# Supplementary material for: High CD206 levels in Hodgkin lymphoma‐educated macrophages are linked to matrix‐remodeling and lymphoma dissemination
Source: Mol Oncol. 2020 Jan 28;14(3):571–89. doi: 10.1002/1878-0261.12616 (PMC7053241; doi:10.1002/1878-0261.12616)
Supplement: Supplementary file 2 — Table S1 . Differential gene expression of macrophages comparing HL‐CM and M‐CSF differentiated macrophages. [file MOL2-14-571-s002.csv]

	HL_vs_MCSF	HL_vs_MCSF_SE	HL_vs_MCSF_padj	symbol
ENSG00000000419	0.1578	0.093485	0.21861	DPM1
ENSG00000000457	0.48858	0.27746	0.19633	SCYL3
ENSG00000000460	-0.43842	0.10942	0.00082678	C1orf112
ENSG00000000938	-0.099929	0.19611	0.76249	FGR
ENSG00000001036	-0.44965	0.072206	3.7868E-08	FUCA2
ENSG00000001084	-1.5347	0.27511	1.1455E-06	GCLC
ENSG00000001167	0.049033	0.097375	0.76584	NFYA
ENSG00000001460	-0.015668	0.2281	0.97232	STPG1
ENSG00000001461	-0.3332	0.22901	0.30014	NIPAL3
ENSG00000001497	-0.062187	0.11338	0.74286	LAS1L
ENSG00000001561	-0.57116	0.27835	0.12244	ENPP4
ENSG00000001629	0.33733	0.20266	0.2267	ANKIB1
ENSG00000001630	-0.56509	0.22977	0.055804	CYP51A1
ENSG00000001631	0.20555	0.10543	0.14592	KRIT1
ENSG00000002016	0.20001	0.162	0.39419	RAD52
ENSG00000002330	-0.11416	0.074328	0.26953	BAD
ENSG00000002549	0.7395	0.43384	0.21345	LAP3
ENSG00000002586	0.01758	0.14552	0.95291	CD99
ENSG00000002587	-1.0581	0.58945	0.187	HS3ST1
ENSG00000002726	-0.85139	0.46132	0.17233	AOC1
ENSG00000002822	-0.22218	0.14466	0.26953	MAD1L1
ENSG00000002834	-0.51749	0.20315	0.046244	LASP1
ENSG00000002919	-0.085824	0.17867	0.77818	SNX11
ENSG00000002933	-0.22156	0.84524	0.8852	TMEM176A
ENSG00000003056	-0.07445	0.066651	0.45106	M6PR
ENSG00000003147	-0.38299	0.19388	0.13963	ICA1
ENSG00000003393	-0.10305	0.10327	0.51029	ALS2
ENSG00000003400	0.68507	0.34738	NA	CASP10
ENSG00000003402	1.3781	0.41745	NA	CFLAR
ENSG00000003436	-0.37497	0.17381	0.10143	TFPI
ENSG00000003509	0.19741	0.1134	0.2027	NDUFAF7
ENSG00000003756	0.13107	0.1208	0.46582	RBM5
ENSG00000003987	0.30203	0.23619	0.37359	MTMR7
ENSG00000004059	-0.09045	0.10826	0.59272	ARF5
ENSG00000004139	0.25878	0.29174	0.56596	SARM1
ENSG00000004142	-0.20213	0.043039	6.502E-05	POLDIP2
ENSG00000004399	-0.24993	0.15724	0.25136	PLXND1
ENSG00000004455	0.38983	0.14934	0.04033	AK2
ENSG00000004468	5.349	1.1212	NA	CD38
ENSG00000004478	0.36681	0.19764	0.16965	FKBP4
ENSG00000004487	0.38181	0.15489	0.055229	KDM1A
ENSG00000004534	0.33164	0.12942	0.044716	RBM6
ENSG00000004660	0.32472	0.42866	0.63259	CAMKK1
ENSG00000004700	-0.047578	0.1329	0.83868	RECQL
ENSG00000004766	-0.30521	0.14632	0.11544	VPS50
ENSG00000004777	-0.30177	0.1782	0.21686	ARHGAP33
ENSG00000004779	-0.25865	0.07146	0.0029802	NDUFAB1
ENSG00000004799	-0.35911	0.58624	0.71065	PDK4
ENSG00000004809	-0.81242	0.36895	0.0929	SLC22A16
ENSG00000004838	-0.075147	0.30137	0.89128	ZMYND10
ENSG00000004864	0.028718	0.096208	0.86708	SLC25A13
ENSG00000004866	0.019766	0.082737	0.89618	ST7
ENSG00000004897	0.071323	0.13875	0.76047	CDC27
ENSG00000004961	-0.037993	0.075722	0.76675	HCCS
ENSG00000004975	0.15372	0.12024	0.37377	DVL2
ENSG00000005001	1.749	0.57065	0.014122	PRSS22
ENSG00000005007	0.21102	0.074543	0.024749	UPF1
ENSG00000005020	-0.53662	0.10142	4.7736E-06	SKAP2
ENSG00000005022	-0.18274	0.083634	0.095782	SLC25A5
ENSG00000005059	-0.23133	0.21387	0.46752	MCUB
ENSG00000005075	0.099594	0.13066	0.63036	POLR2J
ENSG00000005100	0.10703	0.10871	0.51799	DHX33
ENSG00000005156	-0.1285	0.081181	0.25381	LIG3
ENSG00000005175	-0.30392	0.13609	0.087641	RPAP3
ENSG00000005187	0.59302	0.26386	0.085384	ACSM3
ENSG00000005189	-0.1328	0.19235	0.66824	REXO5
ENSG00000005194	0.1479	0.089532	0.23086	CIAPIN1
ENSG00000005206	0.21782	0.1426	0.27214	SPPL2B
ENSG00000005238	-0.14345	0.1177	0.40213	FAM214B
ENSG00000005243	-0.155	0.19621	0.61575	COPZ2
ENSG00000005249	-0.42916	0.26524	0.24169	PRKAR2B
ENSG00000005302	0.21809	0.17413	0.38615	MSL3
ENSG00000005339	0.42828	0.19144	0.087051	CREBBP
ENSG00000005379	1.0781	0.23696	0.00011402	TSPOAP1
ENSG00000005381	0.3365	0.34995	0.52974	MPO
ENSG00000005436	0.22679	0.13139	0.20725	GCFC2
ENSG00000005448	-0.62914	0.3125	0.13092	WDR54
ENSG00000005469	-0.29892	0.13449	0.089426	CROT
ENSG00000005471	-0.78924	0.25134	0.011624	ABCB4
ENSG00000005483	0.91089	0.26353	0.0048305	KMT2E
ENSG00000005486	1.1285	0.24716	0.00010784	RHBDD2
ENSG00000005700	0.11378	0.12574	0.55705	IBTK
ENSG00000005801	0.49049	0.15298	0.009663	ZNF195
ENSG00000005810	0.062162	0.25726	0.89511	MYCBP2
ENSG00000005812	0.10135	0.18762	0.74681	FBXL3
ENSG00000005844	0.058576	0.20588	0.8737	ITGAL
ENSG00000005882	-0.57825	0.34369	0.22054	PDK2
ENSG00000005884	-1.0915	0.27801	0.0010819	ITGA3
ENSG00000005889	1.267	0.47341	NA	ZFX
ENSG00000005893	0.028954	0.11313	0.888	LAMP2
ENSG00000006007	-0.072953	0.14927	0.77298	GDE1
ENSG00000006015	0.121	0.11571	0.48471	REX1BD
ENSG00000006025	0.085667	0.29265	0.87005	OSBPL7
ENSG00000006062	-0.60404	0.25299	0.064735	MAP3K14
ENSG00000006118	1.2243	0.18794	7.0397E-09	TMEM132A
ENSG00000006125	-0.11479	0.12987	0.56741	AP2B1
ENSG00000006194	0.23261	0.090223	0.043225	ZNF263
ENSG00000006282	-0.30685	0.20665	0.28827	SPATA20
ENSG00000006283	-0.13415	0.27253	0.77094	CACNA1G
ENSG00000006327	-0.11089	0.27373	0.81608	TNFRSF12A
ENSG00000006451	0.21635	0.092114	0.070055	RALA
ENSG00000006453	1.2127	0.27901	0.00024573	BAIAP2L1
ENSG00000006459	0.99417	0.26429	0.0018893	KDM7A
ENSG00000006530	-0.15582	0.087573	0.19128	AGK
ENSG00000006534	-0.2052	0.10714	0.15422	ALDH3B1
ENSG00000006576	-0.53044	0.14507	0.0026683	PHTF2
ENSG00000006607	0.43068	0.22113	0.14643	FARP2
ENSG00000006625	0.1318	0.11762	0.44909	GGCT
ENSG00000006634	0.19128	0.11817	0.24144	DBF4
ENSG00000006638	0.019733	0.2109	0.96206	TBXA2R
ENSG00000006652	0.36045	0.22135	0.23818	IFRD1
ENSG00000006695	-0.11061	0.10347	0.47371	COX10
ENSG00000006704	-0.0083833	0.19779	0.9845	GTF2IRD1
ENSG00000006712	0.043416	0.14999	0.8711	PAF1
ENSG00000006715	-0.33585	0.12719	0.037731	VPS41
ENSG00000006744	-0.15782	0.070264	0.085608	ELAC2
ENSG00000006747	-2.3095	0.32462	1.7917E-10	SCIN
ENSG00000006756	-0.2658	0.17774	0.28423	ARSD
ENSG00000006757	-0.19658	0.15574	0.38126	PNPLA4
ENSG00000006831	0.42299	0.16456	0.043989	ADIPOR2
ENSG00000006837	0.37162	0.14769	0.049363	CDKL3
ENSG00000007038	1.3994	0.20093	4.7845E-10	PRSS21
ENSG00000007047	0.36231	0.19243	0.16201	MARK4
ENSG00000007080	0.099644	0.096576	0.49204	CCDC124
ENSG00000007129	0.41197	0.2525	0.23748	CEACAM21
ENSG00000007168	0.10589	0.10912	0.52574	PAFAH1B1
ENSG00000007202	-0.3624	0.16886	0.10336	KIAA0100
ENSG00000007237	-0.20886	0.14635	0.31104	GAS7
ENSG00000007255	0.72687	0.1179	5.2951E-08	TRAPPC6A
ENSG00000007264	0.10977	0.28889	0.82996	MATK
ENSG00000007312	-1.2344	0.36736	0.0063898	CD79B
ENSG00000007341	-0.13125	0.21376	0.7097	ST7L
ENSG00000007376	-0.10407	0.11488	0.55656	RPUSD1
ENSG00000007384	-0.24261	0.28453	0.58362	RHBDF1
ENSG00000007392	0.33989	0.17621	0.15098	LUC7L
ENSG00000007516	0.21246	0.25318	0.59057	BAIAP3
ENSG00000007520	-0.18342	0.11666	0.25714	TSR3
ENSG00000007541	-0.056266	0.10642	0.75307	PIGQ
ENSG00000007545	0.6135	0.18937	0.0088542	CRAMP1
ENSG00000007866	1.9721	0.63889	0.013359	TEAD3
ENSG00000007923	-0.18399	0.097235	0.15996	DNAJC11
ENSG00000007944	1.2186	0.39188	NA	MYLIP
ENSG00000007968	-0.64711	0.36483	0.19287	E2F2
ENSG00000008018	0.059811	0.12308	0.77466	PSMB1
ENSG00000008083	0.10663	0.14093	0.63297	JARID2
ENSG00000008086	0.13558	0.12619	0.47096	CDKL5
ENSG00000008118	1.3576	0.71304	0.15716	CAMK1G
ENSG00000008128	0.12124	0.24344	0.7687	CDK11A
ENSG00000008130	0.1073	0.14907	0.65197	NADK
ENSG00000008226	0.19544	0.23898	0.60151	DLEC1
ENSG00000008256	-0.073579	0.27014	0.87965	CYTH3
ENSG00000008282	-0.0064627	0.2103	0.98861	SYPL1
ENSG00000008283	0.18935	0.134	0.31689	CYB561
ENSG00000008294	0.13486	0.12851	0.483	SPAG9
ENSG00000008300	1.0922	0.30242	0.0030458	CELSR3
ENSG00000008324	0.40533	0.19641	0.12006	SS18L2
ENSG00000008382	0.58209	0.15292	0.0016315	MPND
ENSG00000008394	-0.2032	0.17773	0.43822	MGST1
ENSG00000008405	0.43998	0.19943	0.092194	CRY1
ENSG00000008441	2.5703	0.64747	0.00093734	NFIX
ENSG00000008513	0.68546	0.24025	0.023483	ST3GAL1
ENSG00000008516	0.25082	0.47397	0.75274	MMP25
ENSG00000008517	1.8971	0.73037	0.041534	IL32
ENSG00000008710	-0.14669	0.12597	0.4285	PKD1
ENSG00000008838	-0.09088	0.064503	0.31845	MED24
ENSG00000008853	-0.47634	0.42962	0.45509	RHOBTB2
ENSG00000008869	-0.041705	0.088818	0.78315	HEATR5B
ENSG00000008952	0.23552	0.13269	0.19253	SEC62
ENSG00000008988	0.32973	0.13016	0.047628	RPS20
ENSG00000009307	0.1419	0.15387	0.54888	CSDE1
ENSG00000009335	0.021551	0.10351	0.91128	UBE3C
ENSG00000009413	0.28048	0.1425	0.1414	REV3L
ENSG00000009780	-0.067418	0.14259	0.78121	FAM76A
ENSG00000009790	0.42887	0.31594	0.33961	TRAF3IP3
ENSG00000009830	-0.30112	0.082672	0.002791	POMT2
ENSG00000009844	0.070481	0.07097	0.51291	VTA1
ENSG00000009950	-1.4092	0.23751	1.8724E-07	MLXIPL
ENSG00000009954	0.082882	0.097459	0.58505	BAZ1B
ENSG00000010017	0.014483	0.13151	0.95605	RANBP9
ENSG00000010030	4.7859	1.1562	NA	ETV7
ENSG00000010072	0.18902	0.10422	0.18146	SPRTN
ENSG00000010165	-0.21384	0.12033	0.1919	EEF1AKNMT
ENSG00000010219	-0.35568	0.18849	0.16112	DYRK4
ENSG00000010244	0.266	0.099154	0.034482	ZNF207
ENSG00000010256	-0.18195	0.069349	0.039241	UQCRC1
ENSG00000010270	0.036909	0.13178	0.87598	STARD3NL
ENSG00000010278	-0.17142	0.22084	0.62319	CD9
ENSG00000010292	-0.36113	0.21777	0.22903	NCAPD2
ENSG00000010295	0.065339	0.14092	0.78654	IFFO1
ENSG00000010310	-0.3138	0.37917	0.59677	GIPR
ENSG00000010318	-0.10408	0.18803	0.7404	PHF7
ENSG00000010319	-0.88325	0.4643	0.15761	SEMA3G
ENSG00000010322	-0.058549	0.26297	0.90442	NISCH
ENSG00000010327	-0.31317	0.51576	0.71387	STAB1
ENSG00000010361	0.15058	0.15259	0.51651	FUZ
ENSG00000010404	-0.074814	0.11209	0.68079	IDS
ENSG00000010539	0.67198	0.33504	0.1327	ZNF200
ENSG00000010610	0.044343	0.20925	0.90958	CD4
ENSG00000010626	0.20788	0.14915	0.32473	LRRC23
ENSG00000010671	0.062101	0.1296	0.77887	BTK
ENSG00000010704	-0.2151	0.18264	0.42194	HFE
ENSG00000010803	-0.23925	0.099291	0.061936	SCMH1
ENSG00000010810	-1.1644	0.12372	3.434E-18	FYN
ENSG00000010818	2.5423	0.84647	NA	HIVEP2
ENSG00000011007	-0.070532	0.11163	0.69971	ELOA
ENSG00000011009	0.0079389	0.12035	0.97377	LYPLA2
ENSG00000011021	0.25367	0.1152	0.0929	CLCN6
ENSG00000011028	0.73638	0.25676	0.022703	MRC2
ENSG00000011052	-0.41686	0.14411	0.02153	NME1-NME2
ENSG00000011083	-1.352	0.48937	0.028938	SLC6A7
ENSG00000011114	0.16394	0.089135	0.17411	BTBD7
ENSG00000011132	0.15297	0.10874	0.31911	APBA3
ENSG00000011143	0.025223	0.18919	0.94748	MKS1
ENSG00000011198	-0.069378	0.15232	0.7906	ABHD5
ENSG00000011201	0.70415	0.31565	0.088014	ANOS1
ENSG00000011243	0.32967	0.09107	0.0029776	AKAP8L
ENSG00000011258	0.43371	0.12702	0.0054297	MBTD1
ENSG00000011260	0.09328	0.081756	0.43915	UTP18
ENSG00000011275	-0.021002	0.080093	0.88519	RNF216
ENSG00000011295	0.011231	0.15626	0.97102	TTC19
ENSG00000011304	-0.0033634	0.099906	0.98767	PTBP1
ENSG00000011376	-0.32538	0.10265	0.010721	LARS2
ENSG00000011405	0.059483	0.11132	0.74998	PIK3C2A
ENSG00000011422	1.348	0.37982	0.0036766	PLAUR
ENSG00000011426	-0.69962	0.25364	0.029209	ANLN
ENSG00000011451	0.14486	0.066328	0.095986	WIZ
ENSG00000011454	-0.018075	0.10381	0.9266	RABGAP1
ENSG00000011478	0.23036	0.14037	0.23436	QPCTL
ENSG00000011485	-0.4794	0.13348	0.0032549	PPP5C
ENSG00000011523	-0.17117	0.24391	0.66177	CEP68
ENSG00000011566	-0.16269	0.19181	0.58625	MAP4K3
ENSG00000011600	0.10178	0.13673	0.64013	TYROBP
ENSG00000011638	-0.019531	0.14402	0.94638	TMEM159
ENSG00000012048	-0.80302	0.24864	0.0090917	BRCA1
ENSG00000012061	0.018925	0.17863	0.95708	ERCC1
ENSG00000012124	-0.61379	0.36247	0.21686	CD22
ENSG00000012171	1.5919	0.42675	0.0021025	SEMA3B
ENSG00000012174	-0.36028	0.16505	0.096195	MBTPS2
ENSG00000012211	-0.17274	0.21563	0.60927	PRICKLE3
ENSG00000012232	-0.26115	0.16068	0.23939	EXTL3
ENSG00000012660	-0.31957	0.18153	0.19648	ELOVL5
ENSG00000012779	2.0175	0.45735	0.00019622	ALOX5
ENSG00000012817	0.11667	1.2395	0.96197	KDM5D
ENSG00000012822	0.34493	0.19664	0.19852	CALCOCO1
ENSG00000012963	-0.38312	0.20162	0.15804	UBR7
ENSG00000012983	0.23443	0.14488	0.24167	MAP4K5
ENSG00000013016	-2.0243	0.3136	9.7714E-09	EHD3
ENSG00000013275	-0.14743	0.12225	0.40763	PSMC4
ENSG00000013288	0.017828	0.061013	0.87009	MAN2B2
ENSG00000013306	-0.34977	0.056858	5.73E-08	SLC25A39
ENSG00000013364	-0.025851	0.16154	0.93411	MVP
ENSG00000013374	1.05	0.47389	0.090565	NUB1
ENSG00000013375	0.33823	0.18396	0.17417	PGM3
ENSG00000013392	0.41595	0.17292	0.062518	RWDD2A
ENSG00000013441	0.58229	0.26998	0.10155	CLK1
ENSG00000013503	-0.47371	0.15754	0.016378	POLR3B
ENSG00000013523	-0.095548	0.13992	0.67216	ANGEL1
ENSG00000013561	-0.2097	0.15165	0.32926	RNF14
ENSG00000013563	-0.45588	0.13054	0.0043518	DNASE1L1
ENSG00000013573	-0.28413	0.20303	0.32271	DDX11
ENSG00000013583	-0.49743	0.11661	0.0003336	HEBP1
ENSG00000013588	0.79526	0.43261	0.17427	GPRC5A
ENSG00000013619	0.97365	0.41687	0.071993	MAMLD1
ENSG00000013725	0.27228	0.31452	0.57698	CD6
ENSG00000013810	-0.47351	0.22888	0.11903	TACC3
ENSG00000014123	-0.1807	0.057859	0.012164	UFL1
ENSG00000014138	-0.36522	0.23157	0.25572	POLA2
ENSG00000014164	0.54655	0.16429	0.007003	ZC3H3
ENSG00000014216	-0.39534	0.11754	0.0063347	CAPN1
ENSG00000014257	-0.84851	0.28722	0.018583	ACPP
ENSG00000014641	-0.14392	0.096828	0.28777	MDH1
ENSG00000014824	-0.19819	0.10185	0.14675	SLC30A9
ENSG00000014914	0.65879	0.27421	0.062859	MTMR11
ENSG00000014919	-0.13561	0.090709	0.28433	COX15
ENSG00000015133	-0.23718	0.25699	0.54876	CCDC88C
ENSG00000015153	0.0097607	0.12506	0.96925	YAF2
ENSG00000015171	-0.039182	0.063022	0.70523	ZMYND11
ENSG00000015285	0.031717	0.14313	0.90474	WAS
ENSG00000015475	0.27915	0.10359	0.033582	BID
ENSG00000015479	0.34849	0.10082	0.0048305	MATR3
ENSG00000015532	-0.29636	0.25188	0.42249	XYLT2
ENSG00000015568	0.15881	0.40872	0.82529	RGPD5
ENSG00000015676	-0.25992	0.092998	0.026973	NUDCD3
ENSG00000016391	2.9354	0.30983	2.3149E-18	CHDH
ENSG00000016864	-0.045202	0.11405	0.8212	GLT8D1
ENSG00000017260	0.64905	0.12829	1.3853E-05	ATP2C1
ENSG00000017427	-3.0286	0.57427	5.1411E-06	IGF1
ENSG00000017483	2.894	0.96808	NA	SLC38A5
ENSG00000017797	-0.21094	0.058038	0.0028428	RALBP1
ENSG00000018189	0.18131	0.18865	0.53003	RUFY3
ENSG00000018280	1.1459	0.21292	3.0901E-06	SLC11A1
ENSG00000018408	-0.24631	0.4006	0.70939	WWTR1
ENSG00000018510	-0.072783	0.11682	0.70435	AGPS
ENSG00000018610	0.0018669	0.064716	0.98939	CXorf56
ENSG00000018699	-0.36181	0.15933	0.081813	TTC27
ENSG00000018869	0.079946	0.1455	0.74229	ZNF582
ENSG00000019144	-0.26906	0.18193	0.2907	PHLDB1
ENSG00000019169	4.1679	0.5494	7.0904E-12	MARCO
ENSG00000019485	0.44568	0.17143	0.04131	PRDM11
ENSG00000019582	1.7676	0.34076	7.7324E-06	CD74
ENSG00000019991	-1.2031	0.28877	0.00047523	HGF
ENSG00000019995	0.23209	0.20088	0.43195	ZRANB1
ENSG00000020129	-0.14697	0.1512	0.52493	NCDN
ENSG00000020181	2.5014	0.70917	0.0039101	ADGRA2
ENSG00000020256	-0.060453	0.17913	0.84873	ZFP64
ENSG00000020426	-0.15781	0.14825	0.4759	MNAT1
ENSG00000020577	-0.28596	0.33109	0.57809	SAMD4A
ENSG00000020633	0.70033	0.45548	0.26894	RUNX3
ENSG00000020922	-0.08927	0.12913	0.66768	MRE11
ENSG00000021355	0.68854	0.30384	0.08246	SERPINB1
ENSG00000021574	-0.032857	0.099793	0.85326	SPAST
ENSG00000021762	0.15608	0.16371	0.53376	OSBPL5
ENSG00000021776	0.041757	0.087843	0.78054	AQR
ENSG00000022267	-1.7054	0.53882	0.010862	FHL1
ENSG00000022277	0.0081846	0.061835	0.9478	RTF2
ENSG00000022556	1.5877	0.53495	0.018009	NLRP2
ENSG00000022567	0.64656	0.23984	0.033514	SLC45A4
ENSG00000022840	0.19125	0.10764	0.19204	RNF10
ENSG00000022976	0.24392	0.11948	0.12477	ZNF839
ENSG00000023041	-0.035511	0.089782	0.82158	ZDHHC6
ENSG00000023171	0.50086	0.36236	0.32943	GRAMD1B
ENSG00000023191	-0.085024	0.092115	0.54876	RNH1
ENSG00000023228	-0.36503	0.11979	0.014761	NDUFS1
ENSG00000023287	0.21662	0.11662	0.16923	RB1CC1
ENSG00000023318	0.311	0.15602	0.13557	ERP44
ENSG00000023330	-0.15908	0.19545	0.60353	ALAS1
ENSG00000023445	1.3762	0.60813	NA	BIRC3
ENSG00000023516	0.034953	0.22626	0.93634	AKAP11
ENSG00000023572	-0.0074828	0.14949	0.98193	GLRX2
ENSG00000023608	1.3298	0.36631	NA	SNAPC1
ENSG00000023697	-0.48429	0.082276	2.3987E-07	DERA
ENSG00000023734	0.070066	0.05794	0.40656	STRAP
ENSG00000023892	-0.6868	0.20076	0.0053289	DEF6
ENSG00000023902	-0.089325	0.17137	0.75682	PLEKHO1
ENSG00000023909	0.051411	0.20905	0.89307	GCLM
ENSG00000024048	0.025167	0.13609	0.92146	UBR2
ENSG00000024422	-0.86413	0.62055	0.32529	EHD2
ENSG00000024526	-0.86494	0.2761	0.011857	DEPDC1
ENSG00000024862	-0.13508	0.074903	0.18456	CCDC28A
ENSG00000025039	-0.15015	0.16776	0.5619	RRAGD
ENSG00000025156	0.042225	0.3186	0.9478	HSF2
ENSG00000025293	0.083225	0.098275	0.58691	PHF20
ENSG00000025434	0.0067244	0.29014	0.99156	NR1H3
ENSG00000025708	0.61846	0.34688	0.19029	TYMP
ENSG00000025770	-0.29369	0.13044	0.084714	NCAPH2
ENSG00000025772	-0.24912	0.11923	0.11475	TOMM34
ENSG00000025796	0.070423	0.11994	0.72394	SEC63
ENSG00000025800	0.060318	0.072645	0.59541	KPNA6
ENSG00000026025	0.4442	0.283	0.25812	VIM
ENSG00000026036	0.45159	0.28059	0.24464	RTEL1-TNFRSF6B
ENSG00000026103	1.7331	0.562	NA	FAS
ENSG00000026297	-0.023425	0.14821	0.93498	RNASET2
ENSG00000026508	1.465	0.38277	0.0015174	CD44
ENSG00000026652	0.93208	0.22257	0.00044027	AGPAT4
ENSG00000026751	2.3871	0.76602	NA	SLAMF7
ENSG00000026950	0.32187	0.25768	0.38757	BTN3A1
ENSG00000027001	-0.72606	0.16642	0.00023138	MIPEP
ENSG00000027075	0.062684	0.33039	0.91975	PRKCH
ENSG00000027697	0.34477	0.15116	0.080266	IFNGR1
ENSG00000027847	-0.10278	0.11351	0.55676	B4GALT7
ENSG00000028116	0.41508	0.21919	0.15962	VRK2
ENSG00000028137	-0.1297	0.20221	0.69418	TNFRSF1B
ENSG00000028203	-0.34665	0.085511	0.00070557	VEZT
ENSG00000028277	0.036097	0.31369	0.95429	POU2F2
ENSG00000028310	0.070173	0.16774	0.80891	BRD9
ENSG00000028528	-0.17733	0.093276	0.15792	SNX1
ENSG00000028839	0.24325	0.13434	0.1823	TBPL1
ENSG00000029153	1.0921	0.39574	0.029171	ARNTL2
ENSG00000029363	0.015322	0.081979	0.92082	BCLAF1
ENSG00000029364	0.21672	0.18022	0.4092	SLC39A9
ENSG00000029534	1.1665	0.47059	0.053544	ANK1
ENSG00000029639	-0.48604	0.17454	0.027532	TFB1M
ENSG00000029725	0.031077	0.085002	0.83578	RABEP1
ENSG00000029993	-0.69425	0.14981	8.3456E-05	HMGB3
ENSG00000030066	0.093331	0.17856	0.75608	NUP160
ENSG00000030110	0.042979	0.2437	0.92568	BAK1
ENSG00000030419	0.26059	0.30291	0.57982	IKZF2
ENSG00000030582	0.29228	0.099019	0.018715	GRN
ENSG00000031003	-0.37387	0.18353	0.12573	FAM13B
ENSG00000031081	0.64987	0.17089	0.001651	ARHGAP31
ENSG00000031691	-0.41437	0.16607	0.051698	CENPQ
ENSG00000031698	-0.38402	0.054097	1.9841E-10	SARS
ENSG00000031823	0.021009	0.10161	0.91185	RANBP3
ENSG00000032219	0.29908	0.13055	0.078552	ARID4A
ENSG00000032389	-0.44056	0.1136	0.0012716	EIPR1
ENSG00000032444	-0.056529	0.16374	0.84451	PNPLA6
ENSG00000032742	-0.55578	0.097308	5.955E-07	IFT88
ENSG00000033011	-0.54782	0.14422	0.0016767	ALG1
ENSG00000033030	0.36959	0.13303	0.027994	ZCCHC8
ENSG00000033050	-0.069799	0.11355	0.70941	ABCF2
ENSG00000033100	-0.10359	0.080861	0.37239	CHPF2
ENSG00000033170	-0.93585	0.23015	0.00067331	FUT8
ENSG00000033178	0.4314	0.21132	0.12477	UBA6
ENSG00000033327	1.1272	0.35625	0.01088	GAB2
ENSG00000033627	0.035098	0.13398	0.88525	ATP6V0A1
ENSG00000033800	0.092956	0.075205	0.39355	PIAS1
ENSG00000033867	-0.13813	0.1876	0.64409	SLC4A7
ENSG00000034152	0.28963	0.15021	0.15116	MAP2K3
ENSG00000034510	0.35659	0.17389	0.12273	TMSB10
ENSG00000034533	-0.042991	0.15263	0.87508	ASTE1
ENSG00000034677	-0.046035	0.18122	0.88899	RNF19A
ENSG00000034693	0.02281	0.10656	0.90848	PEX3
ENSG00000034713	0.012182	0.12367	0.95996	GABARAPL2
ENSG00000035115	-0.084875	0.15427	0.74193	SH3YL1
ENSG00000035141	-0.30885	0.11014	0.026391	FAM136A
ENSG00000035403	-0.69343	0.20967	0.0073715	VCL
ENSG00000035499	-0.4813	0.2607	0.17221	DEPDC1B
ENSG00000035664	-0.48663	0.13061	0.0021307	DAPK2
ENSG00000035681	0.31779	0.090399	0.0040591	NSMAF
ENSG00000035687	-0.31702	0.19159	0.23009	ADSS
ENSG00000035720	3.1577	0.99713	NA	STAP1
ENSG00000035862	-0.51105	0.099422	9.6131E-06	TIMP2
ENSG00000035928	-0.016803	0.12607	0.94748	RFC1
ENSG00000036054	-0.11539	0.092595	0.38894	TBC1D23
ENSG00000036257	0.02399	0.094882	0.88962	CUL3
ENSG00000036549	-0.10431	0.14591	0.65434	ENSG00000036549
ENSG00000036672	-0.65084	0.45614	0.31109	USP2
ENSG00000037042	-0.065494	0.12567	0.75682	TUBG2
ENSG00000037241	0.028771	0.12963	0.90463	RPL26L1
ENSG00000037474	0.25259	0.081357	0.012779	NSUN2
ENSG00000037637	0.31346	0.17411	0.1856	FBXO42
ENSG00000037749	0.21484	0.2039	0.48114	MFAP3
ENSG00000037757	-0.036557	0.14394	0.88899	MRI1
ENSG00000037897	0.15187	0.18345	0.59668	METTL1
ENSG00000038002	-0.47217	0.16577	0.023754	AGA
ENSG00000038210	0.79192	0.5074	NA	PI4K2B
ENSG00000038219	0.3955	0.08006	2.364E-05	BOD1L1
ENSG00000038274	0.19436	0.23411	0.59541	MAT2B
ENSG00000038358	0.009487	0.085834	0.956	EDC4
ENSG00000038382	0.21119	0.1476	0.30962	TRIO
ENSG00000038427	2.5471	0.5656	0.00013703	VCAN
ENSG00000038532	-0.014042	0.074683	0.92038	CLEC16A
ENSG00000038945	-0.61995	0.19093	0.0086915	MSR1
ENSG00000039068	-0.44461	0.62458	0.65568	CDH1
ENSG00000039123	-0.05715	0.1121	0.76243	MTREX
ENSG00000039319	0.83862	0.17436	4.0882E-05	ZFYVE16
ENSG00000039523	-0.0358	0.098293	0.83637	RIPOR1
ENSG00000039560	-0.5117	0.43977	0.42865	RAI14
ENSG00000039650	-0.070405	0.16345	0.80275	PNKP
ENSG00000040199	-0.17813	0.22491	0.61439	PHLPP2
ENSG00000040275	-0.29919	0.14595	0.12293	SPDL1
ENSG00000040341	-0.23211	0.18913	0.39784	STAU2
ENSG00000040487	-0.013201	0.20998	0.97522	PQLC2
ENSG00000040531	0.77679	0.19563	0.00093584	CTNS
ENSG00000040608	-0.41999	0.3482	0.40763	RTN4R
ENSG00000040633	-0.1913	0.089664	0.10579	PHF23
ENSG00000040933	-0.5093	0.18779	0.032421	INPP4A
ENSG00000041357	0.36998	0.23529	0.25712	PSMA4
ENSG00000041802	0.091358	0.11408	0.60927	LSG1
ENSG00000041880	0.21837	0.13654	0.24784	PARP3
ENSG00000041982	-0.98556	0.67813	0.30072	TNC
ENSG00000041988	0.5926	0.27075	0.095186	THAP3
ENSG00000042062	2.2459	0.56944	0.0010241	RIPOR3
ENSG00000042088	-0.1211	0.20598	0.72362	TDP1
ENSG00000042286	0.15667	0.29772	0.75445	AIFM2
ENSG00000042317	-0.65287	0.18327	0.00354	SPATA7
ENSG00000042429	0.15741	0.1783	0.56799	MED17
ENSG00000042445	-0.0047741	0.13578	0.98739	RETSAT
ENSG00000042493	-0.22043	0.13997	0.25635	CAPG
ENSG00000042753	-0.32014	0.13494	0.06682	AP2S1
ENSG00000042980	-0.75458	0.26672	0.024841	ADAM28
ENSG00000043093	0.049917	0.13572	0.8351	DCUN1D1
ENSG00000043143	1.1297	0.56289	0.13239	JADE2
ENSG00000043462	0.97064	0.26326	0.0023999	LCP2
ENSG00000043514	0.04578	0.23876	0.91873	TRIT1
ENSG00000044090	-0.1915	0.20601	0.54645	CUL7
ENSG00000044115	-0.13121	0.13949	0.53979	CTNNA1
ENSG00000044446	0.030178	0.14096	0.90848	PHKA2
ENSG00000044459	0.35897	0.34556	0.48831	CNTLN
ENSG00000044574	0.38778	0.28902	0.34604	HSPA5
ENSG00000046647	0.019991	0.11633	0.92734	GEMIN8
ENSG00000046651	0.44799	0.15644	0.022955	OFD1
ENSG00000047056	0.052006	0.12451	0.8092	WDR37
ENSG00000047188	0.036123	0.13314	0.87995	YTHDC2
ENSG00000047230	-0.021164	0.21755	0.96078	CTPS2
ENSG00000047249	-0.23541	0.18434	0.37426	ATP6V1H
ENSG00000047315	0.13372	0.080029	0.22452	POLR2B
ENSG00000047346	-0.69764	0.2061	0.0059477	FAM214A
ENSG00000047365	0.31928	0.27886	0.43752	ARAP2
ENSG00000047410	0.038555	0.09571	0.81721	TPR
ENSG00000047457	3.7142	0.79096	NA	CP
ENSG00000047578	0.032386	0.11765	0.87829	KIAA0556
ENSG00000047579	-0.10424	0.11294	0.54876	DTNBP1
ENSG00000047621	-0.10484	0.18576	0.73498	C12orf4
ENSG00000047634	0.72131	0.21711	0.0070788	SCML1
ENSG00000047644	0.9125	0.26773	0.0055378	WWC3
ENSG00000047648	0.1387	0.38246	0.83684	ARHGAP6
ENSG00000047849	-0.0053983	0.13966	0.98562	MAP4
ENSG00000047932	0.27088	0.10136	0.035314	GOPC
ENSG00000048028	0.065776	0.26914	0.89384	USP28
ENSG00000048052	-1.5925	0.15954	1.9719E-20	HDAC9
ENSG00000048140	-0.26318	0.17057	0.26657	TSPAN17
ENSG00000048162	0.31537	0.17475	0.1841	NOP16
ENSG00000048342	-0.60443	0.27384	0.09206	CC2D2A
ENSG00000048392	-0.026952	0.22376	0.95294	RRM2B
ENSG00000048405	0.45687	0.1366	0.0066643	ZNF800
ENSG00000048471	-0.12883	0.18442	0.66367	SNX29
ENSG00000048544	-0.02085	0.061663	0.8485	MRPS10
ENSG00000048649	0.3308	0.15429	0.10378	RSF1
ENSG00000048707	0.062094	0.14277	0.80068	VPS13D
ENSG00000048740	0.15976	0.22221	0.65247	CELF2
ENSG00000048828	-0.058612	0.11023	0.75141	FAM120A
ENSG00000048991	-0.26009	0.12362	0.11189	R3HDM1
ENSG00000049089	-0.1966	0.1408	0.32393	COL9A2
ENSG00000049130	-0.62066	0.54109	0.43635	KITLG
ENSG00000049167	-0.13226	0.15622	0.58704	ERCC8
ENSG00000049192	-3.1531	0.60207	6.0424E-06	ADAMTS6
ENSG00000049239	0.74942	0.32907	NA	H6PD
ENSG00000049245	-0.039766	0.090443	0.79839	VAMP3
ENSG00000049246	0.24486	0.28014	0.57217	PER3
ENSG00000049247	-0.4194	1.219	0.84502	UTS2
ENSG00000049249	-0.011055	0.52195	0.99258	TNFRSF9
ENSG00000049449	0.7078	0.37434	0.16028	RCN1
ENSG00000049541	-0.16921	0.10618	0.2499	RFC2
ENSG00000049618	0.22569	0.20036	0.44633	ARID1B
ENSG00000049656	-0.14096	0.056837	0.05343	CLPTM1L
ENSG00000049759	0.62266	0.3214	0.14907	NEDD4L
ENSG00000049769	0.52059	0.16732	0.012579	PPP1R3F
ENSG00000049860	-0.059073	0.095824	0.70848	HEXB
ENSG00000049883	-0.18471	0.14567	0.37849	PTCD2
ENSG00000050130	-0.15342	0.11264	0.33757	JKAMP
ENSG00000050327	0.26186	0.41932	0.70368	ARHGEF5
ENSG00000050344	1.0662	0.43298	0.055463	NFE2L3
ENSG00000050393	-0.21669	0.071405	0.015265	MCUR1
ENSG00000050405	-0.93927	0.22237	0.00038858	LIMA1
ENSG00000050426	0.52578	0.13114	0.00082206	LETMD1
ENSG00000050438	-0.099862	0.27318	0.83578	SLC4A8
ENSG00000050730	8.9972	1.2684	NA	TNIP3
ENSG00000050748	-0.14436	0.13247	0.46352	MAPK9
ENSG00000050767	-0.37401	0.23097	0.24119	COL23A1
ENSG00000050820	-0.60532	0.37321	0.24034	BCAR1
ENSG00000051009	0.1445	0.10516	0.33278	FAM160A2
ENSG00000051108	0.35391	0.27441	0.36772	HERPUD1
ENSG00000051128	0.31056	0.20064	0.26511	HOMER3
ENSG00000051180	-0.85134	0.24547	0.0046812	RAD51
ENSG00000051341	-0.45453	0.23533	0.15044	POLQ
ENSG00000051382	-0.17878	0.21824	0.60076	PIK3CB
ENSG00000051523	0.24405	0.1592	0.27043	CYBA
ENSG00000051596	-0.55731	0.28419	0.14317	THOC3
ENSG00000051620	-0.63217	0.20672	0.014386	HEBP2
ENSG00000051825	-0.097973	0.19413	0.76515	MPHOSPH9
ENSG00000052126	-0.14087	0.22365	0.70077	PLEKHA5
ENSG00000052723	0.11293	0.063393	0.19066	SIKE1
ENSG00000052749	0.12022	0.21058	0.73159	RRP12
ENSG00000052795	0.28796	0.18381	0.2593	FNIP2
ENSG00000052802	-0.96867	0.32653	0.018075	MSMO1
ENSG00000052841	0.40539	0.092876	0.0002303	TTC17
ENSG00000053254	0.57655	0.17946	0.0094815	FOXN3
ENSG00000053371	-0.46534	0.12979	0.0033048	AKR7A2
ENSG00000053372	0.035546	0.25206	0.94324	MRTO4
ENSG00000053438	1.2249	0.31438	0.0011979	NNAT
ENSG00000053501	0.55269	0.22552	0.056816	USE1
ENSG00000053524	0.63448	0.29198	0.098123	MCF2L2
ENSG00000053747	-0.66411	0.38692	0.2099	LAMA3
ENSG00000053770	-0.056509	0.12432	0.79112	AP5M1
ENSG00000053900	-0.11172	0.12024	0.54658	ANAPC4
ENSG00000053918	1.2533	0.25084	1.8354E-05	KCNQ1
ENSG00000054116	0.05596	0.094725	0.72196	TRAPPC3
ENSG00000054118	0.03779	0.066668	0.73359	THRAP3
ENSG00000054148	-0.24989	0.10804	0.075194	PHPT1
ENSG00000054219	0.1174	0.37362	0.85902	LY75
ENSG00000054267	0.63688	0.21935	0.020962	ARID4B
ENSG00000054277	0.17599	0.18989	0.54768	OPN3
ENSG00000054282	0.29131	0.15719	0.17038	SDCCAG8
ENSG00000054392	-1.0509	0.19905	5.0187E-06	HHAT
ENSG00000054523	0.37465	0.21232	0.19534	KIF1B
ENSG00000054611	-0.039071	0.077071	0.76389	TBC1D22A
ENSG00000054654	-0.19817	0.29777	0.68195	SYNE2
ENSG00000054793	-0.7205	0.73522	0.52048	ATP9A
ENSG00000054965	0.73101	0.33518	0.096589	FAM168A
ENSG00000054967	0.65391	0.21577	0.015433	RELT
ENSG00000054983	-0.0013492	0.18219	0.99718	GALC
ENSG00000055044	0.29498	0.17891	0.23204	NOP58
ENSG00000055070	-0.017724	0.12404	0.94244	SZRD1
ENSG00000055130	0.56724	0.27148	0.11475	CUL1
ENSG00000055147	-0.13544	0.10801	0.38541	FAM114A2
ENSG00000055163	-0.48811	0.22179	0.09311	CYFIP2
ENSG00000055208	0.012862	0.19831	0.97413	TAB2
ENSG00000055211	0.16913	0.10832	0.26095	GINM1
ENSG00000055332	1.1505	0.4618	NA	EIF2AK2
ENSG00000055483	0.46644	0.16405	0.023985	USP36
ENSG00000055609	0.41616	0.12516	0.0070269	KMT2C
ENSG00000055732	-0.40337	0.26533	0.2747	MCOLN3
ENSG00000055917	0.22512	0.13402	0.22147	PUM2
ENSG00000055950	-0.078104	0.098445	0.61346	MRPL43
ENSG00000055955	1.8055	0.45119	NA	ITIH4
ENSG00000056050	-0.69056	0.10257	1.8773E-09	HPF1
ENSG00000056097	0.10506	0.11434	0.55031	ZFR
ENSG00000056277	0.15615	0.18696	0.59272	ZNF280C
ENSG00000056558	1.7011	0.60481	NA	TRAF1
ENSG00000056586	0.19729	0.17804	0.45543	RC3H2
ENSG00000056736	2.3658	0.39547	1.4287E-07	IL17RB
ENSG00000056972	1.3849	0.41267	0.0064628	TRAF3IP2
ENSG00000057019	-0.028528	0.23623	0.95291	DCBLD2
ENSG00000057252	-0.11558	0.12522	0.54876	SOAT1
ENSG00000057608	-0.19466	0.09524	0.12418	GDI2
ENSG00000057657	-0.30685	0.28809	0.47556	PRDM1
ENSG00000057663	0.058812	0.05675	0.48962	ATG5
ENSG00000057704	0.62735	0.2585	0.059782	TMCC3
ENSG00000057757	-0.056032	0.15867	0.84094	PITHD1
ENSG00000057935	-0.38418	0.1511	0.046682	MTA3
ENSG00000058056	0.14888	0.31276	0.78054	USP13
ENSG00000058063	0.32415	0.20933	0.26484	ATP11B
ENSG00000058091	-0.06966	0.23803	0.87005	CDK14
ENSG00000058262	-0.16102	0.091029	0.19439	SEC61A1
ENSG00000058272	0.1201	0.11871	0.50277	PPP1R12A
ENSG00000058335	-1.0127	0.48119	0.1118	RASGRF1
ENSG00000058404	-2.7913	0.36773	6.9788E-12	CAMK2B
ENSG00000058453	-0.11329	0.12446	0.55436	CROCC
ENSG00000058600	0.26919	0.13598	0.13875	POLR3E
ENSG00000058668	-0.42397	0.2879	0.29331	ATP2B4
ENSG00000058673	0.55728	0.18852	0.018537	ZC3H11A
ENSG00000058729	0.11296	0.16307	0.66677	RIOK2
ENSG00000058799	0.065666	0.16039	0.81435	YIPF1
ENSG00000058804	-0.37048	0.21405	0.20593	NDC1
ENSG00000058866	-1.1763	0.26138	0.00013813	DGKG
ENSG00000059122	0.18843	0.17265	0.4628	FLYWCH1
ENSG00000059145	-0.32158	0.15765	0.12516	UNKL
ENSG00000059377	0.21674	0.1983	0.46213	TBXAS1
ENSG00000059378	0.89713	0.26441	0.0058079	PARP12
ENSG00000059573	-0.84911	0.13604	3.4946E-08	ALDH18A1
ENSG00000059588	0.5323	0.243	0.094897	TARBP1
ENSG00000059691	-0.43341	0.12936	0.0065697	GATB
ENSG00000059728	1.2924	0.45082	NA	MXD1
ENSG00000059758	0.062992	0.16285	0.82644	CDK17
ENSG00000059769	0.37258	0.14058	0.037015	DNAJC25
ENSG00000059804	1.7061	0.43537	NA	SLC2A3
ENSG00000059915	0.40188	0.29357	0.33481	PSD
ENSG00000060069	0.25778	0.15406	0.22378	CTDP1
ENSG00000060138	0.51987	0.065721	6.778E-13	YBX3
ENSG00000060237	0.062793	0.13538	0.7865	WNK1
ENSG00000060339	0.085562	0.10975	0.62188	CCAR1
ENSG00000060491	0.47449	0.23387	0.12727	OGFR
ENSG00000060558	0.78684	0.26567	0.018266	GNA15
ENSG00000060642	-0.38504	0.20046	0.15307	PIGV
ENSG00000060688	0.098644	0.10756	0.55101	SNRNP40
ENSG00000060749	0.34472	0.2021	0.2132	QSER1
ENSG00000060762	-0.6466	0.10415	4.1935E-08	MPC1
ENSG00000060971	-0.12505	0.14358	0.57399	ACAA1
ENSG00000060982	-0.25548	0.12911	0.13895	BCAT1
ENSG00000061273	0.031933	0.15118	0.90971	HDAC7
ENSG00000061656	1.2113	0.4488	NA	SPAG4
ENSG00000061676	-1.4711	0.27397	3.2719E-06	NCKAP1
ENSG00000061794	-0.16518	0.082445	0.13329	MRPS35
ENSG00000061918	-0.041008	0.4726	0.96466	GUCY1B1
ENSG00000061936	0.2806	0.14186	0.13914	SFSWAP
ENSG00000061938	0.28375	0.17785	0.24918	TNK2
ENSG00000061987	0.14365	0.071234	0.13008	MON2
ENSG00000062194	0.81087	0.29342	0.028905	GPBP1
ENSG00000062282	-0.9677	0.14437	2.2582E-09	DGAT2
ENSG00000062370	0.36832	0.25612	0.30695	ZNF112
ENSG00000062485	0.012533	0.17414	0.97102	CS
ENSG00000062582	-0.10172	0.081707	0.3894	MRPS24
ENSG00000062598	0.2502	0.23778	0.48174	ELMO2
ENSG00000062650	0.16633	0.14761	0.44619	WAPL
ENSG00000062716	-0.10363	0.08849	0.42535	VMP1
ENSG00000062725	0.1483	0.075174	0.14013	APPBP2
ENSG00000062822	-0.23575	0.27539	0.58185	POLD1
ENSG00000063046	0.42922	0.19289	0.089036	EIF4B
ENSG00000063127	0.3559	0.29762	0.41271	SLC6A16
ENSG00000063169	0.32724	0.15292	0.10466	BICRA
ENSG00000063176	-0.2397	0.1293	0.17017	SPHK2
ENSG00000063177	0.35622	0.1173	0.015185	RPL18
ENSG00000063180	0.17967	0.19891	0.55774	CA11
ENSG00000063241	-0.36586	0.19486	0.16359	ISOC2
ENSG00000063244	-0.053548	0.086996	0.70916	U2AF2
ENSG00000063245	0.0070666	0.077866	0.96335	EPN1
ENSG00000063322	0.15837	0.076581	0.11918	MED29
ENSG00000063438	1.1071	0.40341	0.030166	AHRR
ENSG00000063587	0.23453	0.19217	0.40126	ZNF275
ENSG00000063601	-0.37124	0.19191	0.14973	MTMR1
ENSG00000063660	-1.2052	0.45316	0.036392	GPC1
ENSG00000063761	-0.58702	0.17445	0.0063116	ADCK1
ENSG00000063854	-0.037877	0.13164	0.87197	HAGH
ENSG00000063978	0.20164	0.15079	0.34812	RNF4
ENSG00000064012	0.36561	0.18911	0.14998	CASP8
ENSG00000064102	0.10411	0.074202	0.32084	INTS13
ENSG00000064115	-0.61602	0.15437	0.00087339	TM7SF3
ENSG00000064199	-0.26336	0.16833	0.25991	SPA17
ENSG00000064201	0.39986	0.29967	0.34963	TSPAN32
ENSG00000064225	0.11735	0.28216	0.81052	ST3GAL6
ENSG00000064313	0.10729	0.078839	0.33813	TAF2
ENSG00000064393	0.54446	0.1661	0.0080127	HIPK2
ENSG00000064419	0.041305	0.034006	0.40417	TNPO3
ENSG00000064489	0.22511	0.129	0.20153	BORCS8-MEF2B
ENSG00000064490	0.0095575	0.091646	0.958	RFXANK
ENSG00000064545	0.20705	0.13286	0.26187	TMEM161A
ENSG00000064547	0.44506	0.18314	0.059398	LPAR2
ENSG00000064601	0.20161	0.12528	0.24467	CTSA
ENSG00000064607	0.34253	0.13871	0.054712	SUGP2
ENSG00000064651	-0.70937	0.14656	3.6007E-05	SLC12A2
ENSG00000064652	-0.59064	0.1424	0.00050558	SNX24
ENSG00000064666	-0.37868	0.1414	0.034824	CNN2
ENSG00000064687	0.085836	0.094853	0.55705	ABCA7
ENSG00000064703	0.29756	0.12427	0.063904	DDX20
ENSG00000064726	-0.066128	0.11898	0.7394	BTBD1
ENSG00000064763	0.94202	0.31517	0.017096	FAR2
ENSG00000064886	1.3232	0.36504	0.0029378	CHI3L2
ENSG00000064932	0.88121	0.28826	0.014425	SBNO2
ENSG00000064933	-0.11022	0.16009	0.66902	PMS1
ENSG00000064961	0.092884	0.11509	0.60643	HMG20B
ENSG00000064989	0.38008	0.23892	0.25081	CALCRL
ENSG00000064995	0.117	0.11151	0.48308	TAF11
ENSG00000064999	-0.035523	0.14288	0.89159	ANKS1A
ENSG00000065000	-0.081246	0.092037	0.56799	AP3D1
ENSG00000065029	-0.017874	0.076328	0.89824	ZNF76
ENSG00000065054	-0.23206	0.19341	0.4105	SLC9A3R2
ENSG00000065057	-0.47973	0.23986	0.13401	NTHL1
ENSG00000065060	0.0036043	0.25379	0.99522	UHRF1BP1
ENSG00000065135	-0.01691	0.13419	0.95108	GNAI3
ENSG00000065150	-0.14623	0.12609	0.43005	IPO5
ENSG00000065154	-0.40364	0.12327	0.0080749	OAT
ENSG00000065183	0.22375	0.16721	0.34767	WDR3
ENSG00000065243	0.36399	0.23821	0.2721	PKN2
ENSG00000065268	-0.1997	0.17174	0.42891	WDR18
ENSG00000065308	-0.58496	0.21487	0.031602	TRAM2
ENSG00000065320	5.6609	1.076	NA	NTN1
ENSG00000065328	-0.86972	0.31552	0.029287	MCM10
ENSG00000065357	0.34346	0.12291	0.026997	DGKA
ENSG00000065413	-0.07014	0.30086	0.89879	ANKRD44
ENSG00000065427	0.22627	0.17278	0.35894	KARS
ENSG00000065457	-0.072172	0.15124	0.78013	ADAT1
ENSG00000065485	-0.15771	0.1198	0.35661	PDIA5
ENSG00000065491	0.63082	0.25014	0.048813	TBC1D22B
ENSG00000065518	0.16436	0.14639	0.44801	NDUFB4
ENSG00000065526	0.57635	0.21505	0.034668	SPEN
ENSG00000065534	-2.3661	0.3003	8.4645E-13	MYLK
ENSG00000065548	0.20129	0.13225	0.27416	ZC3H15
ENSG00000065559	0.17385	0.17019	0.49774	MAP2K4
ENSG00000065600	-0.28558	0.169	0.21805	TMEM206
ENSG00000065613	0.062715	0.1865	0.84927	SLK
ENSG00000065615	-0.16493	0.08507	0.14866	CYB5R4
ENSG00000065621	1.0569	0.2867	0.0024033	GSTO2
ENSG00000065665	-0.44938	0.15502	0.021191	SEC61A2
ENSG00000065802	-0.091792	0.19356	0.78069	ASB1
ENSG00000065809	-0.27771	0.1471	0.16093	FAM107B
ENSG00000065833	-0.35948	0.2975	0.40687	ME1
ENSG00000065882	-0.22949	0.063986	0.0032966	TBC1D1
ENSG00000065883	0.20034	0.12488	0.24606	CDK13
ENSG00000065911	0.48152	0.25478	0.16046	MTHFD2
ENSG00000065923	-0.41819	0.1835	0.080582	SLC9A7
ENSG00000065970	-0.059377	0.23571	0.89	FOXJ2
ENSG00000065978	-0.13798	0.10735	0.37002	YBX1
ENSG00000065989	0.3933	0.094658	0.000493	PDE4A
ENSG00000066027	-0.55617	0.12687	0.00021404	PPP2R5A
ENSG00000066044	-0.032796	0.093207	0.84124	ELAVL1
ENSG00000066056	-0.54964	0.41674	0.35553	TIE1
ENSG00000066084	0.50757	0.20903	0.059627	DIP2B
ENSG00000066117	-0.12277	0.075345	0.23793	SMARCD1
ENSG00000066135	0.046799	0.10854	0.80262	KDM4A
ENSG00000066136	0.10557	0.10522	0.50734	NFYC
ENSG00000066185	-0.15325	0.28731	0.75024	ZMYND12
ENSG00000066230	1.2293	0.59064	0.11637	SLC9A3
ENSG00000066279	-0.45493	0.32145	0.31594	ASPM
ENSG00000066294	-0.23796	0.12174	0.14468	CD84
ENSG00000066322	-0.31922	0.1038	0.01372	ELOVL1
ENSG00000066336	0.065754	0.14716	0.79481	SPI1
ENSG00000066379	0.64021	0.23506	0.031559	ZNRD1
ENSG00000066422	0.053724	0.12262	0.79879	ZBTB11
ENSG00000066427	0.37166	0.08971	0.00051378	ATXN3
ENSG00000066455	-0.076489	0.09865	0.62377	GOLGA5
ENSG00000066557	0.37367	0.19038	0.14271	LRRC40
ENSG00000066583	-0.11875	0.14242	0.59342	ISOC1
ENSG00000066651	-0.079704	0.14257	0.73784	TRMT11
ENSG00000066654	0.16526	0.057141	0.021548	THUMPD1
ENSG00000066697	0.36173	0.16549	0.095673	MSANTD3
ENSG00000066739	0.060181	0.14939	0.81721	ATG2B
ENSG00000066777	-0.10544	0.1246	0.58711	ARFGEF1
ENSG00000066813	0.1369	0.41152	0.85127	ACSM2B
ENSG00000066827	-0.17665	0.099145	0.19061	ZFAT
ENSG00000066855	-0.10571	0.099458	0.47684	MTFR1
ENSG00000066923	-0.049461	0.18896	0.88536	STAG3
ENSG00000066926	-0.48083	0.18046	0.035995	FECH
ENSG00000066933	0.029319	0.086762	0.8486	MYO9A
ENSG00000067048	0.61503	1.2721	0.77655	DDX3Y
ENSG00000067057	0.51632	0.23031	0.086239	PFKP
ENSG00000067064	-0.094098	0.17553	0.74899	IDI1
ENSG00000067066	0.54143	0.24185	0.08674	SP100
ENSG00000067082	0.48921	0.2928	0.22452	KLF6
ENSG00000067113	-0.45777	0.45509	0.50615	PLPP1
ENSG00000067167	0.050781	0.12981	0.82344	TRAM1
ENSG00000067177	-1.2313	0.21671	6.952E-07	PHKA1
ENSG00000067182	-0.076467	0.11899	0.69404	TNFRSF1A
ENSG00000067191	-0.38745	0.26553	0.2987	CACNB1
ENSG00000067208	0.052676	0.073787	0.65468	EVI5
ENSG00000067221	0.1882	0.24642	0.62992	STOML1
ENSG00000067225	-0.48132	0.11361	0.00037132	PKM
ENSG00000067248	0.076411	0.10996	0.66568	DHX29
ENSG00000067334	0.3048	0.15315	0.13631	DNTTIP2
ENSG00000067365	0.13053	0.096188	0.33973	METTL22
ENSG00000067369	-0.106	0.095271	0.45293	TP53BP1
ENSG00000067533	0.081547	0.30096	0.88004	RRP15
ENSG00000067560	-0.22678	0.08331	0.03162	RHOA
ENSG00000067596	-0.073625	0.10512	0.66266	DHX8
ENSG00000067646	0.00043534	1.3628	0.99991	ZFY
ENSG00000067704	-0.34469	0.13833	0.052067	IARS2
ENSG00000067798	-0.59568	0.32435	0.17488	NAV3
ENSG00000067829	-0.19728	0.068692	0.022506	IDH3G
ENSG00000067836	0.23643	0.22076	0.47264	ROGDI
ENSG00000067900	-0.17779	0.066986	0.036724	ROCK1
ENSG00000067955	0.25802	0.081452	0.010779	CBFB
ENSG00000067992	-0.22562	0.17173	0.35752	PDK3
ENSG00000068001	-0.2024	0.15585	0.36352	HYAL2
ENSG00000068024	0.53244	0.17739	0.016605	HDAC4
ENSG00000068028	0.43078	0.14514	0.018009	RASSF1
ENSG00000068079	1.2234	0.50685	0.061409	IFI35
ENSG00000068097	-0.099617	0.13754	0.64998	HEATR6
ENSG00000068120	-0.022106	0.17458	0.95072	COASY
ENSG00000068137	-0.65317	0.19991	0.0082367	PLEKHH3
ENSG00000068305	0.48754	0.12383	0.0010443	MEF2A
ENSG00000068308	0.22038	0.12746	0.20641	OTUD5
ENSG00000068323	-0.17693	0.0548	0.0091136	TFE3
ENSG00000068354	-0.13284	0.10337	0.37019	TBC1D25
ENSG00000068366	0.5403	0.39067	NA	ACSL4
ENSG00000068383	0.0093885	0.18529	0.98169	INPP5A
ENSG00000068394	-0.2053	0.071516	0.022548	GPKOW
ENSG00000068400	0.34022	0.10851	0.011773	GRIPAP1
ENSG00000068438	-0.1016	0.10557	0.52938	FTSJ1
ENSG00000068489	-0.45819	0.20805	0.0929	PRR11
ENSG00000068615	-0.91487	0.39309	0.073261	REEP1
ENSG00000068650	0.2147	0.18101	0.41754	ATP11A
ENSG00000068654	-0.011667	0.19944	0.97748	POLR1A
ENSG00000068697	0.029534	0.10031	0.86927	LAPTM4A
ENSG00000068724	-0.22935	0.21215	0.46771	TTC7A
ENSG00000068745	0.21551	0.12107	0.19113	IP6K2
ENSG00000068784	-0.26176	0.13376	0.14417	SRBD1
ENSG00000068796	-0.48684	0.17405	0.026853	KIF2A
ENSG00000068831	0.88065	0.31137	0.024881	RASGRP2
ENSG00000068878	-0.018342	0.080583	0.90163	PSME4
ENSG00000068885	-0.37215	0.16516	0.084475	IFT80
ENSG00000068903	-0.16847	0.090956	0.17068	SIRT2
ENSG00000068912	-0.27972	0.16404	0.21333	ERLEC1
ENSG00000068971	1.1888	0.54168	NA	PPP2R5B
ENSG00000068976	1.8805	0.42341	0.00017264	PYGM
ENSG00000069011	0.59355	0.25563	0.07405	PITX1
ENSG00000069020	-0.81687	0.23076	0.0037547	MAST4
ENSG00000069248	-0.054868	0.11214	0.77265	NUP133
ENSG00000069275	-0.11708	0.082889	0.31709	NUCKS1
ENSG00000069329	-0.10528	0.058752	0.1879	VPS35
ENSG00000069345	0.22196	0.062734	0.0037749	DNAJA2
ENSG00000069399	0.74085	0.51708	0.30883	BCL3
ENSG00000069424	-0.12231	0.31907	0.82817	KCNAB2
ENSG00000069431	1.0743	0.38057	0.025217	ABCC9
ENSG00000069482	-2.2255	0.34542	1.0529E-08	GAL
ENSG00000069493	1.0252	0.40184	0.045805	CLEC2D
ENSG00000069509	-0.011311	0.080901	0.94373	FUNDC1
ENSG00000069667	0.99063	0.49615	0.13491	RORA
ENSG00000069812	1.5161	0.58988	0.043991	HES2
ENSG00000069849	-0.029703	0.089269	0.85127	ATP1B3
ENSG00000069869	0.54641	0.17547	0.012484	NEDD4
ENSG00000069943	-0.32381	0.11111	0.02045	PIGB
ENSG00000069956	-0.011271	0.12558	0.96359	MAPK6
ENSG00000069966	-0.53513	0.12922	0.00051591	GNB5
ENSG00000069974	0.18039	0.12585	0.30871	RAB27A
ENSG00000069998	-0.17904	0.11484	0.26178	HDHD5
ENSG00000070010	-0.004924	0.13472	0.9867	UFD1
ENSG00000070047	0.24497	2.8522	0.96503	PHRF1
ENSG00000070061	-0.089342	0.14995	0.71933	ELP1
ENSG00000070081	-0.12733	0.18086	0.66039	NUCB2
ENSG00000070190	0.62088	0.4228	0.29501	DAPP1
ENSG00000070214	-0.0065724	0.24921	0.99019	SLC44A1
ENSG00000070269	0.088841	0.085936	0.49114	TMEM260
ENSG00000070366	-0.14522	0.093431	0.26325	SMG6
ENSG00000070367	0.26755	0.20392	0.3582	EXOC5
ENSG00000070371	-0.28612	0.31263	0.55193	CLTCL1
ENSG00000070404	1.4582	0.39234	NA	FSTL3
ENSG00000070413	-0.14237	0.15552	0.55193	DGCR2
ENSG00000070423	0.41366	0.203	0.12562	RNF126
ENSG00000070444	0.11042	0.11935	0.54809	MNT
ENSG00000070476	0.017115	0.081913	0.91088	ZXDC
ENSG00000070495	0.64787	0.24538	0.037745	JMJD6
ENSG00000070501	0.11241	0.16727	0.67804	POLB
ENSG00000070540	-0.010531	0.14396	0.97067	WIPI1
ENSG00000070610	0.22184	0.073204	0.015433	GBA2
ENSG00000070614	0.1	0.15028	0.68195	NDST1
ENSG00000070669	-0.62206	0.27066	0.077453	ASNS
ENSG00000070718	-0.092248	0.2335	0.82179	AP3M2
ENSG00000070731	1.233	0.39652	NA	ST6GALNAC2
ENSG00000070756	0.58914	0.085929	9.0569E-10	PABPC1
ENSG00000070759	-0.48877	0.32974	0.28932	TESK2
ENSG00000070761	-0.2059	0.11456	0.18646	CFAP20
ENSG00000070770	0.23313	0.066538	0.0042048	CSNK2A2
ENSG00000070785	-0.31257	0.11634	0.034168	EIF2B3
ENSG00000070814	-0.024631	0.10464	0.89773	TCOF1
ENSG00000070831	0.17715	0.11919	0.28778	CDC42
ENSG00000070882	-0.25226	0.14759	0.2121	OSBPL3
ENSG00000070950	-0.15096	0.18378	0.59967	RAD18
ENSG00000070961	1.0398	0.35397	0.019378	ATP2B1
ENSG00000071051	0.62471	0.26402	0.067661	NCK2
ENSG00000071054	0.32704	0.27438	0.41456	MAP4K4
ENSG00000071073	0.28546	0.18217	0.25915	MGAT4A
ENSG00000071082	0.553	0.10127	2.083E-06	RPL31
ENSG00000071127	-0.40139	0.069653	4.5358E-07	WDR1
ENSG00000071189	-0.034439	0.090142	0.82888	SNX13
ENSG00000071205	0.37994	0.12625	0.0163	ARHGAP10
ENSG00000071242	-1.1277	0.26427	0.00033185	RPS6KA2
ENSG00000071243	0.29208	0.12992	0.085285	ING3
ENSG00000071246	0.31951	0.1982	0.24382	VASH1
ENSG00000071462	0.14217	0.11147	0.37498	BUD23
ENSG00000071537	0.16296	0.12471	0.36031	SEL1L
ENSG00000071539	-0.67594	0.2307	0.019712	TRIP13
ENSG00000071553	-0.19828	0.098731	0.13211	ATP6AP1
ENSG00000071564	0.10087	0.10527	0.53123	TCF3
ENSG00000071626	0.10763	0.09118	0.42062	DAZAP1
ENSG00000071655	-0.13722	0.13149	0.48567	MBD3
ENSG00000071794	-0.28196	0.23397	0.40815	HLTF
ENSG00000071859	0.059071	0.13479	0.79879	FAM50A
ENSG00000071889	-0.056792	0.11903	0.78013	FAM3A
ENSG00000071894	-0.014402	0.18731	0.96938	CPSF1
ENSG00000071967	-0.22927	0.2007	0.43855	CYBRD1
ENSG00000071994	0.17529	0.073836	0.066664	PDCD2
ENSG00000072042	-0.26821	0.11611	0.07553	RDH11
ENSG00000072062	-0.29894	0.095916	0.012404	PRKACA
ENSG00000072071	0.97227	0.21611	0.00013813	ADGRL1
ENSG00000072110	0.28677	0.15998	0.18772	ACTN1
ENSG00000072121	0.10234	0.19913	0.76047	ZFYVE26
ENSG00000072134	-0.42914	0.42451	0.50327	EPN2
ENSG00000072135	-0.074378	0.12031	0.70731	PTPN18
ENSG00000072163	2.1936	0.81034	0.03271	LIMS2
ENSG00000072201	0.058353	0.30877	0.92013	LNX1
ENSG00000072210	-0.062575	0.1655	0.8307	ALDH3A2
ENSG00000072274	0.62919	0.1902	0.0073591	TFRC
ENSG00000072310	0.17982	0.15666	0.43582	SREBF1
ENSG00000072364	0.33603	0.19027	0.19513	AFF4
ENSG00000072401	0.94899	0.32695	0.021011	UBE2D1
ENSG00000072415	0.10584	0.19517	0.74576	MPP5
ENSG00000072422	-0.0070243	0.26697	0.99019	RHOBTB1
ENSG00000072501	-0.38514	0.23081	0.22533	SMC1A
ENSG00000072506	-0.10995	0.16232	0.67533	HSD17B10
ENSG00000072518	0.43887	0.14639	0.016744	MARK2
ENSG00000072571	-0.71107	0.2258	0.011334	HMMR
ENSG00000072609	0.20019	0.089053	0.085285	CHFR
ENSG00000072682	0.41985	0.28484	0.29284	P4HA2
ENSG00000072694	1.1891	0.45836	0.04177	FCGR2B
ENSG00000072736	-0.0075403	0.16409	0.98322	NFATC3
ENSG00000072756	0.14946	0.081274	0.17411	TRNT1
ENSG00000072778	0.092239	0.14269	0.69199	ACADVL
ENSG00000072786	-0.204	0.16844	0.40589	STK10
ENSG00000072803	0.19642	0.11432	0.20953	FBXW11
ENSG00000072818	-0.087366	0.17522	0.76855	ACAP1
ENSG00000072832	1.2035	0.35328	0.0055575	CRMP1
ENSG00000072840	0.59169	0.34778	0.21435	EVC
ENSG00000072849	0.24418	0.20295	0.40891	DERL2
ENSG00000072858	-0.056214	0.20181	0.877	SIDT1
ENSG00000072864	-0.14971	0.25641	0.72513	NDE1
ENSG00000072954	1.1777	0.33936	0.0046549	TMEM38A
ENSG00000072958	0.013643	0.066777	0.91269	AP1M1
ENSG00000073008	0.78316	0.45991	NA	PVR
ENSG00000073050	-0.26009	0.1112	0.071529	XRCC1
ENSG00000073060	-0.16335	0.19845	0.59893	SCARB1
ENSG00000073111	-1.1412	0.29581	0.0013714	MCM2
ENSG00000073150	1.6015	0.42457	0.0018271	PANX2
ENSG00000073169	0.12882	0.14905	0.57777	SELENOO
ENSG00000073331	0.2079	0.1514	0.33299	ALPK1
ENSG00000073350	-0.99611	0.1542	9.535E-09	LLGL2
ENSG00000073417	0.1785	0.23731	0.63573	PDE8A
ENSG00000073536	0.043303	0.23816	0.92252	NLE1
ENSG00000073578	-0.13965	0.1388	0.50603	SDHA
ENSG00000073584	0.1947	0.097885	0.13662	SMARCE1
ENSG00000073605	0.72621	0.30083	0.061394	GSDMB
ENSG00000073614	0.23656	0.1226	0.15092	KDM5A
ENSG00000073711	-0.78097	0.33426	0.071862	PPP2R3A
ENSG00000073712	-2.0399	0.49805	0.00060776	FERMT2
ENSG00000073737	-1.1929	0.42786	0.027354	DHRS9
ENSG00000073756	8.5557	1.1666	NA	PTGS2
ENSG00000073792	0.42933	0.18544	0.074965	IGF2BP2
ENSG00000073803	0.28609	0.1546	0.17093	MAP3K13
ENSG00000073849	0.38863	0.33255	0.42649	ST6GAL1
ENSG00000073861	0.20916	0.52888	0.82158	TBX21
ENSG00000073910	-0.31626	0.40854	0.62447	FRY
ENSG00000073921	0.31931	0.10292	0.012843	PICALM
ENSG00000073969	-0.43717	0.18233	0.063475	NSF
ENSG00000074054	0.25275	0.20866	0.40584	CLASP1
ENSG00000074071	-0.35252	0.13332	0.03742	MRPS34
ENSG00000074181	0.46656	0.29461	0.25344	NOTCH3
ENSG00000074201	0.13028	0.12425	0.48336	CLNS1A
ENSG00000074266	0.032545	0.079266	0.81393	EED
ENSG00000074319	0.037839	0.078191	0.77621	TSG101
ENSG00000074356	-0.016658	0.06153	0.88008	NCBP3
ENSG00000074370	-0.39102	0.2526	0.26508	ATP2A3
ENSG00000074410	5.9624	1.0602	NA	CA12
ENSG00000074416	-0.83714	0.32587	0.044118	MGLL
ENSG00000074582	-0.03715	0.20676	0.92357	BCS1L
ENSG00000074603	0.22766	0.088868	0.044777	DPP8
ENSG00000074621	-0.22038	0.19237	0.43714	SLC24A1
ENSG00000074657	0.2139	0.17686	0.40656	ZNF532
ENSG00000074660	1.5768	0.33793	7.3729E-05	SCARF1
ENSG00000074695	-0.46302	0.095428	3.4182E-05	LMAN1
ENSG00000074696	-0.017684	0.15173	0.95414	HACD3
ENSG00000074706	-0.13908	0.30966	0.79398	IPCEF1
ENSG00000074755	-0.05834	0.079449	0.64478	ZZEF1
ENSG00000074800	-0.1743	0.12891	0.34177	ENO1
ENSG00000074842	-0.11533	0.12469	0.54809	MYDGF
ENSG00000074855	-0.22576	0.23856	0.53721	ANO8
ENSG00000074935	0.41521	0.23492	0.19486	TUBE1
ENSG00000074964	0.50343	0.15181	0.0072101	ARHGEF10L
ENSG00000075073	1.1366	0.24437	7.8151E-05	TACR2
ENSG00000075089	0.019942	0.1402	0.94284	ACTR6
ENSG00000075131	-0.50585	0.12159	0.0004849	TIPIN
ENSG00000075142	0.28365	0.21549	0.35661	SRI
ENSG00000075151	-0.16083	0.1181	0.33761	EIF4G3
ENSG00000075188	-0.15661	0.099774	0.25812	NUP37
ENSG00000075213	-1.2734	0.33684	0.0017808	SEMA3A
ENSG00000075218	-0.6621	0.24108	0.030041	GTSE1
ENSG00000075223	0.66162	0.27067	0.057556	SEMA3C
ENSG00000075234	-0.33973	0.27209	0.38782	TTC38
ENSG00000075239	-0.68481	0.099801	8.789E-10	ACAT1
ENSG00000075240	-0.068941	0.29221	0.89759	GRAMD4
ENSG00000075275	-0.17005	0.15122	0.44735	CELSR1
ENSG00000075292	0.18018	0.069575	0.042138	ZNF638
ENSG00000075303	0.093095	0.18743	0.76918	SLC25A40
ENSG00000075336	-0.41811	0.17002	0.055823	TIMM21
ENSG00000075340	-0.81119	0.53109	0.27214	ADD2
ENSG00000075391	0.3023	0.1702	0.19213	RASAL2
ENSG00000075399	1.0342	0.22625	0.00010643	VPS9D1
ENSG00000075407	0.53107	0.12911	0.00057011	ZNF37A
ENSG00000075413	0.39486	0.15793	0.051209	MARK3
ENSG00000075415	-0.30306	0.044953	1.7895E-09	SLC25A3
ENSG00000075420	0.63772	0.26022	0.056816	FNDC3B
ENSG00000075426	0.80456	0.31377	0.044574	FOSL2
ENSG00000075539	0.11219	0.15042	0.63932	FRYL
ENSG00000075568	0.22466	0.24186	0.54658	TMEM131
ENSG00000075618	-0.11631	0.38567	0.8651	FSCN1
ENSG00000075624	-0.17966	0.18725	0.5308	ACTB
ENSG00000075651	0.45686	0.30998	0.29288	PLD1
ENSG00000075702	-0.50219	0.23928	0.11289	WDR62
ENSG00000075711	-0.10296	0.083056	0.39191	DLG1
ENSG00000075785	0.0022094	0.10597	0.99258	RAB7A
ENSG00000075790	-0.10269	0.075291	0.33701	BCAP29
ENSG00000075826	0.7018	0.33478	0.11337	SEC31B
ENSG00000075856	-0.066774	0.075971	0.57003	SART3
ENSG00000075884	-0.40821	0.26139	0.26092	ARHGAP15
ENSG00000075914	0.12211	0.14702	0.59536	EXOSC7
ENSG00000075945	0.034011	0.13684	0.89159	KIFAP3
ENSG00000075975	0.018747	0.074187	0.88963	MKRN2
ENSG00000076003	-1.3279	0.24971	4.1996E-06	MCM6
ENSG00000076043	-0.21955	0.10726	0.12364	REXO2
ENSG00000076053	0.44685	0.25295	0.19505	RBM7
ENSG00000076067	0.81641	0.23571	0.0047449	RBMS2
ENSG00000076108	0.63589	0.35679	0.19047	BAZ2A
ENSG00000076201	-0.091936	0.078983	0.4285	PTPN23
ENSG00000076242	-0.34099	0.085004	0.0008161	MLH1
ENSG00000076248	-0.42252	0.12616	0.0065858	UNG
ENSG00000076258	-0.259	0.25954	0.51029	FMO4
ENSG00000076321	-0.049337	0.13582	0.83656	KLHL20
ENSG00000076351	-0.71516	0.503	0.31333	SLC46A1
ENSG00000076356	-0.057341	0.43205	0.94772	PLXNA2
ENSG00000076382	-0.47575	0.19958	0.065268	SPAG5
ENSG00000076513	0.21027	0.21711	0.52651	ANKRD13A
ENSG00000076554	0.24048	0.58967	NA	TPD52
ENSG00000076555	-0.20593	0.19187	0.47156	ACACB
ENSG00000076604	0.24251	0.1802	0.34416	TRAF4
ENSG00000076641	1.4187	0.34062	0.00047698	PAG1
ENSG00000076650	0.19684	0.11114	0.19367	GPATCH1
ENSG00000076662	0.35397	0.20789	0.21402	ICAM3
ENSG00000076685	0.39128	0.11273	0.0046532	NT5C2
ENSG00000076716	-0.87244	0.24057	0.0029203	GPC4
ENSG00000076770	-0.18636	0.20063	0.54658	MBNL3
ENSG00000076864	2.8711	0.39495	6.7541E-11	RAP1GAP
ENSG00000076924	0.092376	0.085854	0.47006	XAB2
ENSG00000076928	-0.04866	0.098309	0.76969	ARHGEF1
ENSG00000076944	-0.014671	0.092051	0.9343	STXBP2
ENSG00000076984	0.10872	0.090545	0.40997	MAP2K7
ENSG00000077009	-0.8962	0.71885	0.38885	NMRK2
ENSG00000077044	0.13396	0.19263	0.66542	DGKD
ENSG00000077097	0.016342	0.21495	0.96947	TOP2B
ENSG00000077147	0.11261	0.080873	0.32529	TM9SF3
ENSG00000077150	0.94516	0.44975	0.1123	NFKB2
ENSG00000077152	-0.35266	0.22152	0.25045	UBE2T
ENSG00000077157	-0.30523	0.10565	0.021736	PPP1R12B
ENSG00000077232	-0.23694	0.13411	0.19503	DNAJC10
ENSG00000077235	-0.0022639	0.074702	0.98861	GTF3C1
ENSG00000077238	0.48586	0.11668	0.00047862	IL4R
ENSG00000077254	0.83498	0.29153	0.022931	USP33
ENSG00000077312	-0.29882	0.090361	0.0073742	SNRPA
ENSG00000077348	0.10053	0.19025	0.75325	EXOSC5
ENSG00000077380	-0.18321	0.14434	0.378	DYNC1I2
ENSG00000077420	-0.072146	0.26027	0.87756	APBB1IP
ENSG00000077454	0.14674	0.17231	0.58424	LRCH4
ENSG00000077458	0.43921	0.17806	0.055048	FAM76B
ENSG00000077463	0.097913	0.11968	0.60132	SIRT6
ENSG00000077514	0.013441	0.119	0.95522	POLD3
ENSG00000077549	-0.28949	0.058505	2.2962E-05	CAPZB
ENSG00000077585	0.23109	0.14639	0.25535	GPR137B
ENSG00000077684	-0.060291	0.32842	0.92204	JADE1
ENSG00000077713	-0.2686	0.095002	0.024954	SLC25A43
ENSG00000077721	-0.035971	0.10253	0.84152	UBE2A
ENSG00000077782	-0.68661	0.3075	0.08768	FGFR1
ENSG00000077984	1.341	0.281	4.7316E-05	CST7
ENSG00000078043	0.018459	0.12685	0.94109	PIAS2
ENSG00000078061	-0.011418	0.10027	0.95473	ARAF
ENSG00000078070	-0.48685	0.11455	0.00035144	MCCC1
ENSG00000078081	5.6599	1.1013	NA	LAMP3
ENSG00000078124	0.34845	0.16333	0.10579	ACER3
ENSG00000078140	0.084147	0.050447	0.22543	UBE2K
ENSG00000078142	0.15126	0.11093	0.33709	PIK3C3
ENSG00000078177	0.20675	0.18892	0.46162	N4BP2
ENSG00000078237	-0.25269	0.22044	0.43672	TIGAR
ENSG00000078246	-0.5599	0.19939	0.02615	TULP3
ENSG00000078269	-0.41334	0.26884	0.26894	SYNJ2
ENSG00000078304	0.086347	0.08569	0.50527	PPP2R5C
ENSG00000078319	-0.13929	0.16841	0.59685	PMS2P1
ENSG00000078369	0.031109	0.12497	0.89144	GNB1
ENSG00000078401	5.8308	0.72954	3.7155E-13	EDN1
ENSG00000078403	0.15635	0.089271	0.19935	MLLT10
ENSG00000078487	0.40988	0.18439	0.089418	ZCWPW1
ENSG00000078618	-0.040721	0.1275	0.85703	NRDC
ENSG00000078668	-0.23947	0.083032	0.021972	VDAC3
ENSG00000078674	-0.27601	0.11482	0.062697	PCM1
ENSG00000078687	0.57588	0.19323	0.017465	TNRC6C
ENSG00000078699	0.048635	0.10613	0.78929	CBFA2T2
ENSG00000078747	-0.074417	0.093523	0.61219	ITCH
ENSG00000078804	1.0015	0.43101	NA	TP53INP2
ENSG00000078808	-0.058992	0.097425	0.71448	SDF4
ENSG00000078814	0.95517	0.21746	0.00020909	MYH7B
ENSG00000078900	-1.1893	0.30891	0.0014062	TP73
ENSG00000078902	0.14599	0.15139	0.52855	TOLLIP
ENSG00000078967	-0.28311	0.13672	0.11873	UBE2D4
ENSG00000079134	0.18057	0.26298	0.67006	THOC1
ENSG00000079150	0.17082	0.1871	0.55309	FKBP7
ENSG00000079215	0.64434	0.23352	0.029175	SLC1A3
ENSG00000079246	-0.14806	0.073271	0.12925	XRCC5
ENSG00000079257	-1.1437	0.10932	2.0832E-22	LXN
ENSG00000079263	0.37301	0.30837	0.40649	SP140
ENSG00000079277	0.12782	0.16882	0.63289	MKNK1
ENSG00000079308	1.0341	0.35566	0.020819	TNS1
ENSG00000079313	0.24234	0.078999	0.014027	REXO1
ENSG00000079332	0.42222	0.18406	0.078082	SAR1A
ENSG00000079335	0.1926	0.30009	0.69404	CDC14A
ENSG00000079337	-0.98326	0.31348	0.011735	RAPGEF3
ENSG00000079387	0.33603	0.16079	0.11468	SENP1
ENSG00000079393	-2.4975	0.5261	5.2583E-05	DUSP13
ENSG00000079432	0.061303	0.16416	0.83301	CIC
ENSG00000079459	-0.6374	0.20638	0.013303	FDFT1
ENSG00000079462	-0.76929	0.23634	0.0085122	PAFAH1B3
ENSG00000079482	0.023061	0.15431	0.93872	OPHN1
ENSG00000079616	-0.61596	0.20386	0.015784	KIF22
ENSG00000079691	-1.1552	0.32439	0.0035534	CARMIL1
ENSG00000079739	-0.44732	0.27079	0.23086	PGM1
ENSG00000079785	-0.19231	0.066186	0.0209	DDX1
ENSG00000079805	0.22232	0.086276	0.043344	DNM2
ENSG00000079819	-0.97223	0.22619	0.00029554	EPB41L2
ENSG00000079950	-0.0050694	0.16739	0.98861	STX7
ENSG00000079974	0.079744	0.088236	0.55756	RABL2B
ENSG00000079999	-0.054443	0.12881	0.80658	KEAP1
ENSG00000080189	0.30933	0.15502	0.13511	SLC35C2
ENSG00000080200	-0.027933	0.2415	0.9542	CRYBG3
ENSG00000080298	0.30827	0.29258	0.48114	RFX3
ENSG00000080345	0.13734	0.13039	0.48132	RIF1
ENSG00000080371	0.75784	0.25268	0.016692	RAB21
ENSG00000080503	-0.34454	0.20807	0.22974	SMARCA2
ENSG00000080546	-0.47822	0.17378	0.029648	SESN1
ENSG00000080561	-0.4173	0.43896	0.53524	MID2
ENSG00000080573	-0.92951	0.49021	0.15915	COL5A3
ENSG00000080603	-0.011535	0.19498	0.97706	SRCAP
ENSG00000080608	0.07765	0.13724	0.73415	PUM3
ENSG00000080644	-0.12723	0.3117	0.81478	CHRNA3
ENSG00000080802	0.4164	0.16669	0.051392	CNOT4
ENSG00000080815	0.35506	0.16708	0.10756	PSEN1
ENSG00000080819	-0.29249	0.17593	0.22749	CPOX
ENSG00000080822	0.36444	0.16951	0.10265	CLDND1
ENSG00000080823	-0.058622	0.15733	0.83333	MOK
ENSG00000080824	0.26345	0.15424	0.21242	HSP90AA1
ENSG00000080839	-0.72511	0.1745	0.00049271	RBL1
ENSG00000080845	0.050738	0.15532	0.8546	DLGAP4
ENSG00000080947	0.33404	0.14641	0.080155	CROCCP3
ENSG00000080986	-0.58913	0.24339	0.060584	NDC80
ENSG00000081014	-0.19306	0.16348	0.42035	AP4E1
ENSG00000081019	0.43672	0.17556	0.052535	RSBN1
ENSG00000081041	4.3317	0.94406	NA	CXCL2
ENSG00000081059	-0.11147	0.29356	0.83001	TCF7
ENSG00000081087	-0.18111	0.10986	0.23204	OSTM1
ENSG00000081154	0.12013	0.10393	0.43171	PCNP
ENSG00000081177	-0.37656	0.13646	0.029175	EXD2
ENSG00000081181	-1.0648	0.21374	1.9598E-05	ARG2
ENSG00000081189	-0.4539	0.36966	0.3975	MEF2C
ENSG00000081237	0.015126	0.21171	0.9713	PTPRC
ENSG00000081307	-0.2225	0.056428	0.0010273	UBA5
ENSG00000081320	1.1712	0.43122	NA	STK17B
ENSG00000081377	-0.11605	0.31462	0.83473	CDC14B
ENSG00000081386	0.12672	0.14464	0.57136	ZNF510
ENSG00000081665	0.5073	0.099259	1.0964E-05	ZNF506
ENSG00000081692	-0.058382	0.11245	0.75759	JMJD4
ENSG00000081721	-0.14222	0.070757	0.13173	DUSP12
ENSG00000081760	-0.41144	0.13246	0.012725	AACS
ENSG00000081791	-0.17135	0.10507	0.23762	DELE1
ENSG00000081870	0.062812	0.10007	0.70162	HSPB11
ENSG00000081913	-0.27003	0.24192	0.45138	PHLPP1
ENSG00000081923	-0.38924	0.3543	0.45958	ATP8B1
ENSG00000082014	0.41343	0.27416	0.27928	SMARCD3
ENSG00000082068	-0.09842	0.075749	0.36329	WDR70
ENSG00000082074	-0.6981	0.179	0.0011824	FYB1
ENSG00000082146	-0.22578	0.07312	0.013329	STRADB
ENSG00000082153	0.22107	0.10757	0.12178	BZW1
ENSG00000082212	-0.27492	0.13625	0.1298	ME2
ENSG00000082213	0.30426	0.15874	0.15407	C5orf22
ENSG00000082258	0.12587	0.1728	0.64769	CCNT2
ENSG00000082269	-0.10417	0.23675	0.79829	FAM135A
ENSG00000082397	0.78198	0.30462	0.044294	EPB41L3
ENSG00000082438	-1.3281	0.23135	5.0676E-07	COBLL1
ENSG00000082512	0.18321	0.28155	0.6897	TRAF5
ENSG00000082515	-0.046481	0.12512	0.83357	MRPL22
ENSG00000082516	-0.029066	0.090487	0.85637	GEMIN5
ENSG00000082641	-0.15768	0.22004	0.65372	NFE2L1
ENSG00000082701	0.29185	0.15921	0.17597	GSK3B
ENSG00000082781	-1.2192	0.14061	2.0494E-15	ITGB5
ENSG00000082805	-0.14468	0.14525	0.51145	ERC1
ENSG00000082898	-0.37849	0.12874	0.019257	XPO1
ENSG00000082996	0.057285	0.11448	0.76734	RNF13
ENSG00000083093	-0.021395	0.18022	0.95363	PALB2
ENSG00000083097	0.25914	0.19074	0.33907	DOP1A
ENSG00000083099	-0.23083	0.12257	0.16192	LYRM2
ENSG00000083123	-0.33529	0.16162	0.11779	BCKDHB
ENSG00000083168	0.33502	0.18631	0.1861	KAT6A
ENSG00000083223	0.083171	0.21678	0.82815	TUT7
ENSG00000083290	0.51637	0.42279	NA	ULK2
ENSG00000083312	0.21802	0.15662	0.32542	TNPO1
ENSG00000083444	-0.60397	0.09876	7.0267E-08	PLOD1
ENSG00000083457	0.82595	0.1754	6.1679E-05	ITGAE
ENSG00000083520	0.060201	0.090473	0.68195	DIS3
ENSG00000083535	0.149	0.10939	0.33757	PIBF1
ENSG00000083544	0.14285	0.47025	0.86394	TDRD3
ENSG00000083635	0.4313	0.20137	0.10425	NUFIP1
ENSG00000083642	0.067621	0.20772	0.85511	PDS5B
ENSG00000083720	-1.5385	0.20544	1.4722E-11	OXCT1
ENSG00000083750	0.091533	0.12953	0.65883	RRAGB
ENSG00000083799	0.52538	0.32606	0.24414	CYLD
ENSG00000083807	0.39974	0.16663	0.063322	SLC27A5
ENSG00000083812	0.10852	0.1231	0.56869	ZNF324
ENSG00000083814	-0.15484	0.16448	0.53948	ZNF671
ENSG00000083817	-0.2882	0.22113	0.3617	ZNF416
ENSG00000083828	0.54115	0.154	0.0040784	ZNF586
ENSG00000083838	0.28497	0.13492	0.11029	ZNF446
ENSG00000083844	0.26522	0.11235	0.068418	ZNF264
ENSG00000083845	0.14861	0.089637	0.22914	RPS5
ENSG00000083896	0.29194	0.10522	0.028217	YTHDC1
ENSG00000083937	0.21386	0.067275	0.010471	CHMP2B
ENSG00000084070	0.30022	0.31847	0.53891	SMAP2
ENSG00000084072	-0.010787	0.10309	0.95787	PPIE
ENSG00000084073	-0.26114	0.095104	0.030072	ZMPSTE24
ENSG00000084090	-0.043962	0.12764	0.8449	STARD7
ENSG00000084092	0.23179	0.17137	0.34156	NOA1
ENSG00000084093	-0.010984	0.09438	0.95414	REST
ENSG00000084110	0.21705	0.40417	0.74863	HAL
ENSG00000084112	0.40153	0.10634	0.0018056	SSH1
ENSG00000084207	-0.29944	0.13288	0.084444	GSTP1
ENSG00000084234	-0.073003	0.13787	0.75255	APLP2
ENSG00000084444	0.00097366	0.1731	0.99791	FAM234B
ENSG00000084463	0.012164	0.11201	0.95635	WBP11
ENSG00000084623	-0.027942	0.075714	0.83473	EIF3I
ENSG00000084652	0.20343	0.1099	0.17088	TXLNA
ENSG00000084676	0.15429	0.19415	0.61275	NCOA1
ENSG00000084693	0.14063	0.16039	0.57105	AGBL5
ENSG00000084710	-0.12678	0.39126	0.8553	EFR3B
ENSG00000084731	-0.44493	0.32032	0.32685	KIF3C
ENSG00000084733	0.335	0.1345	0.052205	RAB10
ENSG00000084754	-0.1761	0.068099	0.042499	HADHA
ENSG00000084764	0.1729	0.19929	0.57588	MAPRE3
ENSG00000084774	-0.28336	0.20017	0.31583	CAD
ENSG00000085063	-0.092756	0.18516	0.76712	CD59
ENSG00000085117	0.44631	0.37553	NA	CD82
ENSG00000085185	0.24284	0.49825	0.77389	BCORL1
ENSG00000085224	0.04389	0.073642	0.71933	ATRX
ENSG00000085231	0.20202	0.30358	0.68195	AK6
ENSG00000085265	1.2432	0.46914	0.037036	FCN1
ENSG00000085274	-0.008941	0.08334	0.95678	MYNN
ENSG00000085365	-0.46452	0.12473	0.0021404	SCAMP1
ENSG00000085377	-0.16269	0.0643	0.047936	PREP
ENSG00000085382	0.045882	0.1442	0.85771	HACE1
ENSG00000085415	0.22935	0.096702	0.066899	SEH1L
ENSG00000085433	-0.096381	0.20214	0.78031	WDR47
ENSG00000085449	0.22917	0.12103	0.15962	WDFY1
ENSG00000085491	-0.034999	0.1572	0.90442	SLC25A24
ENSG00000085511	1.4039	0.39549	NA	MAP3K4
ENSG00000085514	0.42217	0.26508	0.25021	PILRA
ENSG00000085552	0.45232	0.35413	0.37418	IGSF9
ENSG00000085563	-0.79695	0.26083	0.014487	ABCB1
ENSG00000085644	-0.31993	0.10607	0.016006	ZNF213
ENSG00000085662	0.22619	0.11899	0.15792	AKR1B1
ENSG00000085719	-0.22788	0.13924	0.23568	CPNE3
ENSG00000085721	0.33331	0.15946	0.11464	RRN3
ENSG00000085733	-0.054878	0.25203	0.90675	CTTN
ENSG00000085760	-0.15471	0.082432	0.16383	MTIF2
ENSG00000085788	0.053559	0.11303	0.78069	DDHD2
ENSG00000085832	0.27646	0.191	0.30314	EPS15
ENSG00000085840	-1.3145	0.28738	0.00010535	ORC1
ENSG00000085871	-0.35285	0.1239	0.023767	MGST2
ENSG00000085872	0.12548	0.094431	0.35178	CHERP
ENSG00000085978	0.18353	0.09872	0.16882	ATG16L1
ENSG00000085982	-0.15901	0.13567	0.42506	USP40
ENSG00000085998	-0.062309	0.1345	0.78656	POMGNT1
ENSG00000085999	-0.84423	0.19361	0.00023331	RAD54L
ENSG00000086015	-0.1483	0.1169	0.37826	MAST2
ENSG00000086061	1.1899	0.30857	0.0013801	DNAJA1
ENSG00000086062	1.5634	0.46254	NA	B4GALT1
ENSG00000086065	0.50748	0.28344	0.18818	CHMP5
ENSG00000086102	0.17737	0.077512	0.078918	NFX1
ENSG00000086189	-0.067148	0.092836	0.65045	DIMT1
ENSG00000086200	-0.24057	0.16832	0.31034	IPO11
ENSG00000086232	-0.19902	0.043963	0.00012471	EIF2AK1
ENSG00000086288	1.107	0.31981	0.0047763	NME8
ENSG00000086289	-1.7787	0.21022	1.1026E-14	EPDR1
ENSG00000086300	1.3066	0.38126	0.0052456	SNX10
ENSG00000086475	-0.24463	0.057262	0.00032635	SEPHS1
ENSG00000086504	-0.083611	0.094471	0.56692	MRPL28
ENSG00000086544	0.30481	0.24511	0.38996	ITPKC
ENSG00000086570	-0.042773	0.22996	0.92095	FAT2
ENSG00000086589	0.22743	0.14004	0.23961	RBM22
ENSG00000086598	-0.11199	0.085083	0.35663	TMED2
ENSG00000086619	0.57053	0.23185	0.055656	ERO1B
ENSG00000086666	-0.0497	0.089296	0.73927	ZFAND6
ENSG00000086696	0.63349	0.31825	0.13623	HSD17B2
ENSG00000086712	0.22593	0.13831	0.23681	TXLNG
ENSG00000086730	0.1539	0.20631	0.63932	LAT2
ENSG00000086758	0.33049	0.21258	0.26318	HUWE1
ENSG00000086827	-0.31444	0.11969	0.038902	ZW10
ENSG00000086848	-0.27276	0.092696	0.019141	ALG9
ENSG00000087008	0.011706	0.13163	0.96365	ACOX3
ENSG00000087053	-0.60243	0.11031	2.083E-06	MTMR2
ENSG00000087074	1.2464	0.42879	NA	PPP1R15A
ENSG00000087076	-0.31205	0.26953	0.43111	HSD17B14
ENSG00000087077	-0.050398	0.07713	0.68795	TRIP6
ENSG00000087086	-0.14081	0.11387	0.39325	FTL
ENSG00000087087	0.23644	0.09177	0.043381	SRRT
ENSG00000087088	0.28701	0.16423	0.20066	BAX
ENSG00000087095	0.38709	0.11274	0.005156	NLK
ENSG00000087111	-0.049047	0.19418	0.88965	PIGS
ENSG00000087152	0.17329	0.16499	0.48265	ATXN7L3
ENSG00000087157	0.64517	0.13355	3.7347E-05	PGS1
ENSG00000087191	-0.29118	0.1157	0.049306	PSMC5
ENSG00000087206	0.28474	0.12284	0.07457	UIMC1
ENSG00000087245	0.4969	0.41339	0.40942	MMP2
ENSG00000087253	-0.12052	0.21271	0.73371	LPCAT2
ENSG00000087263	-0.081698	0.099656	0.60041	OGFOD1
ENSG00000087266	0.12486	0.13482	0.54778	SH3BP2
ENSG00000087269	0.10592	0.066	0.24605	NOP14
ENSG00000087274	0.010518	0.11337	0.96226	ADD1
ENSG00000087299	-0.0010862	0.25685	0.9984	L2HGDH
ENSG00000087301	-0.28797	0.24633	0.42649	TXNDC16
ENSG00000087302	0.059296	0.070988	0.59272	RTRAF
ENSG00000087338	-0.19973	0.18481	0.46779	GMCL1
ENSG00000087365	-0.0099749	0.10554	0.96183	SF3B2
ENSG00000087448	-0.20561	0.20291	0.50204	KLHL42
ENSG00000087460	-0.087119	0.073333	0.4167	GNAS
ENSG00000087470	0.068597	0.12118	0.73396	DNM1L
ENSG00000087502	-0.041613	0.091398	0.79069	ERGIC2
ENSG00000087510	-2.8417	0.45028	2.3278E-08	TFAP2C
ENSG00000087586	-0.49856	0.18231	0.030787	AURKA
ENSG00000087589	-0.52727	0.33175	0.25136	CASS4
ENSG00000087842	-0.60542	0.1483	0.00063824	PIR
ENSG00000087884	0.043476	0.098988	0.79854	AAMDC
ENSG00000087903	0.14327	0.16623	0.57908	RFX2
ENSG00000087995	0.17637	0.10248	0.20885	METTL2A
ENSG00000088035	-0.22587	0.11118	0.12683	ALG6
ENSG00000088038	0.35339	0.13363	0.037392	CNOT3
ENSG00000088179	-0.1229	0.19988	0.70939	PTPN4
ENSG00000088205	0.35474	0.12734	0.027472	DDX18
ENSG00000088247	0.087468	0.094285	0.54707	KHSRP
ENSG00000088256	-0.12209	0.08455	0.30459	GNA11
ENSG00000088298	0.038741	0.12536	0.86134	EDEM2
ENSG00000088325	-0.73026	0.24522	0.017593	TPX2
ENSG00000088356	0.40631	0.12181	0.0068181	PDRG1
ENSG00000088367	-1.2137	0.41215	0.019033	EPB41L1
ENSG00000088448	0.42596	0.14919	0.023381	ANKRD10
ENSG00000088451	0.061855	0.105	0.72311	TGDS
ENSG00000088538	-0.3959	0.20039	0.1396	DOCK3
ENSG00000088543	0.4215	0.18815	0.086449	C3orf18
ENSG00000088682	-0.29505	0.11801	0.051217	COQ9
ENSG00000088727	-0.10019	0.13863	0.65064	KIF9
ENSG00000088766	-0.072907	0.11625	0.70192	CRLS1
ENSG00000088808	0.42612	0.25189	0.21744	PPP1R13B
ENSG00000088812	0.062327	0.16831	0.83415	ATRN
ENSG00000088826	1.277	0.36957	0.0048424	SMOX
ENSG00000088827	1.2075	0.73061	0.23064	SIGLEC1
ENSG00000088832	-0.21539	0.13144	0.23501	FKBP1A
ENSG00000088833	-0.048071	0.097616	0.77091	NSFL1C
ENSG00000088836	-0.68793	0.27534	0.051358	SLC4A11
ENSG00000088854	0.21465	0.10339	0.11756	C20orf194
ENSG00000088876	0.4245	0.13262	0.009808	ZNF343
ENSG00000088888	0.073663	0.12364	0.71933	MAVS
ENSG00000088899	-0.26035	0.3476	0.63767	LZTS3
ENSG00000088930	-0.017227	0.11699	0.94017	XRN2
ENSG00000088970	-0.0047978	0.29044	0.99428	KIZ
ENSG00000088986	-0.068198	0.21053	0.8553	DYNLL1
ENSG00000088992	-0.81257	0.17787	0.00010735	TESC
ENSG00000089006	-0.26311	0.12781	0.121	SNX5
ENSG00000089009	0.28193	0.099943	0.02535	RPL6
ENSG00000089022	0.17144	0.080899	0.10881	MAPKAPK5
ENSG00000089041	0.50247	0.3565	0.3183	P2RX7
ENSG00000089048	0.38942	0.27765	0.32101	ESF1
ENSG00000089050	-0.06938	0.27498	0.88973	RBBP9
ENSG00000089053	-0.23221	0.10182	0.08031	ANAPC5
ENSG00000089057	-0.44631	0.28737	0.26348	SLC23A2
ENSG00000089060	0.04355	0.11333	0.82777	SLC8B1
ENSG00000089063	-0.17879	0.068363	0.039919	TMEM230
ENSG00000089091	-0.3049	0.1709	0.19013	DZANK1
ENSG00000089094	-0.3877	0.088234	0.00020815	KDM2B
ENSG00000089101	-2.2449	0.23504	1.2777E-18	CFAP61
ENSG00000089123	-0.19434	0.10968	0.1934	TASP1
ENSG00000089127	0.91252	0.56449	NA	OAS1
ENSG00000089154	-0.14968	0.086256	0.20453	GCN1
ENSG00000089157	0.15904	0.090092	0.19521	RPLP0
ENSG00000089159	-0.17268	0.15845	0.46352	PXN
ENSG00000089177	-0.37124	0.33041	0.44764	KIF16B
ENSG00000089195	-0.027636	0.090077	0.86256	TRMT6
ENSG00000089220	-0.0050609	0.14647	0.9876	PEBP1
ENSG00000089234	0.21641	0.068668	0.011257	BRAP
ENSG00000089248	0.071787	0.10615	0.67569	ERP29
ENSG00000089280	0.27346	0.10768	0.046975	FUS
ENSG00000089289	0.27759	0.12691	0.095389	IGBP1
ENSG00000089327	0.19888	0.1491	0.34975	FXYD5
ENSG00000089335	0.70054	0.23997	0.020184	ZNF302
ENSG00000089351	2.4528	0.63609	NA	GRAMD1A
ENSG00000089486	0.091264	0.1827	0.7678	CDIP1
ENSG00000089597	-0.15861	0.14199	0.45106	GANAB
ENSG00000089639	-0.29256	0.094839	0.013417	GMIP
ENSG00000089682	0.031854	0.13503	0.89759	RBM41
ENSG00000089685	-0.72761	0.28486	0.045521	BIRC5
ENSG00000089692	2.212	0.82249	0.03401	LAG3
ENSG00000089693	0.1245	0.11301	0.45835	MLF2
ENSG00000089723	-0.65412	0.42896	0.27316	OTUB2
ENSG00000089737	0.20334	0.31286	0.69008	DDX24
ENSG00000089775	0.19782	0.14584	0.34005	ZBTB25
ENSG00000089818	0.26118	0.12871	0.12727	NECAP1
ENSG00000089820	-0.18334	0.16269	0.44619	ARHGAP4
ENSG00000089847	0.77149	0.20558	0.0019468	ANKRD24
ENSG00000089876	0.057083	0.17029	0.84974	DHX32
ENSG00000089902	-0.056015	0.13694	0.81444	RCOR1
ENSG00000089916	-0.0056719	0.092991	0.97621	GPATCH2L
ENSG00000090006	0.25788	0.19664	0.35832	LTBP4
ENSG00000090013	-0.60209	0.28256	0.10633	BLVRB
ENSG00000090020	-0.077005	0.1538	0.76725	SLC9A1
ENSG00000090054	-0.096116	0.090572	0.47765	SPTLC1
ENSG00000090060	0.20438	0.061943	0.0075303	PAPOLA
ENSG00000090061	0.23132	0.11123	0.11674	CCNK
ENSG00000090097	0.16279	0.28412	0.73061	PCBP4
ENSG00000090104	-0.94011	0.29073	0.0090145	RGS1
ENSG00000090238	-0.03163	0.24485	0.94921	YPEL3
ENSG00000090263	-0.31768	0.10073	0.011187	MRPS33
ENSG00000090266	-0.14144	0.17432	0.60463	NDUFB2
ENSG00000090273	-0.053712	0.087479	0.7097	NUDC
ENSG00000090316	0.10198	0.1266	0.60716	MAEA
ENSG00000090339	1.5329	0.56897	0.033631	ICAM1
ENSG00000090372	0.048694	0.083703	0.72626	STRN4
ENSG00000090376	1.19	0.21732	1.9343E-06	IRAK3
ENSG00000090382	0.68872	0.28845	0.064735	LYZ
ENSG00000090432	-0.16587	0.066173	0.050512	MUL1
ENSG00000090447	0.21399	0.24707	0.57679	TFAP4
ENSG00000090470	0.40023	0.14836	0.033417	PDCD7
ENSG00000090487	-0.015621	0.080956	0.91835	SPG21
ENSG00000090520	0.13917	0.23873	0.72566	DNAJB11
ENSG00000090554	0.40735	0.24492	0.22722	FLT3LG
ENSG00000090565	-0.044	0.17495	0.89021	RAB11FIP3
ENSG00000090581	0.082358	0.070007	0.42249	GNPTG
ENSG00000090612	-0.056184	0.082457	0.67296	ZNF268
ENSG00000090615	-0.050648	0.057146	0.56624	GOLGA3
ENSG00000090621	0.23243	0.097304	0.06466	PABPC4
ENSG00000090659	1.3199	0.50036	0.037905	CD209
ENSG00000090661	0.059775	0.52413	0.95472	CERS4
ENSG00000090674	0.12025	0.27007	0.79545	MCOLN1
ENSG00000090686	-0.0043716	0.082113	0.98022	USP48
ENSG00000090776	-0.80417	0.22561	0.0035183	EFNB1
ENSG00000090857	0.082388	0.24737	0.85117	PDPR
ENSG00000090861	-0.16749	0.12294	0.33757	AARS
ENSG00000090863	-0.17607	0.15946	0.45709	GLG1
ENSG00000090889	-0.73986	0.25235	0.019634	KIF4A
ENSG00000090905	0.42488	0.09715	0.00022363	TNRC6A
ENSG00000090924	-0.055474	0.28613	0.91808	PLEKHG2
ENSG00000090971	-0.28279	0.21294	0.352	NAT14
ENSG00000090975	-1.1913	0.27869	0.00032323	PITPNM2
ENSG00000090989	-0.074658	0.047176	0.25392	EXOC1
ENSG00000091009	0.11794	0.085313	0.32932	RBM27
ENSG00000091039	0.043488	0.20206	0.90799	OSBPL8
ENSG00000091073	0.75521	0.30254	0.051551	DTX2
ENSG00000091106	-0.058824	0.23757	0.89224	NLRC4
ENSG00000091127	0.3922	0.196	0.13387	PUS7
ENSG00000091140	-0.21746	0.19189	0.44301	DLD
ENSG00000091157	-0.5073	0.18294	0.028287	WDR7
ENSG00000091164	0.14198	0.12206	0.4288	TXNL1
ENSG00000091262	0.072309	0.45055	0.934	ABCC6
ENSG00000091317	0.09064	0.19882	0.79044	CMTM6
ENSG00000091409	-0.24555	0.24571	0.5098	ITGA6
ENSG00000091436	0.33503	0.18455	0.18111	MAP3K20
ENSG00000091483	-0.5193	0.095759	2.5084E-06	FH
ENSG00000091490	0.57347	0.19915	0.022177	SEL1L3
ENSG00000091527	0.1405	0.1344	0.48489	CDV3
ENSG00000091536	0.50043	0.22836	0.09481	MYO15A
ENSG00000091542	0.34946	0.14286	0.057341	ALKBH5
ENSG00000091592	1.3534	0.17037	5.2763E-13	NLRP1
ENSG00000091622	1.8385	0.4447	0.00052998	PITPNM3
ENSG00000091640	-0.084719	0.11517	0.6442	SPAG7
ENSG00000091651	-0.090521	0.16178	0.73758	ORC6
ENSG00000091732	-0.22325	0.10344	0.10121	ZC3HC1
ENSG00000091831	-0.22033	0.1977	0.45202	ESR1
ENSG00000091947	-0.080214	0.11023	0.64819	TMEM101
ENSG00000091986	0.31215	0.30256	0.49204	CCDC80
ENSG00000092010	0.27916	0.22514	0.39185	PSME1
ENSG00000092020	0.054791	0.07954	0.66895	PPP2R3C
ENSG00000092036	0.13948	0.21162	0.68508	HAUS4
ENSG00000092051	0.072395	0.42278	0.92778	JPH4
ENSG00000092067	0.34789	0.30512	0.43954	CEBPE
ENSG00000092068	0.47914	0.42651	0.44771	SLC7A8
ENSG00000092094	-0.015233	0.18266	0.96628	OSGEP
ENSG00000092098	0.38848	0.20473	0.15879	RNF31
ENSG00000092108	-0.23158	0.080572	0.022401	SCFD1
ENSG00000092140	0.059968	0.10405	0.72899	G2E3
ENSG00000092148	-0.028858	0.091351	0.85856	HECTD1
ENSG00000092199	0.42657	0.18026	0.067655	HNRNPC
ENSG00000092201	0.00086317	0.13056	0.99754	SUPT16H
ENSG00000092203	0.15664	0.087248	0.18697	TOX4
ENSG00000092208	0.065255	0.12783	0.76222	GEMIN2
ENSG00000092295	0.77628	0.2101	0.0023371	TGM1
ENSG00000092330	-0.043181	0.10992	0.8229	TINF2
ENSG00000092421	0.13461	0.35383	0.8297	SEMA6A
ENSG00000092439	0.27431	0.1299	0.11037	TRPM7
ENSG00000092445	-0.14827	0.14722	0.50553	TYRO3
ENSG00000092470	-0.99709	0.25245	0.0010074	WDR76
ENSG00000092529	0.53008	0.24761	0.10449	CAPN3
ENSG00000092531	-0.13969	0.12782	0.46213	SNAP23
ENSG00000092621	-1.0058	0.27003	0.002135	PHGDH
ENSG00000092820	-0.030249	0.13628	0.90463	EZR
ENSG00000092841	-0.31985	0.17532	0.1786	MYL6
ENSG00000092847	-0.43406	0.2022	0.10326	AGO1
ENSG00000092853	-0.75485	0.20852	0.0029776	CLSPN
ENSG00000092871	0.31552	0.17404	0.18172	RFFL
ENSG00000092929	0.079038	0.12016	0.68548	UNC13D
ENSG00000092931	-0.31301	0.082893	0.0018056	MFSD11
ENSG00000092964	-0.15069	0.32724	0.78815	DPYSL2
ENSG00000092969	1.0165	0.57189	0.19184	TGFB2
ENSG00000092978	0.054573	0.089705	0.71308	GPATCH2
ENSG00000093000	0.21991	0.10516	0.11444	NUP50
ENSG00000093009	-1.0768	0.24676	0.00023087	CDC45
ENSG00000093010	-0.013656	0.11092	0.95226	COMT
ENSG00000093072	0.39695	0.2227	0.19042	ADA2
ENSG00000093144	-0.31458	0.10311	0.014671	ECHDC1
ENSG00000093167	0.2907	0.191	0.27416	LRRFIP2
ENSG00000093183	-0.14584	0.090543	0.24441	SEC22C
ENSG00000093217	-0.79083	0.24232	0.008319	XYLB
ENSG00000094631	0.055142	0.11451	0.77743	HDAC6
ENSG00000094804	-1.4219	0.20824	1.0591E-09	CDC6
ENSG00000094841	0.17069	0.15418	0.45588	UPRT
ENSG00000094880	-0.18114	0.10283	0.19615	CDC23
ENSG00000094914	-0.018692	0.13206	0.94306	AAAS
ENSG00000094916	-0.45996	0.19042	0.061268	CBX5
ENSG00000094975	0.3106	0.17334	0.1879	SUCO
ENSG00000095002	-0.82443	0.28488	0.021476	MSH2
ENSG00000095015	0.74106	0.39109	NA	MAP3K1
ENSG00000095059	0.31727	0.088475	0.003298	DHPS
ENSG00000095066	-0.20784	0.14524	0.30955	HOOK2
ENSG00000095139	0.013343	0.1242	0.95678	ARCN1
ENSG00000095209	0.33832	0.13547	0.051459	TMEM38B
ENSG00000095261	0.22322	0.13664	0.23681	PSMD5
ENSG00000095303	-0.37373	0.29724	0.38385	PTGS1
ENSG00000095319	0.065751	0.08547	0.62702	NUP188
ENSG00000095321	-0.058412	0.20323	0.87209	CRAT
ENSG00000095370	-0.53988	0.27566	0.14383	SH2D3C
ENSG00000095380	0.32247	0.13013	0.053599	NANS
ENSG00000095383	0.036797	0.31892	0.95429	TBC1D2
ENSG00000095397	0.17286	0.47665	0.83684	WHRN
ENSG00000095485	0.36561	0.098339	0.0021833	CWF19L1
ENSG00000095564	1.0072	0.13116	3.6306E-12	BTAF1
ENSG00000095574	0.22491	0.099398	0.082938	IKZF5
ENSG00000095585	-0.74819	0.26777	0.026997	BLNK
ENSG00000095637	1.0351	0.50623	0.12405	SORBS1
ENSG00000095739	0.13973	0.50402	0.87756	BAMBI
ENSG00000095787	0.21071	0.13206	0.24918	WAC
ENSG00000095794	0.59726	0.23688	0.048836	CREM
ENSG00000095906	-0.037151	0.11504	0.85571	NUBP2
ENSG00000095951	0.83861	0.28407	0.018701	HIVEP1
ENSG00000095970	-0.48661	0.2555	0.15705	TREM2
ENSG00000096060	0.42474	0.2639	0.24464	FKBP5
ENSG00000096063	0.1207	0.21766	0.74007	SRPK1
ENSG00000096070	0.18893	0.1383	0.3359	BRPF3
ENSG00000096080	0.12418	0.13573	0.552	MRPS18A
ENSG00000096092	-2.467	0.23964	9.6192E-22	TMEM14A
ENSG00000096093	0.28481	0.22374	0.37628	EFHC1
ENSG00000096150	0.29601	0.15532	0.1567	RPS18
ENSG00000096155	0.0096994	0.40516	0.99118	BAG6
ENSG00000096171	-0.41942	0.37986	0.45709	VARS
ENSG00000096384	0.051961	0.12328	0.80732	HSP90AB1
ENSG00000096401	-0.062914	0.071217	0.56772	CDC5L
ENSG00000096433	-0.38435	0.33376	0.43405	ITPR3
ENSG00000096654	0.29209	0.16651	0.19852	ZNF184
ENSG00000096696	0.55611	1.0577	0.75455	DSP
ENSG00000096717	0.24991	0.19597	0.37502	SIRT1
ENSG00000096746	0.23052	0.13646	0.21823	HNRNPH3
ENSG00000096872	-0.15358	0.11788	0.36183	IFT74
ENSG00000096968	1.1658	0.52931	0.0929	JAK2
ENSG00000096996	-0.044424	0.33572	0.9478	IL12RB1
ENSG00000097007	0.21441	0.11279	0.15792	ABL1
ENSG00000097021	0.51732	0.25399	0.12578	ACOT7
ENSG00000097033	-0.1717	0.12396	0.32824	SH3GLB1
ENSG00000097046	-0.67255	0.18131	0.0022408	CDC7
ENSG00000099139	0.66252	0.35661	0.16915	PCSK5
ENSG00000099194	-0.69353	0.36619	0.15962	SCD
ENSG00000099203	-0.20145	0.086611	0.073458	TMED1
ENSG00000099204	-2.9261	0.52069	9.6948E-07	ABLIM1
ENSG00000099219	-1.0984	0.16778	5.7932E-09	ERMP1
ENSG00000099246	0.087948	0.14983	0.72394	RAB18
ENSG00000099250	0.31653	0.24489	0.36633	NRP1
ENSG00000099251	-0.016868	0.30683	0.97919	HSD17B7P2
ENSG00000099282	-0.70455	0.28558	0.054993	TSPAN15
ENSG00000099284	-0.20914	0.40984	0.76222	H2AFY2
ENSG00000099290	0.052119	0.10838	0.77794	WASHC2A
ENSG00000099308	-0.2226	0.20929	0.47634	MAST3
ENSG00000099326	0.44999	0.21491	0.11385	MZF1
ENSG00000099330	0.25626	0.162	0.25414	OCEL1
ENSG00000099331	-0.049553	0.15897	0.86031	MYO9B
ENSG00000099337	0.66788	0.16714	0.00085679	KCNK6
ENSG00000099338	0.69802	0.493	0.31579	CATSPERG
ENSG00000099341	-0.047106	0.11543	0.81478	PSMD8
ENSG00000099364	0.022375	0.22003	0.95876	FBXL19
ENSG00000099365	0.37245	0.17198	0.099589	STX1B
ENSG00000099377	-0.19811	0.20153	0.51893	HSD3B7
ENSG00000099381	0.2732	0.11106	0.055756	SETD1A
ENSG00000099385	-0.51919	0.073894	3.1925E-10	BCL7C
ENSG00000099622	0.20754	0.10873	0.15595	CIRBP
ENSG00000099624	-0.10024	0.095248	0.48172	ATP5F1D
ENSG00000099625	-0.007232	0.40442	0.99419	CBARP
ENSG00000099725	1.2901	0.82688	0.26141	PRKY
ENSG00000099783	0.33569	0.12845	0.040084	HNRNPM
ENSG00000099785	-0.27477	0.1158	0.066794	MARCH2
ENSG00000099795	-0.22442	0.12533	0.18816	NDUFB7
ENSG00000099797	-0.29808	0.11411	0.040174	TECR
ENSG00000099800	-0.12649	0.14513	0.57373	TIMM13
ENSG00000099804	0.012507	0.1226	0.95864	CDC34
ENSG00000099810	-0.40293	0.16949	0.066243	MTAP
ENSG00000099814	0.2885	0.2708	0.47556	CEP170B
ENSG00000099817	-0.069656	0.049419	0.3183	POLR2E
ENSG00000099821	0.063391	0.1079	0.72387	POLRMT
ENSG00000099822	-0.14783	0.28852	0.76121	HCN2
ENSG00000099849	-0.81528	0.43538	0.16499	RASSF7
ENSG00000099860	2.0939	0.60802	0.0050032	GADD45B
ENSG00000099875	0.12395	0.23113	0.74895	MKNK2
ENSG00000099889	-0.62111	0.23277	0.035659	ARVCF
ENSG00000099899	-0.038473	0.18259	0.91007	TRMT2A
ENSG00000099901	-0.091026	0.09843	0.5481	RANBP1
ENSG00000099904	0.076119	0.18521	0.81381	ZDHHC8
ENSG00000099910	-0.36245	0.15046	0.06197	KLHL22
ENSG00000099917	0.29934	0.1762	0.2152	MED15
ENSG00000099940	-0.1629	0.11559	0.31833	SNAP29
ENSG00000099942	0.25113	0.14395	0.2017	CRKL
ENSG00000099949	0.050766	0.11158	0.79091	LZTR1
ENSG00000099954	0.27919	0.5097	0.74322	CECR2
ENSG00000099956	-0.068205	0.073733	0.54809	SMARCB1
ENSG00000099958	-0.084537	0.32051	0.8841	DERL3
ENSG00000099968	-0.037925	0.11381	0.8511	BCL2L13
ENSG00000099974	0.23127	0.18263	0.37928	DDTL
ENSG00000099977	-0.18544	0.1527	0.4042	DDT
ENSG00000099985	3.5444	0.78859	NA	OSM
ENSG00000099991	0.24099	0.14778	0.23762	CABIN1
ENSG00000099992	0.4598	0.2705	0.21494	TBC1D10A
ENSG00000099995	0.096657	0.14412	0.67892	SF3A1
ENSG00000099998	3.1888	0.73173	0.00023541	GGT5
ENSG00000099999	0.1797	0.12974	0.32825	RNF215
ENSG00000100003	-0.63977	0.43804	0.2982	SEC14L2
ENSG00000100014	-0.060243	0.15366	0.82332	SPECC1L
ENSG00000100023	0.13947	0.11803	0.41992	PPIL2
ENSG00000100024	2.2989	0.62977	NA	UPB1
ENSG00000100027	0.17317	0.45903	0.83126	YPEL1
ENSG00000100028	-0.1017	0.086375	0.422	SNRPD3
ENSG00000100029	-0.090678	0.12503	0.64934	PES1
ENSG00000100030	0.10045	0.11256	0.56308	MAPK1
ENSG00000100031	-0.25875	0.22961	0.44619	GGT1
ENSG00000100034	0.48865	0.18106	0.033382	PPM1F
ENSG00000100036	-0.23378	0.34174	0.67162	SLC35E4
ENSG00000100038	0.40475	0.1478	0.030534	TOP3B
ENSG00000100055	-0.035319	0.10165	0.84318	CYTH4
ENSG00000100056	0.14464	0.098849	0.29703	ESS2
ENSG00000100058	0.17827	0.23385	0.63035	CRYBB2P1
ENSG00000100060	-0.087103	0.21867	0.82022	MFNG
ENSG00000100068	0.45644	0.25104	0.18031	LRP5L
ENSG00000100075	-0.64259	0.091141	2.7304E-10	SLC25A1
ENSG00000100077	-0.083924	0.10721	0.61973	GRK3
ENSG00000100079	0.33018	0.28359	0.4285	LGALS2
ENSG00000100083	0.059922	0.15474	0.82623	GGA1
ENSG00000100084	0.24551	0.17581	0.32393	HIRA
ENSG00000100092	-0.034767	0.14387	0.89511	SH3BP1
ENSG00000100097	-0.32714	0.17664	0.17073	LGALS1
ENSG00000100099	0.015851	0.08495	0.92095	HPS4
ENSG00000100100	-0.40178	0.22512	0.18994	PIK3IP1
ENSG00000100104	-0.0061503	0.12391	0.98202	SRRD
ENSG00000100105	0.32645	0.14825	0.0929	PATZ1
ENSG00000100106	-0.14173	0.074993	0.16046	TRIOBP
ENSG00000100109	0.12	0.11716	0.49598	TFIP11
ENSG00000100116	-0.62668	0.2149	0.020354	GCAT
ENSG00000100122	-1.3553	0.42087	0.0093236	CRYBB1
ENSG00000100124	0.11641	0.13034	0.56276	ANKRD54
ENSG00000100129	0.30028	0.11689	0.044118	EIF3L
ENSG00000100138	0.13013	0.12036	0.46771	SNU13
ENSG00000100139	0.31778	0.17715	0.18731	MICALL1
ENSG00000100142	0.0012589	0.11285	0.99643	POLR2F
ENSG00000100147	-0.1305	0.16122	0.6055	CCDC134
ENSG00000100150	-0.35818	0.15454	0.07463	DEPDC5
ENSG00000100151	-0.44179	0.13094	0.0061418	PICK1
ENSG00000100154	-0.50102	0.21771	0.0769	TTC28
ENSG00000100162	-0.55399	0.30786	0.18584	CENPM
ENSG00000100167	0.21115	0.35519	0.71995	SEPT3
ENSG00000100181	0.20983	0.27741	0.63299	TPTEP1
ENSG00000100201	0.25426	0.10321	0.05539	DDX17
ENSG00000100207	0.25901	0.17912	0.30376	TCF20
ENSG00000100209	0.47744	0.18977	0.049379	HSCB
ENSG00000100211	-0.15774	0.15045	0.48336	CBY1
ENSG00000100216	-0.056946	0.094188	0.71493	TOMM22
ENSG00000100219	1.0868	0.29342	0.0022781	XBP1
ENSG00000100220	0.24876	0.26176	NA	RTCB
ENSG00000100221	0.38042	0.16205	0.070205	JOSD1
ENSG00000100225	0.13978	0.17011	0.59965	FBXO7
ENSG00000100226	0.80506	0.37468	NA	GTPBP1
ENSG00000100227	0.03274	0.093602	0.842	POLDIP3
ENSG00000100228	0.028815	0.37596	0.96938	RAB36
ENSG00000100234	-0.93757	0.42577	0.0929	TIMP3
ENSG00000100239	0.019816	0.07243	0.87899	PPP6R2
ENSG00000100241	0.11658	0.14187	0.59965	SBF1
ENSG00000100242	-0.25029	0.16746	0.28433	SUN2
ENSG00000100243	0.17017	0.17416	0.5218	CYB5R3
ENSG00000100246	0.089693	0.16222	0.74058	DNAL4
ENSG00000100258	-0.33506	0.063284	4.7162E-06	LMF2
ENSG00000100263	0.088086	0.10533	0.59232	RHBDD3
ENSG00000100266	-0.080368	0.094781	0.58637	PACSIN2
ENSG00000100271	-0.56401	0.1942	0.020947	TTLL1
ENSG00000100276	1.3877	0.44992	0.013438	RASL10A
ENSG00000100280	-0.050992	0.12569	0.81596	AP1B1
ENSG00000100281	0.14119	0.095816	0.29297	HMGXB4
ENSG00000100284	0.33215	0.16046	0.11885	TOM1
ENSG00000100285	-0.72335	0.11277	1.2459E-08	NEFH
ENSG00000100288	0.11993	0.17446	0.66961	CHKB
ENSG00000100292	-0.42826	0.36709	0.42758	HMOX1
ENSG00000100294	-0.20529	0.21261	0.52801	MCAT
ENSG00000100296	-0.12557	0.093789	0.34738	THOC5
ENSG00000100297	-0.8225	0.17352	5.4017E-05	MCM5
ENSG00000100299	0.047999	0.052396	0.55155	ARSA
ENSG00000100300	0.02408	0.10476	0.90027	TSPO
ENSG00000100304	-0.2124	0.23718	0.56165	TTLL12
ENSG00000100307	0.1708	0.31521	0.74584	CBX7
ENSG00000100311	0.38758	0.64502	NA	PDGFB
ENSG00000100316	0.20261	0.096563	0.11301	RPL3
ENSG00000100319	-0.10509	0.08343	0.38261	ZMAT5
ENSG00000100320	-0.57592	0.52943	0.4644	RBFOX2
ENSG00000100321	-0.62203	0.23896	0.041004	SYNGR1
ENSG00000100324	-0.32566	0.12894	0.048418	TAB1
ENSG00000100325	0.13396	0.070149	0.15571	ASCC2
ENSG00000100330	0.25637	0.1673	0.27049	MTMR3
ENSG00000100335	0.0014874	0.14756	0.99682	MIEF1
ENSG00000100336	1.452	0.5314	0.030943	APOL4
ENSG00000100342	1.0602	0.43294	0.057062	APOL1
ENSG00000100344	-0.28793	0.30623	0.53988	PNPLA3
ENSG00000100345	-0.13515	0.10035	0.34385	MYH9
ENSG00000100347	-0.44139	0.16329	0.033039	SAMM50
ENSG00000100348	-0.21901	0.082949	0.037745	TXN2
ENSG00000100350	-0.29917	0.2853	0.48336	FOXRED2
ENSG00000100353	-0.0092562	0.078495	0.95374	EIF3D
ENSG00000100354	-0.25415	0.11682	0.097685	TNRC6B
ENSG00000100359	0.056587	0.089085	0.69735	SGSM3
ENSG00000100360	0.06485	0.18508	0.84177	IFT27
ENSG00000100362	1.3264	0.37596	0.0039022	PVALB
ENSG00000100364	-0.37836	0.23343	0.24069	KIAA0930
ENSG00000100365	-0.095925	0.25172	0.82936	NCF4
ENSG00000100368	1.7384	0.43283	0.00080091	CSF2RB
ENSG00000100372	-0.31672	0.13046	0.059658	SLC25A17
ENSG00000100376	0.55672	0.41866	0.35146	FAM118A
ENSG00000100379	0.40559	0.14176	0.023063	KCTD17
ENSG00000100380	-0.055621	0.045272	0.39721	ST13
ENSG00000100385	1.018	0.60181	0.21747	IL2RB
ENSG00000100387	0.10526	0.14791	0.65577	RBX1
ENSG00000100393	0.29246	0.18954	0.26657	EP300
ENSG00000100395	-0.007728	0.10561	0.97067	L3MBTL2
ENSG00000100401	-0.01248	0.12541	0.95955	RANGAP1
ENSG00000100403	0.075597	0.15453	0.77265	ZC3H7B
ENSG00000100410	0.29131	0.12347	0.068549	PHF5A
ENSG00000100412	-0.405	0.12804	0.010896	ACO2
ENSG00000100413	0.029987	0.21081	0.94284	POLR3H
ENSG00000100416	0.21263	0.16765	0.37842	TRMU
ENSG00000100417	-0.30714	0.11559	0.036546	PMM1
ENSG00000100418	0.3699	0.14664	0.048766	DESI1
ENSG00000100422	-0.45741	0.14995	0.014675	CERK
ENSG00000100425	0.38716	0.12454	0.012652	BRD1
ENSG00000100426	0.22856	0.10841	0.11092	ZBED4
ENSG00000100429	-0.066916	0.059989	0.45165	HDAC10
ENSG00000100439	-0.62278	0.14477	0.00029283	ABHD4
ENSG00000100441	0.25055	0.17211	0.29977	KHNYN
ENSG00000100442	-0.22729	0.1048	0.099044	FKBP3
ENSG00000100445	0.26796	0.12565	0.10596	SDR39U1
ENSG00000100453	2.244	0.83202	0.033452	GZMB
ENSG00000100461	0.087216	0.10392	0.59057	RBM23
ENSG00000100462	0.052013	0.12018	0.80183	PRMT5
ENSG00000100478	0.40023	0.093951	0.00033972	AP4S1
ENSG00000100479	-1.0538	0.29672	0.0036543	POLE2
ENSG00000100483	0.38879	0.11397	0.0054817	VCPKMT
ENSG00000100485	0.089317	0.21748	0.81391	SOS2
ENSG00000100490	0.49457	0.39907	0.39207	CDKL1
ENSG00000100503	-0.3923	0.18794	0.11517	NIN
ENSG00000100504	0.18539	0.13854	0.34767	PYGL
ENSG00000100505	-1.4822	0.35899	0.0005392	TRIM9
ENSG00000100519	-0.075151	0.080898	0.54658	PSMC6
ENSG00000100522	-0.18355	0.081227	0.083478	GNPNAT1
ENSG00000100523	0.37038	0.1633	0.082207	DDHD1
ENSG00000100526	-0.69953	0.26412	0.03717	CDKN3
ENSG00000100528	-0.023336	0.087531	0.88264	CNIH1
ENSG00000100532	-0.12585	0.089471	0.31911	CGRRF1
ENSG00000100554	-0.2364	0.17098	0.3293	ATP6V1D
ENSG00000100558	-0.24281	0.24775	0.52048	PLEK2
ENSG00000100564	-0.085931	0.086808	0.51484	PIGH
ENSG00000100567	0.30794	0.18972	0.23991	PSMA3
ENSG00000100568	-0.065456	0.085291	0.62803	VTI1B
ENSG00000100575	0.30324	0.14848	0.12459	TIMM9
ENSG00000100577	-0.077528	0.10912	0.65632	GSTZ1
ENSG00000100578	-0.20806	0.16595	0.38552	KIAA0586
ENSG00000100580	-0.1449	0.14632	0.51467	TMED8
ENSG00000100591	0.24467	0.12983	0.16162	AHSA1
ENSG00000100592	-0.020178	0.26517	0.96947	DAAM1
ENSG00000100596	0.32338	0.26611	0.40395	SPTLC2
ENSG00000100599	-0.12732	0.19304	0.68477	RIN3
ENSG00000100600	-1.3868	0.25972	3.7821E-06	LGMN
ENSG00000100601	0.067578	0.086734	0.62201	ALKBH1
ENSG00000100603	0.069096	0.07043	0.52004	SNW1
ENSG00000100605	-0.35589	0.21717	0.23501	ITPK1
ENSG00000100612	-0.044276	0.073658	0.71643	DHRS7
ENSG00000100614	0.12682	0.13382	0.53655	PPM1A
ENSG00000100628	0.28272	0.58535	0.77682	ASB2
ENSG00000100629	-0.39416	0.27356	0.30588	CEP128
ENSG00000100632	0.32119	0.11465	0.026567	ERH
ENSG00000100644	0.80452	0.46754	0.20894	HIF1A
ENSG00000100647	0.99729	0.28411	0.0041334	SUSD6
ENSG00000100650	0.39287	0.13082	0.016535	SRSF5
ENSG00000100664	0.17143	0.10272	0.2252	EIF5
ENSG00000100697	0.24094	0.13983	0.20832	DICER1
ENSG00000100711	-0.11037	0.13312	0.59595	ZFYVE21
ENSG00000100714	-1.0427	0.1728	1.0761E-07	MTHFD1
ENSG00000100722	-0.096981	0.066308	0.29727	ZC3H14
ENSG00000100726	-0.0055889	0.094013	0.97706	TELO2
ENSG00000100731	1.2573	0.36632	0.0051725	PCNX1
ENSG00000100744	-0.25761	0.19286	0.34889	GSKIP
ENSG00000100749	-0.10765	0.12617	0.58327	VRK1
ENSG00000100764	0.15997	0.16461	0.52502	PSMC1
ENSG00000100767	-0.0053433	0.15569	0.9876	PAPLN
ENSG00000100784	0.25922	0.14907	0.20329	RPS6KA5
ENSG00000100796	0.34182	0.086013	0.00092464	PPP4R3A
ENSG00000100802	0.10118	0.18698	0.7462	C14orf93
ENSG00000100804	-0.22517	0.094303	0.064735	PSMB5
ENSG00000100811	0.22494	0.065294	0.0049869	YY1
ENSG00000100813	0.23009	0.11786	0.14531	ACIN1
ENSG00000100814	0.28176	0.13636	0.11946	CCNB1IP1
ENSG00000100815	-0.075729	0.096807	0.6201	TRIP11
ENSG00000100823	0.048319	0.11388	0.80619	APEX1
ENSG00000100836	0.43547	0.1992	0.095639	PABPN1
ENSG00000100852	-0.71625	0.21862	0.0080343	ARHGAP5
ENSG00000100865	-0.098477	0.12217	0.60695	CINP
ENSG00000100883	-0.0088398	0.1537	0.97778	SRP54
ENSG00000100884	-0.11642	0.89524	0.94887	CPNE6
ENSG00000100888	0.2009	0.15498	0.36456	CHD8
ENSG00000100889	-0.63732	0.14236	0.00015005	PCK2
ENSG00000100890	-0.33021	0.11943	0.028837	KIAA0391
ENSG00000100897	-0.13045	0.10089	0.36616	DCAF11
ENSG00000100902	0.96121	0.36217	NA	PSMA6
ENSG00000100906	2.4058	0.64806	NA	NFKBIA
ENSG00000100908	0.0060667	0.16477	0.98658	EMC9
ENSG00000100911	0.77135	0.40698	0.15935	PSME2
ENSG00000100916	-0.03781	0.38003	NA	BRMS1L
ENSG00000100918	0.96534	0.38569	0.050914	REC8
ENSG00000100926	-0.20687	0.1364	0.27586	TM9SF1
ENSG00000100934	-0.19877	0.14496	0.33392	SEC23A
ENSG00000100938	-0.12819	0.10104	0.37825	GMPR2
ENSG00000100941	0.28403	0.10352	0.030206	PNN
ENSG00000100949	-0.30308	0.1215	0.051747	RABGGTA
ENSG00000100979	-0.37381	0.27623	0.34143	PLTP
ENSG00000100982	-0.24974	0.14507	0.2088	PCIF1
ENSG00000100983	-0.27484	0.063544	0.00026809	GSS
ENSG00000100985	-1.3076	0.18982	7.5787E-10	MMP9
ENSG00000100991	0.1849	0.1365	0.341	TRPC4AP
ENSG00000100994	-0.057732	0.1293	0.7949	PYGB
ENSG00000100997	-0.28061	0.11684	0.062983	ABHD12
ENSG00000101000	-0.33479	0.36124	0.54768	PROCR
ENSG00000101003	-0.53568	0.19543	0.030358	GINS1
ENSG00000101004	-0.30433	0.41238	0.64332	NINL
ENSG00000101017	2.6373	0.62402	NA	CD40
ENSG00000101019	-0.067715	0.10198	0.6828	UQCC1
ENSG00000101040	0.37562	0.12681	0.018246	ZMYND8
ENSG00000101052	0.073401	0.10163	0.65084	IFT52
ENSG00000101057	-0.76971	0.26361	0.020152	MYBL2
ENSG00000101079	-0.30213	0.11603	0.040937	NDRG3
ENSG00000101082	0.27689	0.27246	0.50021	SLA2
ENSG00000101084	-0.19857	0.10158	0.14464	RAB5IF
ENSG00000101096	0.27953	0.49937	0.73749	NFATC2
ENSG00000101104	0.17381	0.26322	0.68445	PABPC1L
ENSG00000101109	0.4614	0.23179	0.13623	STK4
ENSG00000101126	0.23626	0.13028	0.18155	ADNP
ENSG00000101132	0.075401	0.16774	0.79382	PFDN4
ENSG00000101138	-0.24149	0.10216	0.067975	CSTF1
ENSG00000101146	0.17998	0.061163	0.019141	RAE1
ENSG00000101150	-0.3884	0.16652	0.072493	TPD52L2
ENSG00000101152	0.12135	0.07054	0.2091	DNAJC5
ENSG00000101158	0.020921	0.067212	0.86037	NELFCD
ENSG00000101160	-0.10398	0.11364	0.552	CTSZ
ENSG00000101161	0.048577	0.055938	0.57525	PRPF6
ENSG00000101166	0.14606	0.10162	0.30714	PRELID3B
ENSG00000101181	0.18524	0.088124	0.1122	MTG2
ENSG00000101182	0.082704	0.21943	0.8313	PSMA7
ENSG00000101187	0.60107	0.28898	0.11667	SLCO4A1
ENSG00000101189	0.32335	0.13939	0.074346	MRGBP
ENSG00000101190	-0.014551	0.20601	0.97165	TCFL5
ENSG00000101191	0.46173	0.12384	0.0021116	DIDO1
ENSG00000101193	-0.029082	0.084808	0.8457	GID8
ENSG00000101194	0.28672	0.32511	0.56846	SLC17A9
ENSG00000101197	2.8252	1.3551	0.11561	BIRC7
ENSG00000101199	0.2308	0.14477	0.24972	ARFGAP1
ENSG00000101213	0.11646	0.20079	0.72735	PTK6
ENSG00000101216	0.4052	0.16453	0.055441	GMEB2
ENSG00000101220	-0.23033	0.24313	0.53656	C20orf27
ENSG00000101224	-0.35819	0.1312	0.03111	CDC25B
ENSG00000101230	-2.8031	0.55247	1.2926E-05	ISM1
ENSG00000101236	1.0465	0.33295	0.011524	RNF24
ENSG00000101246	0.10902	0.103	0.47894	ARFRP1
ENSG00000101247	0.0048017	0.081021	0.97706	NDUFAF5
ENSG00000101255	1.043	0.26269	0.00093595	TRIB3
ENSG00000101265	-0.85248	0.34991	0.058639	RASSF2
ENSG00000101266	0.41537	0.22571	0.17388	CSNK2A1
ENSG00000101280	-0.421	0.36169	0.4285	ANGPT4
ENSG00000101290	0.21984	0.13568	0.2409	CDS2
ENSG00000101294	-0.81147	0.10322	9.4157E-13	HM13
ENSG00000101307	-0.037409	0.35863	0.958	SIRPB1
ENSG00000101310	-0.083299	0.12342	0.67632	SEC23B
ENSG00000101335	-0.69228	0.30648	0.083606	MYL9
ENSG00000101336	0.9725	0.34363	0.024792	HCK
ENSG00000101337	0.24167	0.20466	0.42037	TM9SF4
ENSG00000101342	0.23874	0.25975	0.55027	TLDC2
ENSG00000101343	-0.02081	0.061306	0.84769	CRNKL1
ENSG00000101346	-0.032752	0.16001	0.91269	POFUT1
ENSG00000101347	-0.13624	0.14801	0.54969	SAMHD1
ENSG00000101350	-0.18648	0.1546	0.40763	KIF3B
ENSG00000101361	0.0046678	0.13834	0.98767	NOP56
ENSG00000101363	-0.054284	0.19911	0.87959	MANBAL
ENSG00000101365	-0.13135	0.068911	0.15667	IDH3B
ENSG00000101367	-0.022668	0.06438	0.84119	MAPRE1
ENSG00000101384	1.1155	0.40024	0.027416	JAG1
ENSG00000101391	-0.038937	0.11038	0.84097	CDK5RAP1
ENSG00000101400	-0.91896	0.13646	1.8698E-09	SNTA1
ENSG00000101407	-0.027596	0.091499	0.8651	TTI1
ENSG00000101412	-1.0564	0.30673	0.0049985	E2F1
ENSG00000101413	0.080405	0.088782	0.55668	RPRD1B
ENSG00000101417	-0.26316	0.19157	0.33296	PXMP4
ENSG00000101421	0.15151	0.16011	0.53721	CHMP4B
ENSG00000101425	0.056869	0.40376	0.94331	BPI
ENSG00000101439	0.1991	0.16525	0.4082	CST3
ENSG00000101442	0.12278	0.19832	0.70681	ACTR5
ENSG00000101444	-0.33914	0.12528	0.03271	AHCY
ENSG00000101445	1.6661	0.67065	0.052957	PPP1R16B
ENSG00000101447	-0.16118	0.25598	0.70079	FAM83D
ENSG00000101452	-0.048676	0.17836	0.87947	DHX35
ENSG00000101457	-0.45364	0.12586	0.0031203	DNTTIP1
ENSG00000101460	3.1466	0.78085	NA	MAP1LC3A
ENSG00000101464	-0.23544	0.099778	0.068542	PIGU
ENSG00000101473	-0.11804	0.091695	0.36893	ACOT8
ENSG00000101474	0.017583	0.17391	0.959	APMAP
ENSG00000101493	0.27965	0.097815	0.023144	ZNF516
ENSG00000101544	0.59783	0.19493	0.014059	ADNP2
ENSG00000101546	-0.27221	0.13744	0.13855	RBFA
ENSG00000101557	0.027634	0.087664	0.8586	USP14
ENSG00000101558	-0.072942	0.098955	0.64372	VAPA
ENSG00000101574	0.25165	0.23022	0.46213	METTL4
ENSG00000101577	-0.089238	0.091844	0.52509	LPIN2
ENSG00000101596	0.371	0.25563	0.30141	SMCHD1
ENSG00000101605	1.2454	0.40434	0.013576	MYOM1
ENSG00000101608	-0.015555	0.17656	0.96409	MYL12A
ENSG00000101624	0.07949	0.12215	0.6897	CEP76
ENSG00000101639	0.10426	0.1811	0.72919	CEP192
ENSG00000101654	0.25547	0.10092	0.047796	RNMT
ENSG00000101665	1.1719	0.23716	2.3541E-05	SMAD7
ENSG00000101670	0.17959	0.35835	0.76704	LIPG
ENSG00000101680	-0.044734	0.4199	0.95691	LAMA1
ENSG00000101695	-1.2278	0.2992	0.00059306	RNF125
ENSG00000101745	0.63845	0.2393	0.035684	ANKRD12
ENSG00000101751	0.25239	0.26965	0.54259	POLI
ENSG00000101752	-0.10736	0.33184	0.85541	MIB1
ENSG00000101773	0.089492	0.22886	0.82344	RBBP8
ENSG00000101782	0.26697	0.13349	0.13402	RIOK3
ENSG00000101811	-0.2234	0.12131	0.17362	CSTF2
ENSG00000101843	-0.1629	0.084007	0.14859	PSMD10
ENSG00000101844	-0.25	0.086723	0.022015	ATG4A
ENSG00000101846	-0.45009	0.22571	0.13539	STS
ENSG00000101849	1.0584	0.39244	0.033452	TBL1X
ENSG00000101856	-0.41331	0.08716	5.3845E-05	PGRMC1
ENSG00000101868	-0.40184	0.20139	0.13511	POLA1
ENSG00000101882	0.21235	0.15694	0.34143	NKAP
ENSG00000101888	0.29129	0.21329	0.33609	NXT2
ENSG00000101892	-1.1791	0.6986	0.21861	ATP1B4
ENSG00000101901	0.24375	0.098229	0.05332	ALG13
ENSG00000101911	0.023688	0.15751	0.93823	PRPS2
ENSG00000101916	1.0297	0.47835	0.10224	TLR8
ENSG00000101928	-0.47025	0.30045	0.25967	MOSPD1
ENSG00000101935	-0.54473	0.16261	0.0065771	AMMECR1
ENSG00000101940	-0.097654	0.072277	0.3421	WDR13
ENSG00000101945	-0.76229	0.1249	7.5438E-08	SUV39H1
ENSG00000101966	0.31687	0.14208	0.088102	XIAP
ENSG00000101972	0.28711	0.25112	0.43822	STAG2
ENSG00000101974	0.17134	0.26557	0.69279	ATP11C
ENSG00000101986	-0.046439	0.13232	0.8415	ABCD1
ENSG00000101997	-0.19314	0.075457	0.045005	CCDC22
ENSG00000102001	1.1435	0.31665	0.0030484	CACNA1F
[truncated: 11,374 more rows]
