# Supplementary material for: High CD206 levels in Hodgkin lymphoma‐educated macrophages are linked to matrix‐remodeling and lymphoma dissemination
Source: Mol Oncol. 2020 Jan 28;14(3):571–89. doi: 10.1002/1878-0261.12616 (PMC7053241; doi:10.1002/1878-0261.12616)
Supplement: Supplementary file 3 — Table S2 . Differential gene expression of macrophages comparing HL‐CM and DLBCL‐CM differentiated macrophages. [file MOL2-14-571-s003.csv]

	HL_vs_DLBCL	HL_vs_DLBCL_SE	HL_vs_DLBCL_padj	symbol
ENSG00000000419	0.13008	0.078087	0.16829	DPM1
ENSG00000000457	0.27798	0.23133	0.33862	SCYL3
ENSG00000000460	-0.72968	0.091347	5.0781E-14	C1orf112
ENSG00000000938	-0.23107	0.16372	0.25081	FGR
ENSG00000001036	-0.69603	0.060292	1.9605E-28	FUCA2
ENSG00000001084	-1.595	0.22969	8.2716E-11	GCLC
ENSG00000001167	0.018317	0.081356	0.8771	NFYA
ENSG00000001460	-0.30595	0.19003	0.18457	STPG1
ENSG00000001461	-0.013519	0.19148	0.96202	NIPAL3
ENSG00000001497	-0.18259	0.09468	0.10477	LAS1L
ENSG00000001561	-0.94192	0.23237	0.00025568	ENPP4
ENSG00000001629	0.53678	0.16928	0.0050158	ANKIB1
ENSG00000001630	-0.4221	0.19187	0.060628	CYP51A1
ENSG00000001631	0.19877	0.088082	0.053442	KRIT1
ENSG00000002016	0.017348	0.13479	0.93071	RAD52
ENSG00000002330	-0.064987	0.062344	0.41486	BAD
ENSG00000002549	-0.068923	0.36217	0.8959	LAP3
ENSG00000002586	0.19576	0.12151	0.18425	CD99
ENSG00000002587	-1.4257	0.49222	0.011126	HS3ST1
ENSG00000002726	0.23043	0.38572	0.6585	AOC1
ENSG00000002822	-0.079798	0.12089	0.62253	MAD1L1
ENSG00000002834	-0.4279	0.1696	0.029085	LASP1
ENSG00000002919	-0.19852	0.14918	0.28241	SNX11
ENSG00000002933	-0.31108	0.70565	0.75235	TMEM176A
ENSG00000003056	-0.16934	0.055647	0.0073155	M6PR
ENSG00000003147	-0.14052	0.16268	0.50795	ICA1
ENSG00000003393	-0.14955	0.086386	0.15029	ALS2
ENSG00000003400	0.48833	0.28991	NA	CASP10
ENSG00000003402	1.5388	0.34851	NA	CFLAR
ENSG00000003436	-0.1862	0.14529	0.3036	TFPI
ENSG00000003509	0.14287	0.094705	0.21627	NDUFAF7
ENSG00000003756	0.16805	0.10088	0.16829	RBM5
ENSG00000003987	0.84481	0.20291	0.00016813	MTMR7
ENSG00000004059	0.065437	0.090449	0.58656	ARF5
ENSG00000004139	0.57947	0.24465	0.041758	SARM1
ENSG00000004142	-0.41122	0.035919	5.6188E-28	POLDIP2
ENSG00000004399	0.009023	0.13128	0.96301	PLXND1
ENSG00000004455	0.37198	0.12468	0.0086849	AK2
ENSG00000004468	3.3041	0.93338	NA	CD38
ENSG00000004478	-0.37779	0.16476	0.04934	FKBP4
ENSG00000004487	0.44357	0.12935	0.0022573	KDM1A
ENSG00000004534	0.3291	0.10806	0.007269	RBM6
ENSG00000004660	0.20446	0.35784	0.67417	CAMKK1
ENSG00000004700	-0.09431	0.11098	0.51482	RECQL
ENSG00000004766	-0.25053	0.1223	0.082866	VPS50
ENSG00000004777	-0.15954	0.1501	0.40436	ARHGAP33
ENSG00000004779	-0.51203	0.059633	4.6946E-16	NDUFAB1
ENSG00000004799	-1.3962	0.48895	0.012486	PDK4
ENSG00000004809	-0.7192	0.30933	0.045967	SLC22A16
ENSG00000004838	0.3799	0.25568	0.22413	ZMYND10
ENSG00000004864	-0.16312	0.080249	0.085465	SLC25A13
ENSG00000004866	0.0014366	0.069206	0.99003	ST7
ENSG00000004897	0.046242	0.11586	0.77658	CDC27
ENSG00000004961	-0.23016	0.063158	0.0011037	HCCS
ENSG00000004975	0.15977	0.10048	0.19008	DVL2
ENSG00000005001	2.1715	0.47821	3.6052E-05	PRSS22
ENSG00000005007	0.28919	0.062272	2.3179E-05	UPF1
ENSG00000005020	-0.68841	0.084691	1.7405E-14	SKAP2
ENSG00000005022	-0.32037	0.069825	2.9413E-05	SLC25A5
ENSG00000005059	-0.19702	0.17863	0.38511	MCUB
ENSG00000005075	-0.13614	0.109	0.31785	POLR2J
ENSG00000005100	0.083292	0.090851	0.48061	DHX33
ENSG00000005156	-0.43101	0.067568	2.9828E-09	LIG3
ENSG00000005175	-0.57488	0.11359	3.5073E-06	RPAP3
ENSG00000005187	0.83384	0.22194	0.00074675	ACSM3
ENSG00000005189	-0.042067	0.16138	0.85814	REXO5
ENSG00000005194	0.10447	0.074781	0.25608	CIAPIN1
ENSG00000005206	0.46682	0.11928	0.00042967	SPPL2B
ENSG00000005238	-0.16509	0.098289	0.16437	FAM214B
ENSG00000005243	-0.34692	0.16376	0.071927	COPZ2
ENSG00000005249	-0.51605	0.22165	0.045666	PRKAR2B
ENSG00000005302	0.14745	0.14536	0.42888	MSL3
ENSG00000005339	0.51111	0.15984	0.0046192	CREBBP
ENSG00000005379	1.7277	0.19885	2.0829E-16	TSPOAP1
ENSG00000005381	0.45979	0.29292	0.19619	MPO
ENSG00000005436	0.00038353	0.10937	0.99797	GCFC2
ENSG00000005448	0.18087	0.26536	0.61014	WDR54
ENSG00000005469	-0.2014	0.11283	0.13671	CROT
ENSG00000005471	-1.0563	0.20996	4.036E-06	ABCB4
ENSG00000005483	1.0883	0.22002	5.9607E-06	KMT2E
ENSG00000005486	1.4879	0.20642	1.4355E-11	RHBDD2
ENSG00000005700	0.074567	0.105	0.59386	IBTK
ENSG00000005801	0.34847	0.1275	0.01721	ZNF195
ENSG00000005810	-0.070503	0.21477	0.81906	MYCBP2
ENSG00000005812	0.24712	0.15669	0.19387	FBXL3
ENSG00000005844	0.31218	0.17191	0.12896	ITGAL
ENSG00000005882	-0.28859	0.28717	0.43363	PDK2
ENSG00000005884	-0.8157	0.23211	0.0016993	ITGA3
ENSG00000005889	1.295	0.39521	NA	ZFX
ENSG00000005893	0.21174	0.094465	0.055284	LAMP2
ENSG00000006007	0.089867	0.12469	0.58809	GDE1
ENSG00000006015	-0.12293	0.096541	0.30714	REX1BD
ENSG00000006025	0.03835	0.24443	0.91534	OSBPL7
ENSG00000006062	-0.5349	0.21128	0.028503	MAP3K14
ENSG00000006118	1.0169	0.15645	1.4141E-09	TMEM132A
ENSG00000006125	0.20149	0.10849	0.11985	AP2B1
ENSG00000006194	0.28867	0.075445	0.00058655	ZNF263
ENSG00000006282	-0.56987	0.17252	0.0033485	SPATA20
ENSG00000006283	-1.3537	0.22024	1.1677E-08	CACNA1G
ENSG00000006327	-0.26894	0.22852	0.34965	TNFRSF12A
ENSG00000006451	0.36061	0.07694	1.9261E-05	RALA
ENSG00000006453	1.1344	0.23178	7.5983E-06	BAIAP2L1
ENSG00000006459	0.8225	0.22057	0.00082716	KDM7A
ENSG00000006530	-0.34491	0.073089	1.663E-05	AGK
ENSG00000006534	-0.17261	0.089482	0.10466	ALDH3B1
ENSG00000006576	-0.62176	0.1212	2.5161E-06	PHTF2
ENSG00000006607	0.146	0.18448	0.54792	FARP2
ENSG00000006625	-0.13915	0.098091	0.24806	GGCT
ENSG00000006634	-0.139	0.09822	0.24942	DBF4
ENSG00000006638	-0.088885	0.17609	0.71428	TBXA2R
ENSG00000006652	0.27704	0.18477	0.2193	IFRD1
ENSG00000006695	-0.22602	0.086439	0.02331	COX10
ENSG00000006704	0.14612	0.16526	0.49732	GTF2IRD1
ENSG00000006712	0.055691	0.12528	0.75001	PAF1
ENSG00000006715	-0.29653	0.10623	0.014771	VPS41
ENSG00000006744	-0.29592	0.058682	3.8223E-06	ELAC2
ENSG00000006747	-2.2218	0.27125	1.0984E-14	SCIN
ENSG00000006756	-0.00039241	0.14862	0.99843	ARSD
ENSG00000006757	0.010394	0.13088	0.95706	PNPLA4
ENSG00000006831	0.6571	0.13745	1.2649E-05	ADIPOR2
ENSG00000006837	0.2086	0.12207	0.15627	CDKL3
ENSG00000007038	2.5207	0.176	1.5736E-43	PRSS21
ENSG00000007047	0.64809	0.16083	0.00028004	MARK4
ENSG00000007080	-0.035969	0.080604	0.74905	CCDC124
ENSG00000007129	0.0033527	0.20821	0.99201	CEACAM21
ENSG00000007168	0.328	0.091147	0.0012874	PAFAH1B1
ENSG00000007202	-0.41674	0.14098	0.0093983	KIAA0100
ENSG00000007237	-0.041985	0.12221	0.8093	GAS7
ENSG00000007255	1.4989	0.099638	5.4685E-48	TRAPPC6A
ENSG00000007264	0.079717	0.24118	0.8176	MATK
ENSG00000007312	-1.6645	0.3084	6.7751E-07	CD79B
ENSG00000007341	-0.15445	0.17868	0.50762	ST7L
ENSG00000007376	-0.25308	0.095919	0.021964	RPUSD1
ENSG00000007384	0.033482	0.23775	0.92418	RHBDF1
ENSG00000007392	0.25501	0.14708	0.14963	LUC7L
ENSG00000007516	-0.19797	0.20881	0.46327	BAIAP3
ENSG00000007520	-0.4255	0.097366	7.3393E-05	TSR3
ENSG00000007541	0.14477	0.089049	0.17989	PIGQ
ENSG00000007545	0.73449	0.15815	2.3176E-05	CRAMP1
ENSG00000007866	3.3539	0.54087	8.459E-09	TEAD3
ENSG00000007923	-0.34051	0.081189	0.00014939	DNAJC11
ENSG00000007944	1.4615	0.32737	NA	MYLIP
ENSG00000007968	-0.97269	0.30466	0.0046874	E2F2
ENSG00000008018	-0.12009	0.10273	0.35353	PSMB1
ENSG00000008083	0.32689	0.1177	0.015338	JARID2
ENSG00000008086	0.14025	0.10566	0.28385	CDKL5
ENSG00000008118	1.278	0.5948	0.067612	CAMK1G
ENSG00000008128	-0.12052	0.20318	0.6609	CDK11A
ENSG00000008130	0.20408	0.12447	0.17577	NADK
ENSG00000008226	0.0044236	0.19892	0.98915	DLEC1
ENSG00000008256	0.55753	0.22593	0.033223	CYTH3
ENSG00000008282	0.16772	0.17564	0.46007	SYPL1
ENSG00000008283	0.1274	0.11188	0.36772	CYB561
ENSG00000008294	0.40311	0.10732	0.0007488	SPAG9
ENSG00000008300	1.214	0.25274	1.1439E-05	CELSR3
ENSG00000008324	0.26054	0.16381	0.18997	SS18L2
ENSG00000008382	0.66779	0.12769	1.5524E-06	MPND
ENSG00000008394	0.23569	0.14847	0.19087	MGST1
ENSG00000008405	0.54787	0.16659	0.0035032	CRY1
ENSG00000008441	2.0235	0.5387	0.0007488	NFIX
ENSG00000008513	0.69437	0.20057	0.0020265	ST3GAL1
ENSG00000008516	-0.62997	0.39447	0.18822	MMP25
ENSG00000008517	-0.92601	0.6056	0.20942	IL32
ENSG00000008710	-0.21232	0.10519	0.087835	PKD1
ENSG00000008838	-0.034805	0.053998	0.63101	MED24
ENSG00000008853	0.15098	0.35875	0.76368	RHOBTB2
ENSG00000008869	0.017913	0.074311	0.86794	HEATR5B
ENSG00000008952	0.21701	0.11078	0.098804	SEC62
ENSG00000008988	0.24046	0.10866	0.059023	RPS20
ENSG00000009307	0.14452	0.12846	0.37436	CSDE1
ENSG00000009335	-0.090695	0.086414	0.41127	UBE3C
ENSG00000009413	0.44312	0.11918	0.00085687	REV3L
ENSG00000009780	0.081724	0.11943	0.60869	FAM76A
ENSG00000009790	0.58087	0.26396	0.060549	TRAF3IP3
ENSG00000009830	-0.50038	0.069097	1.1414E-11	POMT2
ENSG00000009844	0.11913	0.059382	0.090082	VTA1
ENSG00000009950	-2.0649	0.19852	3.4668E-23	MLXIPL
ENSG00000009954	0.05916	0.081382	0.58464	BAZ1B
ENSG00000010017	0.126	0.10988	0.36416	RANBP9
ENSG00000010030	0.89811	0.95304	NA	ETV7
ENSG00000010072	0.099709	0.086958	0.36416	SPRTN
ENSG00000010165	-0.29855	0.10051	0.0090232	EEF1AKNMT
ENSG00000010219	-0.36623	0.15754	0.045997	DYRK4
ENSG00000010244	0.19501	0.082775	0.042947	ZNF207
ENSG00000010256	-0.43553	0.057887	1.629E-12	UQCRC1
ENSG00000010270	0.022071	0.11004	0.88977	STARD3NL
ENSG00000010278	0.47921	0.18438	0.024229	CD9
ENSG00000010292	-0.29545	0.18186	0.18021	NCAPD2
ENSG00000010295	0.18207	0.11774	0.20377	IFFO1
ENSG00000010310	0.38278	0.32074	0.34216	GIPR
ENSG00000010318	-0.19168	0.15724	0.33097	PHF7
ENSG00000010319	-0.53162	0.38988	0.26919	SEMA3G
ENSG00000010322	0.16041	0.21961	0.58303	NISCH
ENSG00000010327	0.14351	0.43059	0.81614	STAB1
ENSG00000010361	0.41552	0.12798	0.0039706	FUZ
ENSG00000010404	0.21958	0.09365	0.044026	IDS
ENSG00000010539	0.33605	0.27942	0.33826	ZNF200
ENSG00000010610	0.53424	0.1747	0.0070023	CD4
ENSG00000010626	0.47731	0.12573	0.0006475	LRRC23
ENSG00000010671	0.14606	0.10825	0.27473	BTK
ENSG00000010704	0.43594	0.15328	0.012876	HFE
ENSG00000010803	-0.10735	0.083617	0.30269	SCMH1
ENSG00000010810	-0.92786	0.10357	2.0973E-17	FYN
ENSG00000010818	2.2233	0.70659	NA	HIVEP2
ENSG00000011007	-0.12497	0.093221	0.27837	ELOA
ENSG00000011009	-0.0024718	0.10052	0.98779	LYPLA2
ENSG00000011021	0.32618	0.096311	0.0025855	CLCN6
ENSG00000011028	1.0306	0.21438	1.1247E-05	MRC2
ENSG00000011052	-0.83571	0.12023	7.9255E-11	NME1-NME2
ENSG00000011083	-1.198	0.4112	0.010604	SLC6A7
ENSG00000011114	0.36967	0.074752	5.987E-06	BTBD7
ENSG00000011132	0.19175	0.090934	0.073393	APBA3
ENSG00000011143	-0.096585	0.15793	0.64981	MKS1
ENSG00000011198	-0.013996	0.12738	0.94139	ABHD5
ENSG00000011201	0.5119	0.26295	0.10101	ANOS1
ENSG00000011243	0.32427	0.076051	0.00011254	AKAP8L
ENSG00000011258	0.46681	0.10611	6.5158E-05	MBTD1
ENSG00000011260	0.11427	0.068314	0.16629	UTP18
ENSG00000011275	-0.025592	0.066944	0.78638	RNF216
ENSG00000011295	0.094774	0.13056	0.58522	TTC19
ENSG00000011304	-0.17805	0.083402	0.069534	PTBP1
ENSG00000011376	-0.56187	0.085705	9.9757E-10	LARS2
ENSG00000011405	0.24011	0.093109	0.025455	PIK3C2A
ENSG00000011422	1.3839	0.31709	7.5118E-05	PLAUR
ENSG00000011426	-0.88451	0.2118	0.00015963	ANLN
ENSG00000011451	0.18528	0.055522	0.0030214	WIZ
ENSG00000011454	0.0835	0.0868	0.45629	RABGAP1
ENSG00000011478	0.24567	0.11727	0.075542	QPCTL
ENSG00000011485	-0.77992	0.11144	5.8395E-11	PPP5C
ENSG00000011523	0.11303	0.20388	0.68461	CEP68
ENSG00000011566	-0.19677	0.16016	0.32681	MAP4K3
ENSG00000011600	0.019775	0.11415	0.90577	TYROBP
ENSG00000011638	0.10289	0.1205	0.51279	TMEM159
ENSG00000012048	-1.0918	0.20765	1.3488E-06	BRCA1
ENSG00000012061	0.063629	0.14918	0.76058	ERCC1
ENSG00000012124	-0.49266	0.30272	0.17936	CD22
ENSG00000012171	1.6876	0.35577	1.493E-05	SEMA3B
ENSG00000012174	-0.5357	0.13784	0.0004733	MBTPS2
ENSG00000012211	-0.083326	0.18051	0.73975	PRICKLE3
ENSG00000012232	-0.24089	0.13426	0.13431	EXTL3
ENSG00000012660	-0.08522	0.15157	0.67964	ELOVL5
ENSG00000012779	2.7919	0.38205	7.2815E-12	ALOX5
ENSG00000012817	0.11094	1.0348	0.94252	KDM5D
ENSG00000012822	0.95454	0.16431	7.8904E-08	CALCOCO1
ENSG00000012963	-0.24796	0.16848	0.22893	UBR7
ENSG00000012983	0.20971	0.12097	0.14969	MAP4K5
ENSG00000013016	-1.4508	0.26301	3.6906E-07	EHD3
ENSG00000013275	-0.37081	0.10204	0.0011434	PSMC4
ENSG00000013288	0.35778	0.051136	5.9085E-11	MAN2B2
ENSG00000013306	-0.5835	0.047475	3.974E-32	SLC25A39
ENSG00000013364	-0.18955	0.13486	0.25297	MVP
ENSG00000013374	0.58954	0.39557	0.22271	NUB1
ENSG00000013375	0.066458	0.15346	0.75676	PGM3
ENSG00000013392	0.38823	0.14433	0.019273	RWDD2A
ENSG00000013441	0.61458	0.2254	0.017485	CLK1
ENSG00000013503	-0.62889	0.13181	1.3181E-05	POLR3B
ENSG00000013523	0.11097	0.11689	0.46271	ANGEL1
ENSG00000013561	-0.11105	0.12671	0.50147	RNF14
ENSG00000013563	-0.54933	0.10903	3.9023E-06	DNASE1L1
ENSG00000013573	-0.59879	0.16944	0.0015957	DDX11
ENSG00000013583	-0.44443	0.097469	3.3372E-05	HEBP1
ENSG00000013588	0.97899	0.36193	0.018523	GPRC5A
ENSG00000013619	1.4597	0.34819	0.00015019	MAMLD1
ENSG00000013725	0.0018855	0.26149	0.99594	CD6
ENSG00000013810	-0.60592	0.19111	0.0050215	TACC3
ENSG00000014123	-0.21536	0.048422	5.3268E-05	UFL1
ENSG00000014138	-1.0252	0.19311	1.049E-06	POLA2
ENSG00000014164	0.47854	0.1371	0.0018432	ZC3H3
ENSG00000014216	-0.37002	0.098159	0.00071332	CAPN1
ENSG00000014257	-1.1628	0.23994	9.4731E-06	ACPP
ENSG00000014641	-0.22755	0.080845	0.01391	MDH1
ENSG00000014824	-0.14846	0.085123	0.14682	SLC30A9
ENSG00000014914	1.0269	0.23128	5.4849E-05	MTMR11
ENSG00000014919	-0.19408	0.075809	0.026638	COX15
ENSG00000015133	-0.2181	0.21477	0.42849	CCDC88C
ENSG00000015153	-0.13467	0.10436	0.2998	YAF2
ENSG00000015171	0.016375	0.052772	0.83013	ZMYND11
ENSG00000015285	0.11037	0.11954	0.47676	WAS
ENSG00000015475	0.31817	0.086501	0.00098432	BID
ENSG00000015479	0.43054	0.084193	2.722E-06	MATR3
ENSG00000015532	-0.34101	0.21039	0.18123	XYLT2
ENSG00000015568	0.33046	0.3413	0.45308	RGPD5
ENSG00000015676	-0.12516	0.077855	0.18533	NUDCD3
ENSG00000016391	2.4948	0.24754	7.8841E-22	CHDH
ENSG00000016864	0.13767	0.095528	0.23978	GLT8D1
ENSG00000017260	0.55805	0.10708	1.696E-06	ATP2C1
ENSG00000017427	-3.0941	0.48227	2.3758E-09	IGF1
ENSG00000017483	1.9865	0.80117	NA	SLC38A5
ENSG00000017797	-0.10271	0.048586	0.072601	RALBP1
ENSG00000018189	0.068549	0.15748	0.75546	RUFY3
ENSG00000018280	0.95377	0.17774	7.9324E-07	SLC11A1
ENSG00000018408	0.20321	0.33476	0.65239	WWTR1
ENSG00000018510	0.18149	0.097594	0.11929	AGPS
ENSG00000018610	-0.047753	0.054184	0.49883	CXorf56
ENSG00000018699	-0.55672	0.13308	0.00015552	TTC27
ENSG00000018869	0.039109	0.12207	0.82362	ZNF582
ENSG00000019144	-0.3338	0.15192	0.060961	PHLDB1
ENSG00000019169	4.8375	0.45876	8.1631E-24	MARCO
ENSG00000019485	0.14324	0.14073	0.42726	PRDM11
ENSG00000019582	1.3501	0.28448	1.4784E-05	CD74
ENSG00000019991	-0.15657	0.24413	0.63274	HGF
ENSG00000019995	0.50447	0.16791	0.0081746	ZRANB1
ENSG00000020129	-0.11311	0.12643	0.49163	NCDN
ENSG00000020181	2.9064	0.59329	7.4487E-06	ADGRA2
ENSG00000020256	-0.33006	0.14933	0.05938	ZFP64
ENSG00000020426	-0.31606	0.12381	0.027142	MNAT1
ENSG00000020577	-0.60646	0.27639	0.061355	SAMD4A
ENSG00000020633	0.13677	0.38019	0.79964	RUNX3
ENSG00000020922	-0.14674	0.10788	0.27055	MRE11
ENSG00000021355	0.70204	0.25366	0.015739	SERPINB1
ENSG00000021574	-0.039354	0.083418	0.73363	SPAST
ENSG00000021762	0.21721	0.13687	0.19102	OSBPL5
ENSG00000021776	0.10077	0.073439	0.2658	AQR
ENSG00000022267	-1.8415	0.45004	0.00022147	FHL1
ENSG00000022277	-0.012106	0.051662	0.87179	RTF2
ENSG00000022556	1.4998	0.44603	0.0027895	NLRP2
ENSG00000022567	0.56662	0.20015	0.013332	SLC45A4
ENSG00000022840	0.28543	0.089893	0.0049503	RNF10
ENSG00000022976	0.27435	0.099991	0.016741	ZNF839
ENSG00000023041	-0.095602	0.074999	0.30651	ZDHHC6
ENSG00000023171	0.96089	0.30317	0.0050353	GRAMD1B
ENSG00000023191	-0.09321	0.07692	0.33411	RNH1
ENSG00000023228	-0.36157	0.10009	0.00123	NDUFS1
ENSG00000023287	0.3028	0.09742	0.0060363	RB1CC1
ENSG00000023318	0.1879	0.13024	0.2392	ERP44
ENSG00000023330	-0.58864	0.16316	0.0012491	ALAS1
ENSG00000023445	1.0123	0.50766	NA	BIRC3
ENSG00000023516	-0.023613	0.18891	0.93293	AKAP11
ENSG00000023572	-0.29445	0.12465	0.042344	GLRX2
ENSG00000023608	1.2455	0.30558	NA	SNAPC1
ENSG00000023697	-0.68112	0.068766	4.1642E-21	DERA
ENSG00000023734	0.10177	0.048435	0.07451	STRAP
ENSG00000023892	-0.56576	0.16782	0.0027116	DEF6
ENSG00000023902	-0.060974	0.14307	0.76079	PLEKHO1
ENSG00000023909	0.21073	0.17461	0.33637	GCLM
ENSG00000024048	0.017513	0.11365	0.91697	UBR2
ENSG00000024422	-0.36278	0.5207	0.60164	EHD2
ENSG00000024526	-0.87923	0.23088	0.00062264	DEPDC1
ENSG00000024862	0.22685	0.063375	0.0013727	CCDC28A
ENSG00000025039	-0.11499	0.14009	0.53095	RRAGD
ENSG00000025156	-0.43908	0.26517	0.17125	HSF2
ENSG00000025293	0.19363	0.082166	0.042884	PHF20
ENSG00000025434	-0.26257	0.24222	0.39441	NR1H3
ENSG00000025708	-0.30518	0.28958	0.40911	TYMP
ENSG00000025770	-0.60379	0.10885	3.1606E-07	NCAPH2
ENSG00000025772	-0.47822	0.099523	1.1353E-05	TOMM34
ENSG00000025796	0.047363	0.10015	0.73316	SEC63
ENSG00000025800	0.018302	0.060676	0.83452	KPNA6
ENSG00000026025	0.33073	0.23626	0.25528	VIM
ENSG00000026036	-0.24528	0.23345	0.41067	RTEL1-TNFRSF6B
ENSG00000026103	2.059	0.46926	NA	FAS
ENSG00000026297	0.40389	0.12378	0.0037892	RNASET2
ENSG00000026508	1.6481	0.31955	2.1999E-06	CD44
ENSG00000026652	0.79485	0.18572	0.00010562	AGPAT4
ENSG00000026751	2.0697	0.6395	NA	SLAMF7
ENSG00000026950	0.23098	0.2151	0.39918	BTN3A1
ENSG00000027001	-0.87831	0.13912	4.4507E-09	MIPEP
ENSG00000027075	0.37372	0.27598	0.27275	PRKCH
ENSG00000027697	0.70431	0.12623	2.6674E-07	IFNGR1
ENSG00000027847	-0.28707	0.094732	0.0075877	B4GALT7
ENSG00000028116	0.038264	0.18284	0.88467	VRK2
ENSG00000028137	-0.26593	0.16882	0.19444	TNFRSF1B
ENSG00000028203	-0.2299	0.071587	0.0044186	VEZT
ENSG00000028277	0.073328	0.26194	0.84652	POU2F2
ENSG00000028310	-0.025252	0.14004	0.90161	BRD9
ENSG00000028528	-0.016251	0.077925	0.88519	SNX1
ENSG00000028839	0.16606	0.11209	0.22567	TBPL1
ENSG00000029153	0.58496	0.33022	0.14016	ARNTL2
ENSG00000029363	-0.082028	0.068446	0.34021	BCLAF1
ENSG00000029364	0.34913	0.15049	0.046516	SLC39A9
ENSG00000029534	1.5614	0.39426	0.00036274	ANK1
ENSG00000029639	-0.67553	0.146	2.4893E-05	TFB1M
ENSG00000029725	0.1431	0.071032	0.088527	RABEP1
ENSG00000029993	-1.0168	0.12511	1.7588E-14	HMGB3
ENSG00000030066	-0.06888	0.14904	0.73965	NUP160
ENSG00000030110	-0.24745	0.20342	0.33205	BAK1
ENSG00000030419	0.58552	0.25457	0.048611	IKZF2
ENSG00000030582	0.7618	0.082672	2.3033E-18	GRN
ENSG00000031003	-0.15453	0.15331	0.43213	FAM13B
ENSG00000031081	0.88191	0.14269	9.5347E-09	ARHGAP31
ENSG00000031691	-0.6906	0.13865	5.0796E-06	CENPQ
ENSG00000031698	-0.4687	0.045259	5.46E-23	SARS
ENSG00000031823	0.043323	0.084896	0.71093	RANBP3
ENSG00000032219	0.1711	0.10894	0.19591	ARID4A
ENSG00000032389	-0.67165	0.094879	3.4377E-11	EIPR1
ENSG00000032444	-0.17461	0.1367	0.30553	PNPLA6
ENSG00000032742	-0.67272	0.082215	1.1714E-14	IFT88
ENSG00000033011	-0.68805	0.1205	1.3509E-07	ALG1
ENSG00000033030	0.21688	0.11095	0.099524	ZCCHC8
ENSG00000033050	-0.20889	0.094804	0.060211	ABCF2
ENSG00000033100	0.028532	0.067599	0.76318	CHPF2
ENSG00000033170	-1.1172	0.19262	8.3024E-08	FUT8
ENSG00000033178	0.36697	0.17641	0.077835	UBA6
ENSG00000033327	1.3937	0.29744	1.9344E-05	GAB2
ENSG00000033627	0.4276	0.1119	0.00059563	ATP6V0A1
ENSG00000033800	0.18197	0.062886	0.011209	PIAS1
ENSG00000033867	-0.22812	0.15663	0.23432	SLC4A7
ENSG00000034152	0.60295	0.12542	1.1247E-05	MAP2K3
ENSG00000034510	0.28254	0.14517	0.1011	TMSB10
ENSG00000034533	-0.096793	0.12785	0.56759	ASTE1
ENSG00000034677	0.017262	0.15131	0.93909	RNF19A
ENSG00000034693	0.10794	0.089561	0.33716	PEX3
ENSG00000034713	0.38154	0.10337	0.00094372	GABARAPL2
ENSG00000035115	-0.13024	0.12894	0.43111	SH3YL1
ENSG00000035141	-0.63545	0.09188	9.9381E-11	FAM136A
ENSG00000035403	-0.64932	0.17507	0.00088562	VCL
ENSG00000035499	-0.55547	0.21797	0.0274	DEPDC1B
ENSG00000035664	-0.26826	0.11231	0.039903	DAPK2
ENSG00000035681	0.397	0.075513	1.3523E-06	NSMAF
ENSG00000035687	-0.13411	0.16003	0.52148	ADSS
ENSG00000035720	2.5116	0.8268	NA	STAP1
ENSG00000035862	-0.27727	0.083016	0.002994	TIMP2
ENSG00000035928	-0.13609	0.10525	0.29869	RFC1
ENSG00000036054	-0.0676	0.077401	0.50322	TBC1D23
ENSG00000036257	0.1821	0.079296	0.04898	CUL3
ENSG00000036549	0.123	0.1221	0.43238	ENSG00000036549
ENSG00000036672	-0.47137	0.38083	0.32264	USP2
ENSG00000037042	0.1949	0.10608	0.1243	TUBG2
ENSG00000037241	-0.14832	0.10816	0.26616	RPL26L1
ENSG00000037474	0.28729	0.06796	0.00013088	NSUN2
ENSG00000037637	0.49162	0.14548	0.0026465	FBXO42
ENSG00000037749	0.46725	0.1706	0.016957	MFAP3
ENSG00000037757	0.062111	0.12041	0.70776	MRI1
ENSG00000037897	-0.039491	0.15311	0.85948	METTL1
ENSG00000038002	-0.57904	0.13853	0.0001575	AGA
ENSG00000038210	0.67613	0.42356	NA	PI4K2B
ENSG00000038219	0.37418	0.066837	2.4324E-07	BOD1L1
ENSG00000038274	0.095228	0.19544	0.72399	MAT2B
ENSG00000038358	0.029262	0.071714	0.77108	EDC4
ENSG00000038382	0.30047	0.12325	0.035558	TRIO
ENSG00000038427	2.977	0.47244	4.7523E-09	VCAN
ENSG00000038532	-0.042999	0.062447	0.60647	CLEC16A
ENSG00000038945	-0.878	0.1594	3.8358E-07	MSR1
ENSG00000039068	1.5041	0.52715	0.01257	CDH1
ENSG00000039123	-0.19194	0.093589	0.082463	MTREX
ENSG00000039319	0.82719	0.14556	1.5592E-07	ZFYVE16
ENSG00000039523	0.29845	0.082157	0.0011483	RIPOR1
ENSG00000039560	-0.23348	0.36718	0.63595	RAI14
ENSG00000039650	-0.11601	0.13649	0.51482	PNKP
ENSG00000040199	-0.22227	0.18785	0.34681	PHLPP2
ENSG00000040275	-0.53688	0.12183	6.3143E-05	SPDL1
ENSG00000040341	-0.062426	0.15812	0.77886	STAU2
ENSG00000040487	0.23666	0.17537	0.27471	PQLC2
ENSG00000040531	0.897	0.16334	4.1914E-07	CTNS
ENSG00000040608	-0.20317	0.29082	0.60071	RTN4R
ENSG00000040633	-0.151	0.07506	0.089059	PHF23
ENSG00000040933	-0.47283	0.15686	0.0079467	INPP4A
ENSG00000041357	-0.063974	0.19639	0.82047	PSMA4
ENSG00000041802	0.037265	0.095266	0.78092	LSG1
ENSG00000041880	0.024314	0.1137	0.88264	PARP3
ENSG00000041982	-1.0794	0.56619	0.10941	TNC
ENSG00000041988	0.4706	0.22587	0.077325	THAP3
ENSG00000042062	1.5312	0.47195	0.0040003	RIPOR3
ENSG00000042088	-0.36494	0.1719	0.071233	TDP1
ENSG00000042286	0.15592	0.24855	0.64107	AIFM2
ENSG00000042317	-0.54514	0.15526	0.001717	SPATA7
ENSG00000042429	0.030939	0.14883	0.88532	MED17
ENSG00000042445	0.27415	0.11355	0.037591	RETSAT
ENSG00000042493	-0.079456	0.11686	0.61104	CAPG
ENSG00000042753	-0.46377	0.11267	0.00020132	AP2S1
ENSG00000042980	-0.41944	0.22283	0.11429	ADAM28
ENSG00000043093	0.065117	0.11336	0.67211	DCUN1D1
ENSG00000043143	1.0651	0.46987	0.052326	JADE2
ENSG00000043462	0.80237	0.21976	0.0010784	LCP2
ENSG00000043514	0.24755	0.19976	0.32194	TRIT1
ENSG00000044090	-0.063725	0.1721	0.79363	CUL7
ENSG00000044115	-0.09017	0.11647	0.55826	CTNNA1
ENSG00000044446	0.090336	0.11778	0.56233	PHKA2
ENSG00000044459	0.086316	0.28836	0.83595	CNTLN
ENSG00000044574	0.58175	0.24129	0.037882	HSPA5
ENSG00000046647	0.20424	0.098283	0.078178	GEMIN8
ENSG00000046651	0.29512	0.13037	0.052619	OFD1
ENSG00000047056	0.16085	0.10402	0.20377	WDR37
ENSG00000047188	0.0119	0.11123	0.94252	YTHDC2
ENSG00000047230	0.16589	0.18213	0.4834	CTPS2
ENSG00000047249	-0.20407	0.15391	0.28438	ATP6V1H
ENSG00000047315	0.15258	0.066848	0.050482	POLR2B
ENSG00000047346	-0.53638	0.17231	0.0059574	FAM214A
ENSG00000047365	0.051318	0.23276	0.87931	ARAP2
ENSG00000047410	0.11999	0.079959	0.21905	TPR
ENSG00000047457	3.2416	0.65637	NA	CP
ENSG00000047578	0.19653	0.098504	0.092008	KIAA0556
ENSG00000047579	-0.085053	0.094607	0.48938	DTNBP1
ENSG00000047621	-0.28603	0.15507	0.12259	C12orf4
ENSG00000047634	0.43139	0.18098	0.04035	SCML1
ENSG00000047644	0.43378	0.22289	0.1011	WWC3
ENSG00000047648	0.4543	0.31979	0.2473	ARHGAP6
ENSG00000047849	0.10121	0.11662	0.50571	MAP4
ENSG00000047932	0.33207	0.084724	0.00042049	GOPC
ENSG00000048028	0.038685	0.22473	0.90631	USP28
ENSG00000048052	-1.5324	0.13411	6.7654E-28	HDAC9
ENSG00000048140	-0.42838	0.14241	0.0080933	TSPAN17
ENSG00000048162	0.20112	0.14583	0.26272	NOP16
ENSG00000048342	0.14826	0.23119	0.63274	CC2D2A
ENSG00000048392	0.16269	0.18686	0.50423	RRM2B
ENSG00000048405	0.48063	0.11407	0.00013798	ZNF800
ENSG00000048471	0.25772	0.15409	0.16633	SNX29
ENSG00000048544	-0.10478	0.051524	0.085306	MRPS10
ENSG00000048649	0.19931	0.12877	0.2034	RSF1
ENSG00000048707	0.10372	0.11924	0.50463	VPS13D
ENSG00000048740	0.32034	0.18554	0.15142	CELF2
ENSG00000048828	-0.11919	0.092033	0.29772	FAM120A
ENSG00000048991	-0.28	0.10332	0.018279	R3HDM1
ENSG00000049089	0.69294	0.11814	5.774E-08	COL9A2
ENSG00000049130	-0.94044	0.45175	0.0776	KITLG
ENSG00000049167	-0.12763	0.13076	0.44884	ERCC8
ENSG00000049192	-3.4514	0.51034	2.6563E-10	ADAMTS6
ENSG00000049239	1.2676	0.27477	NA	H6PD
ENSG00000049245	0.061658	0.075545	0.53336	VAMP3
ENSG00000049246	0.90186	0.23405	0.0005324	PER3
ENSG00000049247	0.25006	1.0181	0.86536	UTS2
ENSG00000049249	-0.13565	0.43575	0.82943	TNFRSF9
ENSG00000049449	0.11973	0.31243	0.78608	RCN1
ENSG00000049541	-0.30738	0.088683	0.0019995	RFC2
ENSG00000049618	0.28796	0.1673	0.15286	ARID1B
ENSG00000049656	-0.15026	0.047514	0.0051418	CLPTM1L
ENSG00000049759	0.99869	0.26856	0.00085531	NEDD4L
ENSG00000049769	0.75008	0.14113	1.0194E-06	PPP1R3F
ENSG00000049860	0.1531	0.080013	0.10795	HEXB
ENSG00000049883	-0.070326	0.12239	0.67203	PTCD2
ENSG00000050130	-0.30705	0.094043	0.0037664	JKAMP
ENSG00000050327	1.0808	0.35283	0.0068929	ARHGEF5
ENSG00000050344	1.1242	0.36146	0.0060008	NFE2L3
ENSG00000050393	-0.33427	0.059683	2.4035E-07	MCUR1
ENSG00000050405	-1.1775	0.18569	3.754E-09	LIMA1
ENSG00000050426	0.71554	0.10969	1.2167E-09	LETMD1
ENSG00000050438	0.33167	0.2282	0.2354	SLC4A8
ENSG00000050730	7.6106	1.0463	NA	TNIP3
ENSG00000050748	-0.33449	0.11058	0.0077033	MAPK9
ENSG00000050767	-0.43753	0.19285	0.052093	COL23A1
ENSG00000050820	-0.94341	0.31157	0.0076321	BCAR1
ENSG00000051009	0.28627	0.088014	0.0039066	FAM160A2
ENSG00000051108	0.74507	0.22912	0.0039115	HERPUD1
ENSG00000051128	0.56688	0.16758	0.0026177	HOMER3
ENSG00000051180	-1.2339	0.20506	2.4371E-08	RAD51
ENSG00000051341	-0.79669	0.19642	0.00025361	POLQ
ENSG00000051382	-0.050749	0.18222	0.84729	PIK3CB
ENSG00000051523	-0.066754	0.1329	0.71574	CYBA
ENSG00000051596	-0.77206	0.23732	0.0039005	THOC3
ENSG00000051620	-0.45817	0.17281	0.021262	HEBP2
ENSG00000051825	-0.32624	0.162	0.088636	MPHOSPH9
ENSG00000052126	-0.23324	0.1868	0.31794	PLEKHA5
ENSG00000052723	-0.12413	0.052607	0.042598	SIKE1
ENSG00000052749	0.11026	0.17582	0.64107	RRP12
ENSG00000052795	0.60457	0.15347	0.00039087	FNIP2
ENSG00000052802	-0.95351	0.27266	0.0018	MSMO1
ENSG00000052841	0.4855	0.077604	6.1293E-09	TTC17
ENSG00000053254	0.67078	0.14984	4.7216E-05	FOXN3
ENSG00000053371	-0.18954	0.10851	0.14613	AKR7A2
ENSG00000053372	0.023492	0.21044	0.94036	MRTO4
ENSG00000053438	1.5728	0.26573	4.2498E-08	NNAT
ENSG00000053501	0.38969	0.18815	0.079196	USE1
ENSG00000053524	0.25587	0.24047	0.40377	MCF2L2
ENSG00000053747	-0.9329	0.32336	0.011497	LAMA3
ENSG00000053770	0.060663	0.1039	0.66641	AP5M1
ENSG00000053900	-0.060616	0.10056	0.65525	ANAPC4
ENSG00000053918	2.1213	0.20999	6.3625E-22	KCNQ1
ENSG00000054116	0.0077041	0.079109	0.94749	TRAPPC3
ENSG00000054118	0.036462	0.055691	0.6255	THRAP3
ENSG00000054148	-0.37826	0.090221	0.00015011	PHPT1
ENSG00000054219	0.41446	0.31194	0.28325	LY75
ENSG00000054267	0.45071	0.18307	0.03367	ARID4B
ENSG00000054277	0.53275	0.15868	0.0028298	OPN3
ENSG00000054282	0.22525	0.13121	0.15422	SDCCAG8
ENSG00000054392	-0.73171	0.16872	8.4176E-05	HHAT
ENSG00000054523	0.48128	0.17727	0.018034	KIF1B
ENSG00000054611	0.16015	0.064568	0.032216	TBC1D22A
ENSG00000054654	-0.79692	0.24734	0.0042773	SYNE2
ENSG00000054793	-0.22065	0.61393	0.79986	ATP9A
ENSG00000054965	0.98775	0.27987	0.0016193	FAM168A
ENSG00000054967	0.50287	0.18011	0.014744	RELT
ENSG00000054983	0.25372	0.15216	0.16784	GALC
ENSG00000055044	-0.065904	0.14927	0.75192	NOP58
ENSG00000055070	-0.026574	0.10357	0.86026	SZRD1
ENSG00000055130	0.30238	0.22661	0.28099	CUL1
ENSG00000055147	-0.051391	0.090508	0.67642	FAM114A2
ENSG00000055163	0.046859	0.18621	0.86274	CYFIP2
ENSG00000055208	-0.01241	0.16556	0.95943	TAB2
ENSG00000055211	0.19701	0.090487	0.063561	GINM1
ENSG00000055332	0.87381	0.38549	NA	EIF2AK2
ENSG00000055483	0.57434	0.13699	0.00015013	USP36
ENSG00000055609	0.41347	0.1045	0.00036715	KMT2C
ENSG00000055732	-0.16002	0.22167	0.5875	MCOLN3
ENSG00000055917	0.44192	0.11196	0.00037992	PUM2
ENSG00000055950	-0.14562	0.08224	0.14029	MRPL43
ENSG00000055955	2.3456	0.3781	NA	ITIH4
ENSG00000056050	-0.7989	0.086501	1.9158E-18	HPF1
ENSG00000056097	0.26707	0.095518	0.014593	ZFR
ENSG00000056277	-0.13144	0.15447	0.51433	ZNF280C
ENSG00000056558	1.8648	0.50492	NA	TRAF1
ENSG00000056586	0.17869	0.14865	0.33848	RC3H2
ENSG00000056736	2.6155	0.33048	8.9565E-14	IL17RB
ENSG00000056972	1.3163	0.34444	0.00059539	TRAF3IP2
ENSG00000057019	0.032172	0.19738	0.91189	DCBLD2
ENSG00000057252	-0.11722	0.10455	0.37613	SOAT1
ENSG00000057608	-0.16931	0.079524	0.070325	GDI2
ENSG00000057657	-0.21562	0.24054	0.49093	PRDM1
ENSG00000057663	0.015043	0.047466	0.82552	ATG5
ENSG00000057704	0.75908	0.21588	0.0016897	TMCC3
ENSG00000057757	0.01678	0.13253	0.93198	PITHD1
ENSG00000057935	-0.3322	0.12654	0.022692	MTA3
ENSG00000058056	-0.045565	0.261	0.90517	USP13
ENSG00000058063	0.53636	0.1748	0.0067985	ATP11B
ENSG00000058091	-0.082692	0.19875	0.76649	CDK14
ENSG00000058262	-0.22588	0.076004	0.0089777	SEC61A1
ENSG00000058272	0.057631	0.099108	0.66792	PPP1R12A
ENSG00000058335	0.52768	0.40278	0.29093	RASGRF1
ENSG00000058404	-3.6842	0.31189	9.4453E-30	CAMK2B
ENSG00000058453	-0.17575	0.10411	0.16194	CROCC
ENSG00000058600	0.15748	0.11347	0.25946	POLR3E
ENSG00000058668	0.0024076	0.2404	0.9947	ATP2B4
ENSG00000058673	0.55793	0.15739	0.0015381	ZC3H11A
ENSG00000058729	0.054123	0.13617	0.77752	RIOK2
ENSG00000058799	0.07102	0.13398	0.69927	YIPF1
ENSG00000058804	-0.57698	0.17872	0.0041922	NDC1
ENSG00000058866	-1.5807	0.21888	1.3157E-11	DGKG
ENSG00000059122	0.22089	0.14418	0.20853	FLYWCH1
ENSG00000059145	-0.43242	0.13178	0.0035792	UNKL
ENSG00000059377	0.83952	0.16562	3.3771E-06	TBXAS1
ENSG00000059378	0.65034	0.22071	0.0096489	PARP12
ENSG00000059573	-0.96754	0.11392	9.954E-16	ALDH18A1
ENSG00000059588	0.69505	0.20297	0.0022917	TARBP1
ENSG00000059691	-0.59924	0.10807	3.1894E-07	GATB
ENSG00000059728	0.94601	0.37627	NA	MXD1
ENSG00000059758	-0.010124	0.13596	0.95972	CDK17
ENSG00000059769	0.40006	0.11745	0.0024311	DNAJC25
ENSG00000059804	1.9452	0.36347	NA	SLC2A3
ENSG00000059915	0.75206	0.24589	0.0069906	PSD
ENSG00000060069	0.45233	0.12873	0.001703	CTDP1
ENSG00000060138	0.59902	0.054886	1.7544E-25	YBX3
ENSG00000060237	0.32188	0.11306	0.012789	WNK1
ENSG00000060339	-0.12104	0.091599	0.28626	CCAR1
ENSG00000060491	0.35333	0.19523	0.13035	OGFR
ENSG00000060558	0.93341	0.22181	0.00014099	GNA15
ENSG00000060642	-0.19522	0.168	0.35693	PIGV
ENSG00000060688	-0.027411	0.089766	0.83297	SNRNP40
ENSG00000060749	0.36363	0.16875	0.066661	QSER1
ENSG00000060762	-0.65687	0.087128	1.4635E-12	MPC1
ENSG00000060971	-0.30177	0.11987	0.029473	ACAA1
ENSG00000060982	0.014772	0.10781	0.92635	BCAT1
ENSG00000061273	0.20482	0.12628	0.18096	HDAC7
ENSG00000061656	1.9232	0.37898	NA	SPAG4
ENSG00000061676	-1.3077	0.22909	1.3578E-07	NCKAP1
ENSG00000061794	-0.3653	0.068815	1.0503E-06	MRPS35
ENSG00000061918	-0.2753	0.39431	0.60087	GUCY1B1
ENSG00000061936	0.24352	0.11844	0.081646	SFSWAP
ENSG00000061938	0.0015294	0.1484	0.9947	TNK2
ENSG00000061987	0.26065	0.059671	7.4036E-05	MON2
ENSG00000062194	0.7856	0.24495	0.0044788	GPBP1
ENSG00000062282	-1.2057	0.1213	3.0021E-21	DGAT2
ENSG00000062370	0.59489	0.21562	0.016111	ZNF112
ENSG00000062485	-0.17292	0.14538	0.34404	CS
ENSG00000062582	-0.27879	0.068194	0.00022461	MRPS24
ENSG00000062598	0.16427	0.1985	0.52735	ELMO2
ENSG00000062650	0.26125	0.12326	0.071782	WAPL
ENSG00000062716	-0.045002	0.07392	0.65136	VMP1
ENSG00000062725	0.28928	0.062992	2.8955E-05	APPBP2
ENSG00000062822	-0.74397	0.22988	0.004096	POLD1
ENSG00000063046	0.91641	0.16106	1.5042E-07	EIF4B
ENSG00000063127	1.6289	0.25921	5.2673E-09	SLC6A16
ENSG00000063169	0.27905	0.12765	0.062373	BICRA
ENSG00000063176	-0.30364	0.1081	0.014107	SPHK2
ENSG00000063177	0.43598	0.097937	5.237E-05	RPL18
ENSG00000063180	0.84947	0.16684	3.0274E-06	CA11
ENSG00000063241	-0.62819	0.16268	0.00051674	ISOC2
ENSG00000063244	-0.13501	0.072638	0.11952	U2AF2
ENSG00000063245	0.084845	0.065073	0.29369	EPN1
ENSG00000063322	0.2631	0.064104	0.00021117	MED29
ENSG00000063438	0.74829	0.3367	0.057753	AHRR
ENSG00000063587	-0.017488	0.16012	0.94169	ZNF275
ENSG00000063601	0.082348	0.16035	0.70905	MTMR1
ENSG00000063660	-1.4746	0.37918	0.00046973	GPC1
ENSG00000063761	-0.678	0.14597	2.3135E-05	ADCK1
ENSG00000063854	-0.26303	0.10987	0.039389	HAGH
ENSG00000063978	0.22015	0.1259	0.14567	RNF4
ENSG00000064012	0.079316	0.15775	0.71552	CASP8
ENSG00000064102	-0.17688	0.061603	0.01194	INTS13
ENSG00000064115	-0.47961	0.12896	0.00085458	TM7SF3
ENSG00000064199	-0.25873	0.1411	0.12497	SPA17
ENSG00000064201	1.0613	0.25083	0.00012869	TSPAN32
ENSG00000064225	0.40809	0.23561	0.15008	ST3GAL6
ENSG00000064313	0.063561	0.065871	0.45486	TAF2
ENSG00000064393	0.41214	0.13864	0.0089601	HIPK2
ENSG00000064419	0.05346	0.028498	0.11565	TNPO3
ENSG00000064489	0.50973	0.109	2.0137E-05	BORCS8-MEF2B
ENSG00000064490	-0.14966	0.076468	0.099065	RFXANK
ENSG00000064545	0.11248	0.11088	0.42883	TMEM161A
ENSG00000064547	0.85679	0.15309	2.4537E-07	LPAR2
ENSG00000064601	0.354	0.1046	0.0026048	CTSA
ENSG00000064607	0.25085	0.11579	0.065116	SUGP2
ENSG00000064651	-0.84615	0.12276	1.1579E-10	SLC12A2
ENSG00000064652	-0.66871	0.11907	2.2239E-07	SNX24
ENSG00000064666	-0.46721	0.11806	0.00036647	CNN2
ENSG00000064687	0.79343	0.079912	3.3316E-21	ABCA7
ENSG00000064703	0.2619	0.10377	0.029027	DDX20
ENSG00000064726	0.08531	0.099382	0.51023	BTBD1
ENSG00000064763	1.4285	0.26325	5.8524E-07	FAR2
ENSG00000064886	1.8214	0.30721	3.9951E-08	CHI3L2
ENSG00000064932	0.70699	0.24063	0.0098837	SBNO2
ENSG00000064933	-0.41811	0.13337	0.0055832	PMS1
ENSG00000064961	0.0005518	0.096079	0.99681	HMG20B
ENSG00000064989	0.43492	0.19984	0.063667	CALCRL
ENSG00000064995	0.11069	0.093187	0.34472	TAF11
ENSG00000064999	0.17023	0.11956	0.24604	ANKS1A
ENSG00000065000	-0.11145	0.076849	0.23649	AP3D1
ENSG00000065029	0.11164	0.064054	0.14711	ZNF76
ENSG00000065054	0.12014	0.16591	0.58616	SLC9A3R2
ENSG00000065057	-0.092963	0.20216	0.74075	NTHL1
ENSG00000065060	-0.18132	0.21186	0.51163	UHRF1BP1
ENSG00000065135	0.039962	0.11205	0.80181	GNAI3
ENSG00000065150	-0.37751	0.10525	0.0013404	IPO5
ENSG00000065154	-0.35277	0.10299	0.002287	OAT
ENSG00000065183	0.17573	0.1396	0.31334	WDR3
ENSG00000065243	0.41507	0.19892	0.076829	PKN2
ENSG00000065268	-0.41838	0.14336	0.010473	WDR18
ENSG00000065308	-0.36461	0.17956	0.085834	TRAM2
ENSG00000065320	5.3342	0.8907	NA	NTN1
ENSG00000065328	-1.3365	0.26348	3.3206E-06	MCM10
ENSG00000065357	0.39717	0.10272	0.00050783	DGKA
ENSG00000065413	-0.32014	0.25109	0.30639	ANKRD44
ENSG00000065427	-0.23107	0.1442	0.18685	KARS
ENSG00000065457	-0.1376	0.12635	0.39201	ADAT1
ENSG00000065485	-0.33247	0.10002	0.0031501	PDIA5
ENSG00000065491	0.63545	0.20881	0.0073155	TBC1D22B
ENSG00000065518	-0.0037042	0.12219	0.98449	NDUFB4
ENSG00000065526	0.65934	0.17954	0.0010042	SPEN
ENSG00000065534	-2.9612	0.25208	2.0087E-29	MYLK
ENSG00000065548	0.088054	0.1104	0.54441	ZC3H15
ENSG00000065559	0.20624	0.14212	0.23614	MAP2K4
ENSG00000065600	-0.27167	0.14116	0.10559	TMEM206
ENSG00000065613	0.061035	0.15571	0.78039	SLK
ENSG00000065615	-0.25954	0.071052	0.001073	CYB5R4
ENSG00000065621	1.3468	0.24071	2.475E-07	GSTO2
ENSG00000065665	-0.39038	0.13156	0.0091013	SEC61A2
ENSG00000065802	0.1942	0.16177	0.33921	ASB1
ENSG00000065809	-0.00011883	0.12285	0.99942	FAM107B
ENSG00000065833	-0.069737	0.24844	0.84624	ME1
ENSG00000065882	-0.27946	0.053445	1.5571E-06	TBC1D1
ENSG00000065883	0.33628	0.10435	0.0042677	CDK13
ENSG00000065911	0.3076	0.21269	0.23792	MTHFD2
ENSG00000065923	-0.58582	0.15321	0.00059153	SLC9A7
ENSG00000065970	-0.047357	0.19685	0.86819	FOXJ2
ENSG00000065978	-0.40331	0.089618	4.28E-05	YBX1
ENSG00000065989	0.60901	0.079103	4.5242E-13	PDE4A
ENSG00000066027	-0.14764	0.1061	0.25826	PPP2R5A
ENSG00000066044	-0.1523	0.077819	0.099075	ELAVL1
ENSG00000066056	-0.061419	0.348	0.90397	TIE1
ENSG00000066084	0.41178	0.17448	0.042554	DIP2B
ENSG00000066117	-0.047934	0.063091	0.5663	SMARCD1
ENSG00000066135	0.19374	0.09081	0.069712	KDM4A
ENSG00000066136	0.18552	0.087919	0.073234	NFYC
ENSG00000066185	0.24904	0.24427	0.42629	ZMYND12
ENSG00000066230	0.99543	0.49201	0.087081	SLC9A3
ENSG00000066279	-0.42354	0.26845	0.19375	ASPM
ENSG00000066294	-0.18699	0.10164	0.12377	CD84
ENSG00000066322	-0.31933	0.086709	0.00096906	ELOVL1
ENSG00000066336	0.06115	0.12286	0.71844	SPI1
ENSG00000066379	0.36209	0.1933	0.11622	ZNRD1
ENSG00000066422	0.11413	0.10252	0.38005	ZBTB11
ENSG00000066427	0.35713	0.074905	1.3371E-05	ATXN3
ENSG00000066455	-0.077942	0.082432	0.46472	GOLGA5
ENSG00000066557	0.39231	0.15897	0.03322	LRRC40
ENSG00000066583	-0.43994	0.11876	0.00089869	ISOC1
ENSG00000066651	-0.32612	0.11878	0.016664	TRMT11
ENSG00000066654	0.25049	0.047895	1.5508E-06	THUMPD1
ENSG00000066697	0.35932	0.13816	0.024129	MSANTD3
ENSG00000066739	0.25026	0.12492	0.090602	ATG2B
ENSG00000066777	-0.030644	0.10408	0.83809	ARFGEF1
ENSG00000066813	0.3697	0.34557	0.40106	ACSM2B
ENSG00000066827	-0.19326	0.083384	0.046723	ZFAT
ENSG00000066855	-0.31819	0.082909	0.00056169	MTFR1
ENSG00000066923	0.011004	0.15809	0.96245	STAG3
ENSG00000066926	-0.31144	0.15083	0.080186	FECH
ENSG00000066933	-0.10712	0.072406	0.22634	MYO9A
ENSG00000067048	0.38819	1.062	0.79607	DDX3Y
ENSG00000067057	0.41597	0.19227	0.065489	PFKP
ENSG00000067064	-0.039781	0.14658	0.85135	IDI1
ENSG00000067066	0.45869	0.20189	0.051698	SP100
ENSG00000067082	0.68763	0.24445	0.013971	KLF6
ENSG00000067113	-0.24989	0.38097	0.62497	PLPP1
ENSG00000067167	0.10121	0.10838	0.47063	TRAM1
ENSG00000067177	-1.0833	0.18181	3.4074E-08	PHKA1
ENSG00000067182	0.08111	0.099387	0.53336	TNFRSF1A
ENSG00000067191	-0.34362	0.22246	0.20436	CACNB1
ENSG00000067208	0.008154	0.061683	0.92934	EVI5
ENSG00000067221	-0.04677	0.20544	0.8756	STOML1
ENSG00000067225	-0.45525	0.094849	1.1612E-05	PKM
ENSG00000067248	0.1276	0.091901	0.25932	DHX29
ENSG00000067334	0.36458	0.12788	0.012648	DNTTIP2
ENSG00000067365	0.097662	0.080396	0.3327	METTL22
ENSG00000067369	-0.079795	0.079715	0.43594	TP53BP1
ENSG00000067533	-0.19878	0.25117	0.54792	RRP15
ENSG00000067560	-0.16037	0.06956	0.047979	RHOA
ENSG00000067596	0.013245	0.087865	0.9187	DHX8
ENSG00000067646	0.011006	1.1378	0.99481	ZFY
ENSG00000067704	-0.39942	0.11551	0.0020547	IARS2
ENSG00000067798	-0.30676	0.27199	0.37295	NAV3
ENSG00000067829	-0.35653	0.057363	7.7739E-09	IDH3G
ENSG00000067836	0.13395	0.18428	0.58465	ROGDI
ENSG00000067900	-0.13902	0.055953	0.03185	ROCK1
ENSG00000067955	0.32972	0.06805	9.5026E-06	CBFB
ENSG00000067992	-0.019209	0.14379	0.92871	PDK3
ENSG00000068001	-0.085259	0.13022	0.6255	HYAL2
ENSG00000068024	0.95568	0.14838	2.0387E-09	HDAC4
ENSG00000068028	0.59932	0.12128	6.0897E-06	RASSF1
ENSG00000068079	0.50951	0.423	0.33747	IFI35
ENSG00000068097	-0.14283	0.11501	0.32091	HEATR6
ENSG00000068120	-0.11299	0.14576	0.55767	COASY
ENSG00000068137	-0.45253	0.16952	0.020309	PLEKHH3
ENSG00000068305	0.83456	0.10343	2.7612E-14	MEF2A
ENSG00000068308	0.35927	0.10647	0.0026863	OTUD5
ENSG00000068323	-0.038374	0.045871	0.52234	TFE3
ENSG00000068354	0.035113	0.086685	0.77304	TBC1D25
ENSG00000068366	0.50376	0.32615	NA	ACSL4
ENSG00000068383	0.32889	0.15535	0.072127	INPP5A
ENSG00000068394	-0.24846	0.059999	0.00018306	GPKOW
ENSG00000068400	0.25316	0.090572	0.014632	GRIPAP1
ENSG00000068438	-0.26413	0.088125	0.008349	FTSJ1
ENSG00000068489	-0.55685	0.17377	0.0045199	PRR11
ENSG00000068615	-1.2888	0.32897	0.00042309	REEP1
ENSG00000068650	0.3206	0.15114	0.071524	ATP11A
ENSG00000068654	-0.048004	0.16652	0.84128	POLR1A
ENSG00000068697	0.13029	0.08377	0.20082	LAPTM4A
ENSG00000068724	-0.56448	0.17709	0.0047625	TTC7A
ENSG00000068745	0.34306	0.10123	0.002569	IP6K2
ENSG00000068784	-0.48439	0.11166	8.3731E-05	SRBD1
ENSG00000068796	-0.49373	0.14541	0.0025139	KIF2A
ENSG00000068831	0.75646	0.25925	0.010478	RASGRP2
ENSG00000068878	-0.036716	0.067319	0.69012	PSME4
ENSG00000068885	-0.26185	0.13851	0.11271	IFT80
ENSG00000068903	-0.03729	0.076195	0.72287	SIRT2
ENSG00000068912	-0.18625	0.13702	0.27074	ERLEC1
ENSG00000068971	1.3256	0.45224	NA	PPP2R5B
ENSG00000068976	1.8317	0.35071	1.6029E-06	PYGM
ENSG00000069011	0.093844	0.21288	0.75235	PITX1
ENSG00000069020	-1.101	0.19324	1.4411E-07	MAST4
ENSG00000069248	0.00089069	0.09376	0.99481	NUP133
ENSG00000069275	-0.3408	0.069187	6.5699E-06	NUCKS1
ENSG00000069329	-0.10059	0.049095	0.082808	VPS35
ENSG00000069345	0.19199	0.052392	0.0010319	DNAJA2
ENSG00000069399	0.54037	0.43166	0.31654	BCL3
ENSG00000069424	0.22424	0.26638	0.51934	KCNAB2
ENSG00000069431	0.33323	0.30958	0.39801	ABCC9
ENSG00000069482	-2.5031	0.28846	2.2759E-16	GAL
ENSG00000069493	0.7433	0.33515	0.058335	CLEC2D
ENSG00000069509	-0.20242	0.067319	0.0081185	FUNDC1
ENSG00000069667	0.42546	0.41197	0.41962	RORA
ENSG00000069812	3.0292	0.49449	1.3031E-08	HES2
ENSG00000069849	-0.12039	0.074532	0.18294	ATP1B3
ENSG00000069869	0.36424	0.14627	0.031448	NEDD4
ENSG00000069943	-0.31903	0.093232	0.0023122	PIGB
ENSG00000069956	-0.052481	0.10485	0.71659	MAPK6
ENSG00000069966	-0.32755	0.1088	0.0080318	GNB5
ENSG00000069974	0.4881	0.1054	2.4489E-05	RAB27A
ENSG00000069998	-0.081931	0.095984	0.51282	HDHD5
ENSG00000070010	-0.36376	0.11239	0.004096	UFD1
ENSG00000070047	0.58737	2.3812	0.86511	PHRF1
ENSG00000070061	-0.042457	0.12529	0.81239	ELP1
ENSG00000070081	-0.098798	0.15105	0.62571	NUCB2
ENSG00000070190	0.2034	0.35287	0.67081	DAPP1
ENSG00000070214	0.31688	0.2081	0.21143	SLC44A1
ENSG00000070269	0.064825	0.071944	0.4884	TMEM260
ENSG00000070366	-0.13175	0.078173	0.16268	SMG6
ENSG00000070367	0.35141	0.17026	0.080302	EXOC5
ENSG00000070371	0.12134	0.26506	0.74197	CLTCL1
ENSG00000070404	1.3237	0.32683	NA	FSTL3
ENSG00000070413	-0.079281	0.1299	0.65043	DGCR2
ENSG00000070423	0.34685	0.16945	0.083105	RNF126
ENSG00000070444	0.45913	0.099886	2.8442E-05	MNT
ENSG00000070476	0.031849	0.068566	0.7381	ZXDC
ENSG00000070495	0.5011	0.20479	0.034887	JMJD6
ENSG00000070501	-0.15387	0.13931	0.38436	POLB
ENSG00000070540	0.19641	0.1203	0.17789	WIPI1
ENSG00000070610	0.14033	0.0611	0.048944	GBA2
ENSG00000070614	0.14577	0.12548	0.3571	NDST1
ENSG00000070669	-1.3814	0.2254	1.2807E-08	ASNS
ENSG00000070718	-0.1369	0.19503	0.59874	AP3M2
ENSG00000070731	2.0475	0.33173	NA	ST6GALNAC2
ENSG00000070756	0.66406	0.071739	1.5866E-18	PABPC1
ENSG00000070759	-0.093622	0.27574	0.81204	TESK2
ENSG00000070761	-0.48643	0.095505	3.0012E-06	CFAP20
ENSG00000070770	0.31149	0.05563	2.4214E-07	CSNK2A2
ENSG00000070785	-0.77078	0.096904	6.6471E-14	EIF2B3
ENSG00000070814	-0.47711	0.087134	4.5719E-07	TCOF1
ENSG00000070831	0.25229	0.099518	0.02827	CDC42
ENSG00000070882	-0.39588	0.12325	0.0044112	OSBPL3
ENSG00000070950	-0.33708	0.15341	0.060961	RAD18
ENSG00000070961	1.3814	0.29553	2.0273E-05	ATP2B1
ENSG00000071051	1.2847	0.22053	7.2057E-08	NCK2
ENSG00000071054	0.76267	0.22913	0.0031018	MAP4K4
ENSG00000071073	0.15556	0.15204	0.42457	MGAT4A
ENSG00000071082	0.74438	0.084558	7.8873E-17	RPL31
ENSG00000071127	-0.62835	0.058152	5.4517E-25	WDR1
ENSG00000071189	0.068822	0.075407	0.48271	SNX13
ENSG00000071205	0.37196	0.10541	0.0016213	ARHGAP10
ENSG00000071242	-1.0544	0.22066	1.2747E-05	RPS6KA2
ENSG00000071243	0.26717	0.10851	0.033653	ING3
ENSG00000071246	0.69804	0.1655	0.00013563	VASH1
ENSG00000071462	-0.029702	0.093011	0.82427	BUD23
ENSG00000071537	0.28711	0.10414	0.016179	SEL1L
ENSG00000071539	-1.0359	0.19264	7.5115E-07	TRIP13
ENSG00000071553	-0.21214	0.082432	0.025782	ATP6AP1
ENSG00000071564	0.073296	0.087916	0.52374	TCF3
ENSG00000071626	-0.065567	0.0761	0.50902	DAZAP1
ENSG00000071655	-0.27526	0.10978	0.030201	MBD3
ENSG00000071794	-0.3318	0.19542	0.15926	HLTF
ENSG00000071859	0.057961	0.11254	0.7083	FAM50A
ENSG00000071889	0.12099	0.099568	0.33253	FAM3A
ENSG00000071894	-0.013298	0.15639	0.95386	CPSF1
ENSG00000071967	0.27018	0.16769	0.18421	CYBRD1
ENSG00000071994	0.17992	0.061731	0.010571	PDCD2
ENSG00000072042	-0.14794	0.09699	0.21058	RDH11
ENSG00000072062	-0.19736	0.080131	0.033588	PRKACA
ENSG00000072071	1.2582	0.18098	7.8834E-11	ADGRL1
ENSG00000072110	0.51062	0.13357	0.00059215	ACTN1
ENSG00000072121	0.16284	0.16626	0.44712	ZFYVE26
ENSG00000072134	0.059129	0.35477	0.90942	EPN2
ENSG00000072135	-0.18228	0.10045	0.12926	PTPN18
ENSG00000072163	1.8797	0.67307	0.014723	LIMS2
ENSG00000072201	0.83345	0.26602	0.0056186	LNX1
ENSG00000072210	0.22688	0.13823	0.17528	ALDH3A2
ENSG00000072274	0.8783	0.15879	3.4048E-07	TFRC
ENSG00000072310	0.63604	0.13089	8.9128E-06	SREBF1
ENSG00000072364	0.46309	0.15886	0.010555	AFF4
ENSG00000072401	0.79236	0.27291	0.010901	UBE2D1
ENSG00000072415	0.05255	0.16297	0.82252	MPP5
ENSG00000072422	-0.2336	0.22261	0.41131	RHOBTB1
ENSG00000072501	-0.5623	0.1927	0.010478	SMC1A
ENSG00000072506	-0.45493	0.13542	0.0028116	HSD17B10
ENSG00000072518	0.41053	0.1222	0.0028116	MARK2
ENSG00000072571	-0.8199	0.18862	8.0787E-05	HMMR
ENSG00000072609	0.30872	0.074403	0.00017737	CHFR
ENSG00000072682	0.050859	0.23764	0.88256	P4HA2
ENSG00000072694	1.6819	0.38271	6.6441E-05	FCGR2B
ENSG00000072736	0.17025	0.13705	0.32078	NFATC3
ENSG00000072756	0.077517	0.067882	0.36625	TRNT1
ENSG00000072778	-0.37552	0.1191	0.0052918	ACADVL
ENSG00000072786	0.029316	0.14065	0.88519	STK10
ENSG00000072803	0.42735	0.095532	4.7821E-05	FBXW11
ENSG00000072818	-0.035416	0.14642	0.86754	ACAP1
ENSG00000072832	1.7985	0.29665	1.87E-08	CRMP1
ENSG00000072840	1.1905	0.29061	0.00021761	EVC
ENSG00000072849	0.30579	0.16947	0.13171	DERL2
ENSG00000072858	0.0011476	0.16975	0.9961	SIDT1
ENSG00000072864	-0.18904	0.21412	0.49789	NDE1
ENSG00000072954	1.4961	0.2858	1.5151E-06	TMEM38A
ENSG00000072958	0.10568	0.055842	0.11227	AP1M1
ENSG00000073008	0.38201	0.38385	NA	PVR
ENSG00000073050	-0.29925	0.092924	0.004298	XRCC1
ENSG00000073060	0.47915	0.16579	0.011331	SCARB1
ENSG00000073111	-1.4921	0.24702	2.1239E-08	MCM2
ENSG00000073150	1.8835	0.35508	1.0723E-06	PANX2
ENSG00000073169	0.081416	0.12446	0.62571	SELENOO
ENSG00000073331	0.24721	0.12643	0.099418	ALPK1
ENSG00000073350	-1.1565	0.12973	3.0387E-17	LLGL2
ENSG00000073417	0.47709	0.19818	0.03821	PDE8A
ENSG00000073536	-0.0020241	0.19898	0.9947	NLE1
ENSG00000073578	-0.19414	0.11589	0.16562	SDHA
ENSG00000073584	0.34838	0.081803	0.00011489	SMARCE1
ENSG00000073605	0.47842	0.24964	0.10728	GSDMB
ENSG00000073614	0.16938	0.10235	0.17142	KDM5A
ENSG00000073711	-0.62835	0.27923	0.05415	PPP2R3A
ENSG00000073712	-2.3042	0.41635	3.3543E-07	FERMT2
ENSG00000073737	-1.6752	0.35722	1.9049E-05	DHRS9
ENSG00000073756	7.6259	0.97358	NA	PTGS2
ENSG00000073792	0.29296	0.15469	0.11197	IGF2BP2
ENSG00000073803	0.038423	0.12886	0.83648	MAP3K13
ENSG00000073849	0.69155	0.2777	0.031448	ST6GAL1
ENSG00000073861	-1.0845	0.44094	0.033876	TBX21
ENSG00000073910	0.12055	0.34129	0.80385	FRY
ENSG00000073921	0.37292	0.085931	8.3136E-05	PICALM
ENSG00000073969	-0.31319	0.15234	0.081648	NSF
ENSG00000074054	0.17614	0.17419	0.43072	CLASP1
ENSG00000074071	-0.56811	0.11132	2.8555E-06	MRPS34
ENSG00000074181	0.91532	0.246	0.00084984	NOTCH3
ENSG00000074201	0.11228	0.10377	0.39527	CLNS1A
ENSG00000074266	-0.1678	0.06605	0.027938	EED
ENSG00000074319	0.093246	0.065397	0.24531	TSG101
ENSG00000074356	-0.026233	0.0515	0.71143	NCBP3
ENSG00000074370	-0.083756	0.21092	0.77769	ATP2A3
ENSG00000074410	6.5309	0.88628	NA	CA12
ENSG00000074416	-0.94688	0.27206	0.0019056	MGLL
ENSG00000074582	-0.25183	0.17252	0.23314	BCS1L
ENSG00000074603	0.27829	0.074251	0.00077015	DPP8
ENSG00000074621	0.10429	0.16114	0.62952	SLC24A1
ENSG00000074657	0.33767	0.14786	0.050371	ZNF532
ENSG00000074660	1.3373	0.28199	1.4995E-05	SCARF1
ENSG00000074695	-0.60763	0.079701	7.878E-13	LMAN1
ENSG00000074696	-0.16531	0.12666	0.29319	HACD3
ENSG00000074706	0.30139	0.26214	0.36258	IPCEF1
ENSG00000074755	-0.12056	0.066349	0.12868	ZZEF1
ENSG00000074800	-0.3042	0.10762	0.01348	ENO1
ENSG00000074842	-0.29415	0.1041	0.013509	MYDGF
ENSG00000074855	-0.41085	0.19917	0.080474	ANO8
ENSG00000074935	-0.18665	0.19349	0.45502	TUBE1
ENSG00000074964	0.35752	0.12671	0.01367	ARHGEF10L
ENSG00000075073	1.5428	0.20857	3.9131E-12	TACR2
ENSG00000075089	0.012032	0.11716	0.94451	ACTR6
ENSG00000075131	-1.0215	0.10079	4.6712E-22	TIPIN
ENSG00000075142	0.13497	0.17987	0.57134	SRI
ENSG00000075151	-0.026082	0.098668	0.85631	EIF4G3
ENSG00000075188	-0.32978	0.083303	0.00036465	NUP37
ENSG00000075213	-1.2919	0.28144	2.9204E-05	SEMA3A
ENSG00000075218	-0.65174	0.20146	0.0041134	GTSE1
ENSG00000075223	0.71285	0.22597	0.0052643	SEMA3C
ENSG00000075234	-0.31513	0.22723	0.25986	TTC38
ENSG00000075239	-0.9177	0.083408	6.9578E-26	ACAT1
ENSG00000075240	0.29354	0.24403	0.33815	GRAMD4
ENSG00000075275	-0.16182	0.12627	0.30363	CELSR1
ENSG00000075292	0.21806	0.05814	0.00076302	ZNF638
ENSG00000075303	-0.1165	0.15643	0.57444	SLC25A40
ENSG00000075336	-0.75768	0.14191	9.0243E-07	TIMM21
ENSG00000075340	-1.7049	0.44285	0.00053936	ADD2
ENSG00000075391	0.46812	0.14211	0.0034426	RASAL2
ENSG00000075399	0.71016	0.18869	0.00072971	VPS9D1
ENSG00000075407	0.67691	0.10795	5.6665E-09	ZNF37A
ENSG00000075413	0.42611	0.13185	0.0041544	MARK3
ENSG00000075415	-0.26457	0.037567	4.4046E-11	SLC25A3
ENSG00000075420	0.94833	0.21726	7.5015E-05	FNDC3B
ENSG00000075426	1.2977	0.26198	5.7541E-06	FOSL2
ENSG00000075539	0.076757	0.1256	0.65004	FRYL
ENSG00000075568	0.21003	0.20193	0.41592	TMEM131
ENSG00000075618	0.12255	0.32199	0.78759	FSCN1
ENSG00000075624	-0.6059	0.15632	0.00049102	ACTB
ENSG00000075651	0.93037	0.25888	0.001307	PLD1
ENSG00000075702	-0.74512	0.19983	0.00082753	WDR62
ENSG00000075711	-0.14205	0.069492	0.08357	DLG1
ENSG00000075785	0.10225	0.088479	0.35983	RAB7A
ENSG00000075790	-0.12354	0.062938	0.098044	BCAP29
ENSG00000075826	1.3038	0.28026	2.237E-05	SEC31B
ENSG00000075856	-0.11945	0.063491	0.11447	SART3
ENSG00000075884	-0.092793	0.21842	0.76163	ARHGAP15
ENSG00000075914	0.0014339	0.12271	0.99409	EXOSC7
ENSG00000075945	0.073746	0.11446	0.63109	KIFAP3
ENSG00000075975	0.01402	0.062074	0.8768	MKRN2
ENSG00000076003	-1.6531	0.20855	8.1542E-14	MCM6
ENSG00000076043	-0.1036	0.089999	0.362	REXO2
ENSG00000076053	0.57997	0.21126	0.016673	RBM7
ENSG00000076067	1.2068	0.19718	1.345E-08	RBMS2
ENSG00000076108	0.42876	0.29785	0.24032	BAZ2A
ENSG00000076201	-0.048172	0.06605	0.5836	PTPN23
ENSG00000076242	-0.61454	0.070946	2.5497E-16	MLH1
ENSG00000076248	-0.49981	0.10555	1.5473E-05	UNG
ENSG00000076258	-0.18988	0.21751	0.50326	FMO4
ENSG00000076321	-0.11354	0.11349	0.43621	KLHL20
ENSG00000076351	-0.81793	0.42014	0.10101	SLC46A1
ENSG00000076356	0.89894	0.36398	0.033087	PLXNA2
ENSG00000076382	-0.59206	0.16668	0.0015035	SPAG5
ENSG00000076513	0.098953	0.18124	0.68973	ANKRD13A
ENSG00000076554	0.23977	0.49232	NA	TPD52
ENSG00000076555	-0.020824	0.16079	0.93042	ACACB
ENSG00000076604	-0.30964	0.14965	0.079493	TRAF4
ENSG00000076641	1.2173	0.28427	0.00010474	PAG1
ENSG00000076650	-0.056582	0.092242	0.64883	GPATCH1
ENSG00000076662	1.5923	0.17453	5.1129E-18	ICAM3
ENSG00000076685	0.50217	0.094146	9.2546E-07	NT5C2
ENSG00000076716	-0.6507	0.20085	0.0040575	GPC4
ENSG00000076770	-0.14687	0.16764	0.50168	MBNL3
ENSG00000076864	3.927	0.33153	6.8126E-30	RAP1GAP
ENSG00000076924	0.17423	0.071814	0.036553	XAB2
ENSG00000076928	0.14509	0.082127	0.1412	ARHGEF1
ENSG00000076944	-0.066555	0.076859	0.50675	STXBP2
ENSG00000076984	0.080053	0.075641	0.40679	MAP2K7
ENSG00000077009	0.70687	0.60385	0.35278	NMRK2
ENSG00000077044	-0.045139	0.16061	0.84616	DGKD
ENSG00000077097	0.23774	0.17948	0.28489	TOP2B
ENSG00000077147	0.20458	0.067547	0.0076188	TM9SF3
ENSG00000077150	0.95248	0.37547	0.028158	NFKB2
ENSG00000077152	-0.89975	0.1843	8.0431E-06	UBE2T
ENSG00000077157	-0.52372	0.088238	3.87E-08	PPP1R12B
ENSG00000077232	-0.42691	0.11196	0.00061277	DNAJC10
ENSG00000077235	-0.078147	0.062388	0.31621	GTF3C1
ENSG00000077238	0.55159	0.097424	1.7449E-07	IL4R
ENSG00000077254	0.88729	0.24338	0.0010981	USP33
ENSG00000077312	-0.57518	0.07541	7.7081E-13	SNRPA
ENSG00000077348	-0.23563	0.15854	0.22402	EXOSC5
ENSG00000077380	-0.24096	0.12052	0.091297	DYNC1I2
ENSG00000077420	-0.073694	0.2173	0.81224	APBB1IP
ENSG00000077454	0.15564	0.14387	0.39527	LRCH4
ENSG00000077458	0.37903	0.1486	0.02726	FAM76B
ENSG00000077463	-0.2072	0.099702	0.078178	SIRT6
ENSG00000077514	-0.19227	0.099242	0.10285	POLD3
ENSG00000077549	-0.26493	0.048867	5.995E-07	CAPZB
ENSG00000077585	0.31067	0.12225	0.027896	GPR137B
ENSG00000077684	-0.13413	0.27422	0.72296	JADE1
ENSG00000077713	-0.31175	0.079434	0.00041252	SLC25A43
ENSG00000077721	-0.078484	0.085623	0.48068	UBE2A
ENSG00000077782	-0.26739	0.25675	0.4153	FGFR1
ENSG00000077984	1.0094	0.23351	8.9047E-05	CST7
ENSG00000078043	-0.081883	0.10592	0.55892	PIAS2
ENSG00000078061	-0.041175	0.083753	0.72178	ARAF
ENSG00000078070	-0.41861	0.095913	7.5087E-05	MCCC1
ENSG00000078081	4.0902	0.91478	NA	LAMP3
ENSG00000078124	0.36267	0.13636	0.020812	ACER3
ENSG00000078140	0.061242	0.042162	0.23561	UBE2K
ENSG00000078142	0.39112	0.092767	0.00013651	PIK3C3
ENSG00000078177	0.37709	0.15791	0.039945	N4BP2
ENSG00000078237	-0.30382	0.18406	0.17255	TIGAR
ENSG00000078246	-0.7441	0.16678	5.0297E-05	TULP3
ENSG00000078269	-0.51426	0.22448	0.049536	SYNJ2
ENSG00000078304	0.29813	0.071635	0.00016899	PPP2R5C
ENSG00000078319	-0.20618	0.14131	0.23341	PMS2P1
ENSG00000078369	0.031661	0.10434	0.8338	GNB1
ENSG00000078401	4.1722	0.57967	1.539E-11	EDN1
ENSG00000078403	0.32723	0.074829	7.2523E-05	MLLT10
ENSG00000078487	0.49594	0.15455	0.0044558	ZCWPW1
ENSG00000078618	-0.1269	0.10645	0.34276	NRDC
ENSG00000078668	-0.46962	0.069312	2.4549E-10	VDAC3
ENSG00000078674	-0.054472	0.095937	0.67642	PCM1
ENSG00000078687	0.58413	0.16129	0.0011919	TNRC6C
ENSG00000078699	0.018112	0.088682	0.88752	CBFA2T2
ENSG00000078747	-0.045936	0.078132	0.66393	ITCH
ENSG00000078804	1.3057	0.35985	NA	TP53INP2
ENSG00000078808	-0.10622	0.081342	0.29289	SDF4
ENSG00000078814	1.0272	0.18163	1.7983E-07	MYH7B
ENSG00000078900	-1.4487	0.25965	2.6674E-07	TP73
ENSG00000078902	0.38105	0.12642	0.0079483	TOLLIP
ENSG00000078967	-0.66431	0.11401	7.1507E-08	UBE2D4
ENSG00000079134	0.059263	0.21952	0.8522	THOC1
ENSG00000079150	0.015637	0.15567	0.94567	FKBP7
ENSG00000079215	0.79409	0.19496	0.00023825	SLC1A3
ENSG00000079246	-0.18789	0.061188	0.0067549	XRCC5
ENSG00000079257	-0.8023	0.091799	1.3327E-16	LXN
ENSG00000079263	0.42614	0.25752	0.17142	SP140
ENSG00000079277	0.14446	0.14095	0.42372	MKNK1
ENSG00000079308	1.6964	0.29697	1.3337E-07	TNS1
ENSG00000079313	0.15316	0.065927	0.04617	REXO1
ENSG00000079332	0.56489	0.15369	0.0009938	SAR1A
ENSG00000079335	0.16016	0.25062	0.6341	CDC14A
ENSG00000079337	-0.99176	0.26193	0.00067246	RAPGEF3
ENSG00000079387	0.26904	0.13419	0.090308	SENP1
ENSG00000079393	-1.6551	0.44145	0.00076727	DUSP13
ENSG00000079432	0.16508	0.13708	0.33754	CIC
ENSG00000079459	-0.47653	0.17239	0.015876	FDFT1
ENSG00000079462	-0.82154	0.1981	0.00017895	PAFAH1B3
ENSG00000079482	0.027642	0.12902	0.88244	OPHN1
ENSG00000079616	-0.73018	0.17027	0.00010219	KIF22
ENSG00000079691	-1.0045	0.2716	0.00091755	CARMIL1
ENSG00000079739	-0.059156	0.22626	0.85778	PGM1
ENSG00000079785	-0.35774	0.055269	1.6707E-09	DDX1
ENSG00000079805	0.28442	0.072041	0.00037875	DNM2
ENSG00000079819	-1.2667	0.18886	3.7822E-10	EPB41L2
ENSG00000079950	0.20149	0.13978	0.23967	STX7
ENSG00000079974	0.14374	0.073934	0.10153	RABL2B
ENSG00000079999	-0.062292	0.10757	0.66917	KEAP1
ENSG00000080189	0.36453	0.12945	0.01387	SLC35C2
ENSG00000080200	-0.11809	0.20163	0.66542	CRYBG3
ENSG00000080298	0.012794	0.24379	0.97267	RFX3
ENSG00000080345	0.099306	0.10888	0.48283	RIF1
ENSG00000080371	0.82945	0.21095	0.00040188	RAB21
ENSG00000080503	-0.36229	0.17374	0.077047	SMARCA2
ENSG00000080546	-0.12543	0.14551	0.50877	SESN1
ENSG00000080561	0.075883	0.37046	0.88726	MID2
ENSG00000080573	-1.4493	0.4093	0.0015583	COL5A3
ENSG00000080603	0.041417	0.16281	0.86169	SRCAP
ENSG00000080608	-0.26733	0.11437	0.044736	PUM3
ENSG00000080644	0.39683	0.26452	0.21908	CHRNA3
ENSG00000080802	0.32431	0.1391	0.04536	CNOT4
ENSG00000080815	0.53023	0.13951	0.00063764	PSEN1
ENSG00000080819	-0.41873	0.14692	0.012682	CPOX
ENSG00000080822	0.42398	0.14154	0.0083885	CLDND1
ENSG00000080823	-0.26734	0.13096	0.083998	MOK
ENSG00000080824	-0.16095	0.12876	0.31735	HSP90AA1
ENSG00000080839	-1.0589	0.14575	9.7454E-12	RBL1
ENSG00000080845	0.1274	0.12969	0.44555	DLGAP4
ENSG00000080947	0.32283	0.12248	0.022126	CROCCP3
ENSG00000080986	-0.67015	0.20338	0.0034324	NDC80
ENSG00000081014	-0.2071	0.13656	0.21359	AP4E1
ENSG00000081019	0.63614	0.14682	8.5517E-05	RSBN1
ENSG00000081041	3.699	0.78764	NA	CXCL2
ENSG00000081059	-0.92908	0.24181	0.00055346	TCF7
ENSG00000081087	-0.16278	0.091749	0.13949	OSTM1
ENSG00000081154	0.17693	0.086811	0.084531	PCNP
ENSG00000081177	-0.28224	0.11431	0.033126	EXD2
ENSG00000081181	-0.95814	0.18274	1.4503E-06	ARG2
ENSG00000081189	-0.35202	0.30874	0.36711	MEF2C
ENSG00000081237	-0.12916	0.17675	0.5829	PTPRC
ENSG00000081307	-0.38387	0.047169	1.6313E-14	UBA5
ENSG00000081320	1.2576	0.36	NA	STK17B
ENSG00000081377	0.20525	0.26624	0.55992	CDC14B
ENSG00000081386	0.23219	0.12147	0.10838	ZNF510
ENSG00000081665	0.44278	0.082644	8.2257E-07	ZNF506
ENSG00000081692	-0.24665	0.093798	0.022444	JMJD4
ENSG00000081721	-0.18532	0.059409	0.0058516	DUSP12
ENSG00000081760	-0.27628	0.1111	0.031689	AACS
ENSG00000081791	-0.01858	0.087863	0.88358	DELE1
ENSG00000081870	-0.19531	0.083264	0.043934	HSPB11
ENSG00000081913	0.22692	0.20235	0.37608	PHLPP1
ENSG00000081923	0.039609	0.29713	0.92881	ATP8B1
ENSG00000082014	1.4489	0.23088	5.5269E-09	SMARCD3
ENSG00000082068	-0.149	0.063438	0.043625	WDR70
ENSG00000082074	-0.84877	0.14946	1.5895E-07	FYB1
ENSG00000082146	-0.32428	0.061191	1.1E-06	STRADB
ENSG00000082153	0.35068	0.089813	0.00044363	BZW1
ENSG00000082212	-0.79926	0.1137	4.795E-11	ME2
ENSG00000082213	0.2399	0.1325	0.13023	C5orf22
ENSG00000082258	0.15838	0.14433	0.38778	CCNT2
ENSG00000082269	-0.25849	0.19765	0.29201	FAM135A
ENSG00000082397	0.78957	0.25431	0.0060989	EPB41L3
ENSG00000082438	-2.0571	0.19457	6.2213E-24	COBLL1
ENSG00000082512	0.1288	0.23506	0.68864	TRAF5
ENSG00000082515	-0.18783	0.10445	0.1333	MRPL22
ENSG00000082516	-0.1894	0.07548	0.03006	GEMIN5
ENSG00000082641	-0.20614	0.1837	0.37575	NFE2L1
ENSG00000082701	0.33733	0.13294	0.028108	GSK3B
ENSG00000082781	-1.1418	0.11741	2.2592E-20	ITGB5
ENSG00000082805	-0.050159	0.12145	0.76812	ERC1
ENSG00000082898	-0.76557	0.10746	2.5549E-11	XPO1
ENSG00000082996	0.30265	0.095613	0.0050954	RNF13
ENSG00000083093	0.051699	0.15065	0.8095	PALB2
ENSG00000083097	0.099346	0.1591	0.64248	DOP1A
ENSG00000083099	-0.38622	0.10235	0.00070394	LYRM2
ENSG00000083123	-0.27033	0.13547	0.09197	BCKDHB
ENSG00000083168	0.35461	0.15556	0.050822	KAT6A
ENSG00000083223	0.22672	0.18103	0.31627	TUT7
ENSG00000083290	0.57853	0.35298	NA	ULK2
ENSG00000083312	0.19013	0.13076	0.23518	TNPO1
ENSG00000083444	-0.78762	0.082472	1.1228E-19	PLOD1
ENSG00000083457	1.1904	0.14649	1.7662E-14	ITGAE
ENSG00000083520	0.031862	0.075576	0.76339	DIS3
ENSG00000083535	0.092238	0.091406	0.43154	PIBF1
ENSG00000083544	0.63269	0.39262	0.18417	TDRD3
ENSG00000083635	0.31935	0.1679	0.11035	NUFIP1
ENSG00000083642	-0.159	0.17334	0.48032	PDS5B
ENSG00000083720	-1.4921	0.17255	2.8733E-16	OXCT1
ENSG00000083750	0.23362	0.10869	0.067489	RRAGB
ENSG00000083799	0.57382	0.27221	0.073505	CYLD
ENSG00000083807	0.37618	0.13911	0.018538	SLC27A5
ENSG00000083812	0.1467	0.1033	0.24745	ZNF324
ENSG00000083814	-0.15458	0.13802	0.37678	ZNF671
ENSG00000083817	-0.25485	0.18631	0.26746	ZNF416
ENSG00000083828	0.58022	0.12867	4.1197E-05	ZNF586
ENSG00000083838	0.41034	0.11349	0.0012167	ZNF446
ENSG00000083844	0.26129	0.093866	0.015073	ZNF264
ENSG00000083845	0.061767	0.074832	0.52853	RPS5
ENSG00000083896	0.16352	0.087749	0.1184	YTHDC1
ENSG00000083937	0.30596	0.056277	5.5843E-07	CHMP2B
ENSG00000084070	0.52934	0.26589	0.092802	SMAP2
ENSG00000084072	0.091449	0.086302	0.40617	PPIE
ENSG00000084073	-0.44597	0.079407	2.2239E-07	ZMPSTE24
ENSG00000084090	-0.10764	0.10657	0.43111	STARD7
ENSG00000084092	0.59301	0.14341	0.00018722	NOA1
ENSG00000084093	-0.13391	0.078795	0.1589	REST
ENSG00000084110	0.93329	0.34305	0.017767	HAL
ENSG00000084112	0.48348	0.088806	5.3822E-07	SSH1
ENSG00000084207	-0.43485	0.11094	0.00042028	GSTP1
ENSG00000084234	0.0812	0.11511	0.59685	APLP2
ENSG00000084444	0.033797	0.14479	0.87233	FAM234B
ENSG00000084463	-0.057609	0.093522	0.64732	WBP11
ENSG00000084623	-0.35217	0.063163	2.7211E-07	EIF3I
ENSG00000084652	0.23564	0.091773	0.026147	TXLNA
ENSG00000084676	0.15148	0.1621	0.47035	NCOA1
ENSG00000084693	0.39542	0.13446	0.0098169	AGBL5
ENSG00000084710	0.32426	0.32722	0.44139	EFR3B
ENSG00000084731	0.2793	0.26852	0.41592	KIF3C
ENSG00000084733	0.54045	0.1123	1.0987E-05	RAB10
ENSG00000084754	-0.12858	0.056878	0.052995	HADHA
ENSG00000084764	0.042138	0.16634	0.86197	MAPRE3
ENSG00000084774	-0.50192	0.16711	0.0081919	CAD
ENSG00000085063	0.37792	0.15461	0.035068	CD59
ENSG00000085117	0.67164	0.31351	NA	CD82
ENSG00000085185	0.23087	0.41598	0.68423	BCORL1
ENSG00000085224	0.022435	0.061523	0.79672	ATRX
ENSG00000085231	0.0048756	0.25328	0.9907	AK6
ENSG00000085265	1.7431	0.39167	5.2647E-05	FCN1
ENSG00000085274	-0.14384	0.069565	0.079722	MYNN
ENSG00000085365	-0.17352	0.1044	0.1693	SCAMP1
ENSG00000085377	-0.32911	0.053689	1.2738E-08	PREP
ENSG00000085382	0.050217	0.12058	0.76649	HACE1
ENSG00000085415	0.089482	0.080683	0.38198	SEH1L
ENSG00000085433	-0.10429	0.16882	0.64627	WDR47
ENSG00000085449	0.39738	0.10107	0.00040232	WDFY1
ENSG00000085491	-0.021676	0.13126	0.91039	SLC25A24
ENSG00000085511	1.3353	0.33009	NA	MAP3K4
ENSG00000085514	0.49491	0.2213	0.055955	PILRA
ENSG00000085552	1.3948	0.303	2.7633E-05	IGSF9
ENSG00000085563	-2.2031	0.21326	6.9796E-23	ABCB1
ENSG00000085644	-0.29186	0.088857	0.0035452	ZNF213
ENSG00000085662	0.56937	0.099463	1.248E-07	AKR1B1
ENSG00000085719	-0.024817	0.11637	0.88267	CPNE3
ENSG00000085721	0.43234	0.13322	0.0039913	RRN3
ENSG00000085733	0.42915	0.21047	0.084368	CTTN
ENSG00000085760	-0.27386	0.068854	0.0003399	MTIF2
ENSG00000085788	0.066117	0.094479	0.60006	DDHD2
ENSG00000085832	0.39663	0.15949	0.031689	EPS15
ENSG00000085840	-1.9303	0.24027	3.613E-14	ORC1
ENSG00000085871	-0.47128	0.10351	3.4266E-05	MGST2
ENSG00000085872	0.16866	0.078907	0.069147	CHERP
ENSG00000085978	0.0024787	0.082101	0.98449	ATG16L1
ENSG00000085982	-0.1862	0.11335	0.17488	USP40
ENSG00000085998	-0.2405	0.11227	0.068461	POMGNT1
ENSG00000085999	-1.2185	0.16192	1.617E-12	RAD54L
ENSG00000086015	-0.17326	0.097642	0.13942	MAST2
ENSG00000086061	0.79351	0.25758	0.00657	DNAJA1
ENSG00000086062	1.5472	0.38615	NA	B4GALT1
ENSG00000086065	0.31207	0.23661	0.28728	CHMP5
ENSG00000086102	0.2608	0.064824	0.00028715	NFX1
ENSG00000086189	-0.13401	0.077586	0.15132	DIMT1
ENSG00000086200	-0.33494	0.14062	0.04049	IPO11
ENSG00000086232	-0.1599	0.036818	8.1985E-05	EIF2AK1
ENSG00000086288	2.0665	0.27582	2.0201E-12	NME8
ENSG00000086289	-2.1242	0.17596	5.0449E-31	EPDR1
ENSG00000086300	1.1149	0.31828	0.0017657	SNX10
ENSG00000086475	-0.47088	0.047783	6.7229E-21	SEPHS1
ENSG00000086504	-0.13821	0.078937	0.1451	MRPL28
ENSG00000086544	0.38315	0.20473	0.11659	ITPKC
ENSG00000086570	0.14694	0.1938	0.56709	FAT2
ENSG00000086589	0.15051	0.1169	0.30106	RBM22
ENSG00000086598	-0.13988	0.071049	0.096887	TMED2
ENSG00000086619	0.73241	0.1938	0.00069042	ERO1B
ENSG00000086666	0.15566	0.074646	0.077047	ZFAND6
ENSG00000086696	0.48296	0.26404	0.12598	HSD17B2
ENSG00000086712	0.15466	0.11544	0.27873	TXLNG
ENSG00000086730	0.51257	0.17229	0.0088984	LAT2
ENSG00000086758	0.31293	0.17747	0.14196	HUWE1
ENSG00000086827	-0.33671	0.10014	0.0027895	ZW10
ENSG00000086848	-0.29647	0.077604	0.00059747	ALG9
ENSG00000087008	-0.18575	0.10983	0.161	ACOX3
ENSG00000087053	-0.84677	0.092144	2.8623E-18	MTMR2
ENSG00000087074	1.2097	0.35797	NA	PPP1R15A
ENSG00000087076	-0.057074	0.22515	0.8619	HSD17B14
ENSG00000087077	0.18691	0.064675	0.011331	TRIP6
ENSG00000087086	-0.27682	0.095064	0.010651	FTL
ENSG00000087087	0.06422	0.076581	0.5212	SRRT
ENSG00000087088	0.49149	0.13716	0.001355	BAX
ENSG00000087095	0.37906	0.094139	0.00028363	NLK
ENSG00000087111	0.049364	0.16217	0.83322	PIGS
ENSG00000087152	0.23534	0.13777	0.15643	ATXN7L3
ENSG00000087157	0.70344	0.11151	4.577E-09	PGS1
ENSG00000087191	-0.59849	0.096572	8.64E-09	PSMC5
ENSG00000087206	0.28953	0.10263	0.013684	UIMC1
ENSG00000087245	0.16034	0.34489	0.73796	MMP2
ENSG00000087253	-0.26949	0.17758	0.2133	LPCAT2
ENSG00000087263	-0.16348	0.083251	0.09793	OGFOD1
ENSG00000087266	0.1548	0.11256	0.26446	SH3BP2
ENSG00000087269	0.048547	0.055134	0.49929	NOP14
ENSG00000087274	0.21233	0.094696	0.055177	ADD1
ENSG00000087299	-0.17287	0.21438	0.53893	L2HGDH
ENSG00000087301	0.2595	0.20636	0.3139	TXNDC16
ENSG00000087302	0.010308	0.059297	0.90535	RTRAF
ENSG00000087338	-0.24585	0.15443	0.18954	GMCL1
ENSG00000087365	-0.050161	0.088123	0.67563	SF3B2
ENSG00000087448	-0.28594	0.16949	0.16223	KLHL42
ENSG00000087460	-0.032877	0.061229	0.69534	GNAS
ENSG00000087470	-0.11374	0.10114	0.37453	DNM1L
ENSG00000087502	-0.1528	0.076323	0.090815	ERGIC2
ENSG00000087510	-3.2259	0.38604	2.9975E-15	TFAP2C
ENSG00000087586	-0.71306	0.15225	1.951E-05	AURKA
ENSG00000087589	-1.0807	0.27691	0.00044638	CASS4
ENSG00000087842	-0.51623	0.12415	0.00017125	PIR
ENSG00000087884	0.096255	0.083482	0.36094	AAMDC
ENSG00000087903	-0.1197	0.13856	0.50793	RFX2
ENSG00000087995	0.13957	0.085609	0.1785	METTL2A
ENSG00000088035	-0.59152	0.092393	2.581E-09	ALG6
ENSG00000088038	0.45307	0.11167	0.00025271	CNOT3
ENSG00000088179	-0.19722	0.1671	0.34819	PTPN4
ENSG00000088205	0.17451	0.10625	0.1749	DDX18
ENSG00000088247	0.078562	0.078724	0.43766	KHSRP
ENSG00000088256	0.089981	0.070904	0.30908	GNA11
ENSG00000088298	0.043562	0.10469	0.76649	EDEM2
ENSG00000088325	-0.76872	0.20481	0.00075652	TPX2
ENSG00000088356	0.23661	0.1015	0.045399	PDRG1
ENSG00000088367	-0.99099	0.34412	0.01166	EPB41L1
ENSG00000088448	0.46291	0.12456	0.00086236	ANKRD10
ENSG00000088451	-0.16597	0.087275	0.11041	TGDS
ENSG00000088538	-0.41857	0.16735	0.030662	DOCK3
ENSG00000088543	0.65527	0.15769	0.00017329	C3orf18
ENSG00000088682	-0.41294	0.098595	0.00015263	COQ9
ENSG00000088727	-0.033736	0.11765	0.8422	KIF9
ENSG00000088766	-0.051992	0.097159	0.69625	CRLS1
ENSG00000088808	0.73928	0.21088	0.0017498	PPP1R13B
ENSG00000088812	0.25456	0.14057	0.13014	ATRN
ENSG00000088826	0.82733	0.3084	0.019655	SMOX
ENSG00000088827	1.0659	0.60993	0.14595	SIGLEC1
ENSG00000088832	-0.38355	0.10974	0.0018112	FKBP1A
ENSG00000088833	-0.24367	0.081472	0.0084988	NSFL1C
ENSG00000088836	-0.84368	0.23054	0.0010495	SLC4A11
ENSG00000088854	0.65414	0.086611	1.3253E-12	C20orf194
ENSG00000088876	0.4162	0.11077	0.00074659	ZNF343
ENSG00000088888	0.2297	0.10328	0.057544	MAVS
ENSG00000088899	0.35306	0.29244	0.33619	LZTS3
ENSG00000088930	0.10613	0.097714	0.39335	XRN2
ENSG00000088970	-0.15286	0.24241	0.63934	KIZ
ENSG00000088986	-0.093681	0.17577	0.69763	DYNLL1
ENSG00000088992	-0.333	0.1523	0.062324	TESC
ENSG00000089006	-0.11885	0.10675	0.38005	SNX5
ENSG00000089009	0.30371	0.083441	0.0011216	RPL6
ENSG00000089022	0.18967	0.067589	0.014203	MAPKAPK5
ENSG00000089041	0.1509	0.2976	0.71282	P2RX7
ENSG00000089048	0.15966	0.23175	0.6063	ESF1
ENSG00000089050	-0.23342	0.22955	0.42771	RBBP9
ENSG00000089053	-0.33755	0.085031	0.00034998	ANAPC5
ENSG00000089057	-0.45616	0.23993	0.1105	SLC23A2
ENSG00000089060	0.14645	0.094654	0.20358	SLC8B1
ENSG00000089063	-0.20847	0.057136	0.0010879	TMEM230
ENSG00000089091	-0.21856	0.14408	0.21347	DZANK1
ENSG00000089094	-0.37073	0.073755	4.1201E-06	KDM2B
ENSG00000089101	-2.3391	0.20301	2.4912E-28	CFAP61
ENSG00000089123	-0.23692	0.092115	0.025887	TASP1
ENSG00000089127	0.45879	0.4712	NA	OAS1
ENSG00000089154	-0.15556	0.072049	0.066094	GCN1
ENSG00000089157	0.12734	0.075215	0.16055	RPLP0
ENSG00000089159	-0.2044	0.1323	0.20423	PXN
ENSG00000089177	-0.1722	0.27596	0.64257	KIF16B
ENSG00000089195	-0.047619	0.075436	0.63895	TRMT6
ENSG00000089220	-0.085863	0.12228	0.59864	PEBP1
ENSG00000089234	0.23524	0.057437	0.00021844	BRAP
ENSG00000089248	-0.0044053	0.08862	0.97376	ERP29
ENSG00000089280	0.35901	0.089903	0.00031968	FUS
ENSG00000089289	0.64201	0.10618	2.0555E-08	IGBP1
ENSG00000089327	0.37646	0.1245	0.007721	FXYD5
ENSG00000089335	0.46924	0.20012	0.044014	ZNF302
ENSG00000089351	2.3507	0.53102	NA	GRAMD1A
ENSG00000089486	0.35279	0.15275	0.047546	CDIP1
ENSG00000089597	-0.10906	0.11856	0.47882	GANAB
ENSG00000089639	-0.18294	0.079219	0.047569	GMIP
ENSG00000089682	-0.052391	0.11278	0.7381	RBM41
ENSG00000089685	-0.69908	0.23793	0.0098837	BIRC5
ENSG00000089692	0.38707	0.67568	0.67325	LAG3
ENSG00000089693	0.089861	0.094356	0.46119	MLF2
ENSG00000089723	-0.1885	0.35842	0.7014	OTUB2
ENSG00000089737	0.18548	0.26121	0.5939	DDX24
ENSG00000089775	0.23401	0.1219	0.10654	ZBTB25
ENSG00000089818	0.066481	0.10733	0.64535	NECAP1
ENSG00000089820	-0.0085145	0.13585	0.9664	ARHGAP4
ENSG00000089847	1.1427	0.17532	1.26E-09	ANKRD24
ENSG00000089876	0.15013	0.14229	0.40845	DHX32
ENSG00000089902	-0.0020751	0.11438	0.99119	RCOR1
ENSG00000089916	0.09109	0.077703	0.35204	GPATCH2L
ENSG00000090006	0.68431	0.16454	0.00017089	LTBP4
ENSG00000090013	-0.96355	0.23589	0.0002275	BLVRB
ENSG00000090020	0.1109	0.12847	0.5082	SLC9A1
ENSG00000090054	-0.015328	0.07574	0.88875	SPTLC1
ENSG00000090060	0.24435	0.05174	1.6366E-05	PAPOLA
ENSG00000090061	0.16444	0.09286	0.14029	CCNK
ENSG00000090097	0.6657	0.2402	0.015579	PCBP4
ENSG00000090104	-0.83534	0.24276	0.0021675	RGS1
ENSG00000090238	0.70354	0.20494	0.0022302	YPEL3
ENSG00000090263	-0.61281	0.08401	7.9256E-12	MRPS33
ENSG00000090266	-0.47957	0.1455	0.0034228	NDUFB2
ENSG00000090273	-0.31133	0.072987	0.00011174	NUDC
ENSG00000090316	0.26861	0.10579	0.028014	MAEA
ENSG00000090339	0.9234	0.47499	0.10155	ICAM1
ENSG00000090372	-0.048313	0.069883	0.60507	STRN4
ENSG00000090376	1.6153	0.18158	3.5708E-17	IRAK3
ENSG00000090382	1.1771	0.24081	7.8209E-06	LYZ
ENSG00000090432	0.095993	0.055565	0.15126	MUL1
ENSG00000090447	-0.058425	0.20538	0.8436	TFAP4
ENSG00000090470	0.41011	0.12388	0.0032766	PDCD7
ENSG00000090487	-0.066038	0.067601	0.44842	SPG21
ENSG00000090520	0.13943	0.19931	0.6002	DNAJB11
ENSG00000090554	-0.030659	0.20259	0.91836	FLT3LG
ENSG00000090565	-0.099569	0.14618	0.61039	RAB11FIP3
ENSG00000090581	0.16952	0.058484	0.011055	GNPTG
ENSG00000090612	0.073373	0.069262	0.40627	ZNF268
ENSG00000090615	-0.096844	0.047745	0.086206	GOLGA3
ENSG00000090621	0.17785	0.081234	0.061979	PABPC4
ENSG00000090659	0.85204	0.41759	0.084148	CD209
ENSG00000090661	0.64416	0.4382	0.22959	CERS4
ENSG00000090674	-0.088393	0.22545	0.78039	MCOLN1
ENSG00000090686	0.0098163	0.068653	0.92301	USP48
ENSG00000090776	-0.60988	0.18876	0.0041623	EFNB1
ENSG00000090857	0.30297	0.20659	0.23072	PDPR
ENSG00000090861	-0.41576	0.10262	0.00025759	AARS
ENSG00000090863	-0.12898	0.13314	0.4528	GLG1
ENSG00000090889	-0.7772	0.2109	0.0009618	KIF4A
ENSG00000090905	0.37601	0.081084	2.3851E-05	TNRC6A
ENSG00000090924	-0.091911	0.2389	0.78525	PLEKHG2
ENSG00000090971	0.002061	0.17984	0.99409	NAT14
ENSG00000090975	-2.1507	0.23233	1.5866E-18	PITPNM2
ENSG00000090989	0.01711	0.039628	0.75745	EXOC1
ENSG00000091009	0.19464	0.071394	0.017498	RBM27
ENSG00000091039	0.61518	0.16871	0.0010962	OSBPL8
ENSG00000091073	0.77629	0.25257	0.0066977	DTX2
ENSG00000091106	-0.22716	0.19832	0.36473	NLRC4
ENSG00000091127	0.059716	0.16302	0.7957	PUS7
ENSG00000091140	-0.2758	0.16022	0.15283	DLD
ENSG00000091157	-0.43244	0.15282	0.013368	WDR7
ENSG00000091164	0.082759	0.10191	0.53568	TXNL1
ENSG00000091262	0.37256	0.37692	0.44277	ABCC6
ENSG00000091317	0.15906	0.16599	0.4581	CMTM6
ENSG00000091409	-0.031494	0.20516	0.91731	ITGA6
ENSG00000091436	0.21742	0.15405	0.25081	MAP3K20
ENSG00000091483	-0.73528	0.07997	2.7529E-18	FH
ENSG00000091490	1.3067	0.16647	1.4769E-13	SEL1L3
ENSG00000091527	0.37267	0.11223	0.003179	CDV3
ENSG00000091536	1.0122	0.1962	2.1883E-06	MYO15A
ENSG00000091542	0.50488	0.11932	0.00012869	ALKBH5
ENSG00000091592	2.403	0.14405	5.8014E-59	NLRP1
ENSG00000091622	2.5191	0.37695	4.4459E-10	PITPNM3
ENSG00000091640	-0.26656	0.096134	0.015534	SPAG7
ENSG00000091651	-0.40724	0.13492	0.0078502	ORC6
ENSG00000091732	-0.29087	0.086577	0.0028098	ZC3HC1
ENSG00000091831	-0.41761	0.16505	0.028581	ESR1
ENSG00000091947	0.1124	0.092396	0.33205	TMEM101
ENSG00000091986	0.14297	0.25157	0.67622	CCDC80
ENSG00000092010	-0.10871	0.18792	0.66952	PSME1
ENSG00000092020	0.054322	0.06651	0.5332	PPP2R3C
ENSG00000092036	0.077393	0.17667	0.75398	HAUS4
ENSG00000092051	1.0886	0.36013	0.0077421	JPH4
ENSG00000092067	0.42598	0.25538	0.16769	CEBPE
ENSG00000092068	0.69848	0.35607	0.098249	SLC7A8
ENSG00000092094	-0.11087	0.15251	0.58464	OSGEP
ENSG00000092098	0.15533	0.17084	0.4841	RNF31
ENSG00000092108	-0.3637	0.067297	6.5385E-07	SCFD1
ENSG00000092140	-0.12621	0.086744	0.23485	G2E3
ENSG00000092148	0.24145	0.07634	0.005134	HECTD1
ENSG00000092199	0.37396	0.15049	0.031825	HNRNPC
ENSG00000092201	-0.10184	0.109	0.47044	SUPT16H
ENSG00000092203	0.2662	0.072928	0.0010821	TOX4
ENSG00000092208	-0.068888	0.10659	0.62994	GEMIN2
ENSG00000092295	0.56146	0.17273	0.003928	TGM1
ENSG00000092330	0.083755	0.091859	0.48293	TINF2
ENSG00000092421	-0.28596	0.29331	0.4495	SEMA6A
ENSG00000092439	0.28756	0.10846	0.021262	TRPM7
ENSG00000092445	-0.50778	0.12197	0.00016837	TYRO3
ENSG00000092470	-1.3645	0.21092	1.7045E-09	WDR76
ENSG00000092529	0.45406	0.20652	0.060797	CAPN3
ENSG00000092531	0.031704	0.10677	0.83687	SNAP23
ENSG00000092621	-0.97439	0.22579	9.1724E-05	PHGDH
ENSG00000092820	0.17351	0.11381	0.21079	EZR
ENSG00000092841	-0.73235	0.14637	4.5797E-06	MYL6
ENSG00000092847	-0.36957	0.16884	0.062025	AGO1
ENSG00000092853	-1.3788	0.17399	8.28E-14	CLSPN
ENSG00000092871	0.56464	0.14546	0.00048149	RFFL
ENSG00000092929	0.054039	0.10033	0.69447	UNC13D
ENSG00000092931	-0.26835	0.069377	0.0005052	MFSD11
ENSG00000092964	0.11971	0.27323	0.75397	DPYSL2
ENSG00000092969	1.8686	0.48081	0.00047354	TGFB2
ENSG00000092978	-0.080953	0.074815	0.39527	GPATCH2
ENSG00000093000	0.13088	0.08778	0.22254	NUP50
ENSG00000093009	-1.5685	0.20619	8.8904E-13	CDC45
ENSG00000093010	-0.17223	0.092598	0.11923	COMT
ENSG00000093072	0.75754	0.18593	0.00023702	ADA2
ENSG00000093144	-0.27269	0.086176	0.0051105	ECHDC1
ENSG00000093167	0.070836	0.15941	0.7501	LRRFIP2
ENSG00000093183	0.086569	0.07575	0.36584	SEC22C
ENSG00000093217	-1.3923	0.20201	1.1587E-10	XYLB
ENSG00000094631	0.011159	0.095631	0.93805	HDAC6
ENSG00000094804	-1.9593	0.17438	5.3871E-27	CDC6
ENSG00000094841	0.13363	0.12876	0.41706	UPRT
ENSG00000094880	-0.22441	0.085965	0.023557	CDC23
ENSG00000094914	-0.092903	0.11028	0.51895	AAAS
ENSG00000094916	-0.64417	0.15899	0.00025759	CBX5
ENSG00000094975	0.30177	0.14474	0.077068	SUCO
ENSG00000095002	-0.95265	0.23798	0.00030894	MSH2
ENSG00000095015	0.8724	0.32653	NA	MAP3K1
ENSG00000095059	0.12337	0.073705	0.16598	DHPS
ENSG00000095066	-0.3892	0.12129	0.0044576	HOOK2
ENSG00000095139	-0.071548	0.10369	0.60571	ARCN1
ENSG00000095209	0.14257	0.11303	0.31235	TMEM38B
ENSG00000095261	0.23911	0.11412	0.075498	PSMD5
ENSG00000095303	0.1736	0.2482	0.60023	PTGS1
ENSG00000095319	0.044338	0.071372	0.64413	NUP188
ENSG00000095321	0.15138	0.16981	0.49314	CRAT
ENSG00000095370	-0.063289	0.23061	0.84939	SH2D3C
ENSG00000095380	0.27526	0.10863	0.02835	NANS
ENSG00000095383	0.56574	0.26627	0.070987	TBC1D2
ENSG00000095397	0.15812	0.39796	0.77758	WHRN
ENSG00000095485	0.36073	0.082124	6.7029E-05	CWF19L1
ENSG00000095564	0.92513	0.10944	1.3805E-15	BTAF1
ENSG00000095574	0.42442	0.083613	3.2646E-06	IKZF5
ENSG00000095585	-1.1728	0.22357	1.4351E-06	BLNK
ENSG00000095637	1.057	0.42249	0.03061	SORBS1
ENSG00000095739	0.1691	0.421	0.77498	BAMBI
ENSG00000095787	0.30337	0.11028	0.016422	WAC
ENSG00000095794	0.73479	0.1978	0.00086643	CREM
ENSG00000095906	-0.15576	0.096053	0.18102	NUBP2
ENSG00000095951	1.2281	0.23724	2.0112E-06	HIVEP1
ENSG00000095970	-0.66744	0.21331	0.0056836	TREM2
ENSG00000096060	0.083462	0.22026	0.78864	FKBP5
ENSG00000096063	0.12177	0.18175	0.61664	SRPK1
ENSG00000096070	0.35137	0.11561	0.0073944	BRPF3
ENSG00000096080	0.021653	0.11329	0.89564	MRPS18A
ENSG00000096092	-2.8812	0.20404	2.6121E-42	TMEM14A
ENSG00000096093	0.64205	0.18807	0.0023745	EFHC1
ENSG00000096150	0.23058	0.12967	0.13849	RPS18
ENSG00000096155	0.0022778	0.33827	0.9961	BAG6
ENSG00000096171	-0.47033	0.31724	0.22528	VARS
ENSG00000096384	-0.31787	0.10292	0.006406	HSP90AB1
ENSG00000096401	-0.11774	0.059511	0.095052	CDC5L
ENSG00000096433	-0.69648	0.27858	0.030719	ITPR3
ENSG00000096654	0.19303	0.13879	0.25849	ZNF184
ENSG00000096696	1.592	0.88362	0.13238	DSP
ENSG00000096717	0.32366	0.16368	0.095238	SIRT1
ENSG00000096746	0.1945	0.11393	0.15669	HNRNPH3
ENSG00000096872	-0.25747	0.09861	0.023528	IFT74
ENSG00000096968	0.56742	0.4418	0.30244	JAK2
ENSG00000096996	-0.792	0.27962	0.013287	IL12RB1
ENSG00000097007	0.18819	0.094178	0.091506	ABL1
ENSG00000097021	0.30079	0.21202	0.24804	ACOT7
ENSG00000097033	0.035333	0.10351	0.81075	SH3GLB1
ENSG00000097046	-1.2371	0.15076	9.7499E-15	CDC7
ENSG00000099139	0.93869	0.29789	0.0053175	PCSK5
ENSG00000099194	0.58097	0.30573	0.11065	SCD
ENSG00000099203	-0.33802	0.072357	2.0539E-05	TMED1
ENSG00000099204	-3.1247	0.43596	1.9033E-11	ABLIM1
ENSG00000099219	-1.3172	0.14014	4.3858E-19	ERMP1
ENSG00000099246	0.054038	0.12509	0.75745	RAB18
ENSG00000099250	0.22524	0.20445	0.38571	NRP1
ENSG00000099251	-0.24083	0.25576	0.46664	HSD17B7P2
ENSG00000099282	-0.83926	0.23847	0.0016735	TSPAN15
ENSG00000099284	0.15031	0.34227	0.7534	H2AFY2
ENSG00000099290	0.086976	0.090539	0.45696	WASHC2A
ENSG00000099308	-0.20084	0.17483	0.36304	MAST3
ENSG00000099326	0.63014	0.17961	0.0017325	MZF1
ENSG00000099330	0.67056	0.13655	7.054E-06	OCEL1
ENSG00000099331	0.21841	0.13272	0.17404	MYO9B
ENSG00000099337	0.63992	0.13951	2.9593E-05	KCNK6
ENSG00000099338	0.41811	0.41048	0.42684	CATSPERG
ENSG00000099341	-0.33361	0.096344	0.0020222	PSMD8
ENSG00000099364	-0.0089609	0.18371	0.97414	FBXL19
ENSG00000099365	0.9172	0.14712	6.9577E-09	STX1B
ENSG00000099377	-0.11005	0.16826	0.62571	HSD3B7
ENSG00000099381	0.33401	0.092783	0.0012821	SETD1A
ENSG00000099385	-0.60226	0.061899	2.1557E-20	BCL7C
ENSG00000099622	0.14319	0.090775	0.19379	CIRBP
ENSG00000099624	-0.26531	0.079514	0.0030251	ATP5F1D
ENSG00000099625	-0.24776	0.33759	0.58105	CBARP
ENSG00000099725	1.3049	0.69024	0.11271	PRKY
ENSG00000099783	0.24953	0.10723	0.045788	HNRNPM
ENSG00000099785	0.020821	0.096788	0.88209	MARCH2
ENSG00000099795	-0.33498	0.10466	0.0045793	NDUFB7
ENSG00000099797	-0.10718	0.095339	0.37469	TECR
ENSG00000099800	-0.25836	0.12118	0.069906	TIMM13
ENSG00000099804	-0.00096277	0.1024	0.99481	CDC34
ENSG00000099810	-0.50617	0.14157	0.0013927	MTAP
ENSG00000099814	0.124	0.22601	0.68824	CEP170B
ENSG00000099817	-0.11352	0.041293	0.016507	POLR2E
ENSG00000099821	0.0021517	0.090103	0.98829	POLRMT
ENSG00000099822	0.41981	0.24748	0.1596	HCN2
ENSG00000099849	-0.83425	0.36388	0.049349	RASSF7
ENSG00000099860	2.0005	0.50756	0.00038784	GADD45B
ENSG00000099875	0.31377	0.193	0.17989	MKNK2
ENSG00000099889	-0.9764	0.19438	4.1836E-06	ARVCF
ENSG00000099899	-0.027161	0.15246	0.90304	TRMT2A
ENSG00000099901	-0.38406	0.082111	2.0034E-05	RANBP1
ENSG00000099904	0.27163	0.15478	0.1441	ZDHHC8
ENSG00000099910	-0.35381	0.12583	0.014014	KLHL22
ENSG00000099917	0.099185	0.14708	0.61424	MED15
ENSG00000099940	0.038985	0.096619	0.77408	SNAP29
ENSG00000099942	0.28601	0.12021	0.040721	CRKL
ENSG00000099949	0.066823	0.093206	0.59039	LZTR1
ENSG00000099954	0.48671	0.42624	0.36625	CECR2
ENSG00000099956	-0.20532	0.061567	0.0030407	SMARCB1
ENSG00000099958	0.27464	0.27054	0.42856	DERL3
ENSG00000099968	0.022553	0.095093	0.87058	BCL2L13
ENSG00000099974	-0.065462	0.15063	0.7559	DDTL
ENSG00000099977	-0.4123	0.12745	0.0041142	DDT
ENSG00000099985	2.6553	0.657	NA	OSM
ENSG00000099991	0.23692	0.12339	0.10648	CABIN1
ENSG00000099992	0.53254	0.22587	0.042778	TBC1D10A
ENSG00000099995	0.10982	0.12034	0.48274	SF3A1
ENSG00000099998	1.0601	0.60594	0.14548	GGT5
ENSG00000099999	0.46346	0.10953	0.00012869	RNF215
ENSG00000100003	-0.52422	0.36613	0.24307	SEC14L2
ENSG00000100014	-0.13334	0.12831	0.41647	SPECC1L
ENSG00000100023	0.066226	0.098544	0.61557	PPIL2
ENSG00000100024	1.7607	0.51878	NA	UPB1
ENSG00000100027	0.054428	0.38315	0.92347	YPEL1
ENSG00000100028	-0.25046	0.072114	0.0019501	SNRPD3
ENSG00000100029	-0.17961	0.1044	0.15311	PES1
ENSG00000100030	0.15899	0.093993	0.16095	MAPK1
ENSG00000100031	-0.31446	0.19173	0.17562	GGT1
ENSG00000100034	0.51941	0.15117	0.0022069	PPM1F
ENSG00000100036	-0.115	0.28545	0.77439	SLC35E4
ENSG00000100038	0.24381	0.12323	0.095052	TOP3B
ENSG00000100055	0.13516	0.08489	0.18951	CYTH4
ENSG00000100056	-0.0086807	0.082427	0.94312	ESS2
ENSG00000100058	0.056646	0.19515	0.84012	CRYBB2P1
ENSG00000100060	0.22678	0.18273	0.32127	MFNG
ENSG00000100068	0.28605	0.20871	0.26627	LRP5L
ENSG00000100075	-0.59989	0.076235	1.2659E-13	SLC25A1
ENSG00000100077	-0.16655	0.089516	0.11912	GRK3
ENSG00000100079	0.4873	0.23682	0.08136	LGALS2
ENSG00000100083	0.13645	0.12921	0.40798	GGA1
ENSG00000100084	0.32119	0.14682	0.062147	HIRA
ENSG00000100092	-0.033673	0.12013	0.84637	SH3BP1
ENSG00000100097	-0.31562	0.14747	0.068772	LGALS1
ENSG00000100099	0.31804	0.071385	5.162E-05	HPS4
ENSG00000100100	0.73287	0.18848	0.0004706	PIK3IP1
ENSG00000100104	0.09363	0.10372	0.48744	SRRD
ENSG00000100105	0.44263	0.12409	0.00143	PATZ1
ENSG00000100106	0.13674	0.062816	0.063599	TRIOBP
ENSG00000100109	0.16594	0.097882	0.15987	TFIP11
ENSG00000100116	-0.59564	0.18274	0.0038306	GCAT
ENSG00000100122	-1.3744	0.35318	0.00046548	CRYBB1
ENSG00000100124	-0.076586	0.10868	0.59732	ANKRD54
ENSG00000100129	0.59641	0.097621	1.4308E-08	EIF3L
ENSG00000100138	-0.035892	0.10044	0.8013	SNU13
ENSG00000100139	0.37705	0.14791	0.027351	MICALL1
ENSG00000100142	-0.14803	0.094184	0.19562	POLR2F
ENSG00000100147	-0.72672	0.13224	4.1197E-07	CCDC134
ENSG00000100150	-0.57269	0.12905	5.5397E-05	DEPDC5
ENSG00000100151	-0.47052	0.10951	9.8913E-05	PICK1
ENSG00000100154	-0.48695	0.18197	0.019992	TTC28
ENSG00000100162	-0.76815	0.25712	0.0085819	CENPM
ENSG00000100167	0.010042	0.29615	0.98276	SEPT3
ENSG00000100181	0.20844	0.23164	0.48902	TPTEP1
ENSG00000100201	0.52202	0.086195	1.9425E-08	DDX17
ENSG00000100207	0.244	0.14966	0.1785	TCF20
ENSG00000100209	0.45166	0.15838	0.012628	HSCB
ENSG00000100211	-0.1044	0.12686	0.5299	CBY1
ENSG00000100216	-0.23837	0.078606	0.0075423	TOMM22
ENSG00000100219	1.2817	0.24497	1.5358E-06	XBP1
ENSG00000100220	0.04484	0.21851	NA	RTCB
ENSG00000100221	0.56605	0.13532	0.00015558	JOSD1
ENSG00000100225	0.21757	0.14204	0.20853	FBXO7
ENSG00000100226	0.53446	0.31273	NA	GTPBP1
ENSG00000100227	0.031791	0.078185	0.77205	POLDIP3
ENSG00000100228	0.31183	0.31472	0.44145	RAB36
ENSG00000100234	-0.46511	0.35546	0.2917	TIMP3
ENSG00000100239	-0.050194	0.060492	0.52625	PPP6R2
ENSG00000100241	0.051327	0.11845	0.75669	SBF1
ENSG00000100242	-0.18378	0.13982	0.2892	SUN2
ENSG00000100243	0.077953	0.14539	0.69581	CYB5R3
ENSG00000100246	0.3204	0.13618	0.04322	DNAL4
ENSG00000100258	-0.54692	0.052846	5.8005E-23	LMF2
ENSG00000100263	-0.030337	0.087903	0.8083	RHBDD3
ENSG00000100266	-0.061292	0.079155	0.55824	PACSIN2
ENSG00000100271	-0.23196	0.16461	0.25169	TTLL1
ENSG00000100276	1.1189	0.37476	0.0086301	RASL10A
ENSG00000100280	-0.042433	0.10494	0.77357	AP1B1
ENSG00000100281	-0.099044	0.079829	0.32134	HMGXB4
ENSG00000100284	0.4092	0.13397	0.0070762	TOM1
ENSG00000100285	-0.8022	0.09467	1.1696E-15	NEFH
ENSG00000100288	-0.11796	0.14559	0.5367	CHKB
ENSG00000100292	0.17361	0.30648	0.67692	HMOX1
ENSG00000100294	-0.22458	0.17771	0.31137	MCAT
ENSG00000100296	-0.11218	0.078515	0.24423	THOC5
ENSG00000100297	-1.1915	0.14488	8.517E-15	MCM5
ENSG00000100299	0.011062	0.043789	0.8624	ARSA
ENSG00000100300	0.1611	0.087477	0.12335	TSPO
ENSG00000100304	-0.29687	0.19803	0.21939	TTLL12
ENSG00000100307	0.95085	0.26407	0.001279	CBX7
ENSG00000100311	-0.069075	0.53845	NA	PDGFB
ENSG00000100316	0.20843	0.080618	0.025046	RPL3
ENSG00000100319	-0.19061	0.069789	0.017293	ZMAT5
ENSG00000100320	-0.95394	0.44196	0.066191	RBFOX2
ENSG00000100321	0.29788	0.1999	0.22277	SYNGR1
ENSG00000100324	-0.22024	0.10791	0.084081	TAB1
ENSG00000100325	-0.02902	0.058521	0.71942	ASCC2
ENSG00000100330	0.41072	0.13972	0.0098466	MTMR3
ENSG00000100335	0.131	0.12323	0.40431	MIEF1
ENSG00000100336	-0.23933	0.44212	0.69273	APOL4
ENSG00000100342	0.40522	0.36132	0.37605	APOL1
ENSG00000100344	0.80186	0.25862	0.0061767	PNPLA3
ENSG00000100345	-0.12643	0.083782	0.21608	MYH9
ENSG00000100347	-0.47952	0.1364	0.0016925	SAMM50
ENSG00000100348	-0.34357	0.069277	5.6E-06	TXN2
ENSG00000100350	-0.088258	0.23852	0.7937	FOXRED2
ENSG00000100353	0.010034	0.06556	0.91762	EIF3D
ENSG00000100354	-0.38177	0.097585	0.00043172	TNRC6B
ENSG00000100359	0.12609	0.074456	0.16042	SGSM3
ENSG00000100360	0.31108	0.15492	0.089791	IFT27
ENSG00000100362	2.187	0.32001	1.6889E-10	PVALB
ENSG00000100364	-0.21997	0.19488	0.37262	KIAA0930
ENSG00000100365	0.30104	0.21025	0.24307	NCF4
ENSG00000100368	1.247	0.3613	0.0020984	CSF2RB
ENSG00000100372	-0.48119	0.10899	6.0918E-05	SLC25A17
ENSG00000100376	0.58348	0.34952	0.16728	FAM118A
ENSG00000100379	0.49035	0.11853	0.00018607	KCTD17
ENSG00000100380	-0.099221	0.037813	0.022755	ST13
ENSG00000100385	-0.86668	0.49867	0.14842	IL2RB
ENSG00000100387	-0.075005	0.12345	0.6521	RBX1
ENSG00000100393	0.37557	0.15825	0.041305	EP300
ENSG00000100395	-0.012272	0.088274	0.92523	L3MBTL2
ENSG00000100401	-0.24013	0.10467	0.049236	RANGAP1
ENSG00000100403	-0.018348	0.12901	0.92341	ZC3H7B
ENSG00000100410	0.12614	0.10291	0.32799	PHF5A
ENSG00000100412	-0.53685	0.1069	4.1988E-06	ACO2
ENSG00000100413	-0.32243	0.1759	0.12512	POLR3H
ENSG00000100416	0.10962	0.13994	0.55259	TRMU
ENSG00000100417	-0.41562	0.096662	9.7654E-05	PMM1
ENSG00000100418	-0.064384	0.12231	0.70126	DESI1
ENSG00000100422	-0.001863	0.12531	0.99236	CERK
ENSG00000100425	0.58915	0.10412	1.7693E-07	BRD1
ENSG00000100426	0.33578	0.090615	0.00089558	ZBED4
ENSG00000100429	0.10204	0.050399	0.086879	HDAC10
ENSG00000100439	-0.40189	0.1211	0.0031989	ABHD4
ENSG00000100441	0.30739	0.1437	0.068933	KHNYN
ENSG00000100442	-0.48826	0.087466	2.6313E-07	FKBP3
ENSG00000100445	0.32943	0.10499	0.0055349	SDR39U1
ENSG00000100453	-0.52965	0.68272	0.5573	GZMB
ENSG00000100461	0.041187	0.086775	0.73226	RBM23
ENSG00000100462	-0.18735	0.10023	0.11709	PRMT5
ENSG00000100478	0.46663	0.078756	4.0888E-08	AP4S1
ENSG00000100479	-1.6226	0.24803	1.0867E-09	POLE2
ENSG00000100483	0.30968	0.094884	0.0037818	VCPKMT
ENSG00000100485	0.25041	0.18162	0.26289	SOS2
ENSG00000100490	-0.095139	0.33171	0.8422	CDKL1
ENSG00000100503	-0.23273	0.15694	0.22513	NIN
ENSG00000100504	0.37533	0.11571	0.0040073	PYGL
ENSG00000100505	-2.2018	0.30047	6.3159E-12	TRIM9
ENSG00000100519	-0.17066	0.067559	0.028869	PSMC6
ENSG00000100522	-0.46216	0.067663	1.7245E-10	GNPNAT1
ENSG00000100523	0.36809	0.13634	0.018751	DDHD1
ENSG00000100526	-0.74388	0.22074	0.0027235	CDKN3
ENSG00000100528	0.020539	0.073137	0.84624	CNIH1
ENSG00000100532	-0.099619	0.075181	0.28471	CGRRF1
ENSG00000100554	-0.091374	0.14278	0.63354	ATP6V1D
ENSG00000100558	-0.082026	0.20733	0.77837	PLEK2
ENSG00000100564	-0.25595	0.072433	0.0015973	PIGH
ENSG00000100567	-0.14321	0.15833	0.48651	PSMA3
ENSG00000100568	-0.031136	0.071244	0.75442	VTI1B
ENSG00000100575	0.22849	0.1239	0.12267	TIMM9
ENSG00000100577	-0.013861	0.091398	0.91832	GSTZ1
ENSG00000100578	-0.29218	0.13865	0.073579	KIAA0586
ENSG00000100580	-0.28936	0.12217	0.041762	TMED8
ENSG00000100591	-0.18712	0.10826	0.15102	AHSA1
ENSG00000100592	-0.065801	0.22147	0.83682	DAAM1
ENSG00000100596	0.62719	0.22224	0.013648	SPTLC2
ENSG00000100599	0.2827	0.16119	0.14443	RIN3
ENSG00000100600	-1.4717	0.21684	2.2797E-10	LGMN
ENSG00000100601	0.072413	0.072717	0.43874	ALKBH1
ENSG00000100603	0.15683	0.058915	0.020689	SNW1
ENSG00000100605	-0.26183	0.18135	0.23886	ITPK1
ENSG00000100612	0.18946	0.061628	0.0066899	DHRS7
ENSG00000100614	0.25721	0.1118	0.048534	PPM1A
ENSG00000100628	1.3769	0.49013	0.014102	ASB2
ENSG00000100629	-0.6393	0.22842	0.014489	CEP128
ENSG00000100632	0.13811	0.095661	0.23886	ERH
ENSG00000100644	1.0895	0.39033	0.014773	HIF1A
ENSG00000100647	0.79462	0.23717	0.0028936	SUSD6
ENSG00000100650	0.52618	0.10923	1.0745E-05	SRSF5
ENSG00000100664	0.32794	0.08577	0.00059167	EIF5
ENSG00000100697	0.31204	0.11676	0.020155	DICER1
ENSG00000100711	-0.021698	0.11131	0.89336	ZFYVE21
ENSG00000100714	-1.3637	0.14429	2.7942E-19	MTHFD1
ENSG00000100722	-0.14362	0.055464	0.024802	ZC3H14
ENSG00000100726	-0.27357	0.078403	0.0018497	TELO2
ENSG00000100731	1.2244	0.3058	0.00030802	PCNX1
ENSG00000100744	-0.21806	0.16111	0.27304	GSKIP
ENSG00000100749	-0.34756	0.10521	0.0033464	VRK1
ENSG00000100764	-0.053979	0.13741	0.78001	PSMC1
ENSG00000100767	0.69392	0.13021	9.4754E-07	PAPLN
ENSG00000100784	-0.00011461	0.12398	0.99942	RPS6KA5
ENSG00000100796	0.39234	0.07184	4.9185E-07	PPP4R3A
ENSG00000100802	0.22759	0.15701	0.23673	C14orf93
ENSG00000100804	-0.6171	0.078659	1.5218E-13	PSMB5
ENSG00000100811	0.41318	0.054595	1.182E-12	YY1
ENSG00000100813	0.15238	0.098392	0.2031	ACIN1
ENSG00000100814	0.26132	0.1139	0.049236	CCNB1IP1
ENSG00000100815	-0.14132	0.08087	0.14595	TRIP11
ENSG00000100823	-0.079978	0.095068	0.51959	APEX1
ENSG00000100836	0.45732	0.1663	0.016467	PABPN1
ENSG00000100852	-0.29762	0.18261	0.17864	ARHGAP5
ENSG00000100865	-0.28072	0.10198	0.016357	CINP
ENSG00000100883	-0.07663	0.12833	0.65863	SRP54
ENSG00000100884	-2.7251	0.73819	0.00094157	CPNE6
ENSG00000100888	0.26243	0.12941	0.086289	CHD8
ENSG00000100889	-0.84357	0.11887	3.0712E-11	PCK2
ENSG00000100890	-0.42619	0.099787	0.00010939	KIAA0391
ENSG00000100897	-0.032262	0.084305	0.78619	DCAF11
ENSG00000100902	0.65622	0.30233	NA	PSMA6
ENSG00000100906	2.4157	0.54103	NA	NFKBIA
ENSG00000100908	0.12539	0.13818	0.48505	EMC9
ENSG00000100911	-0.30191	0.33971	0.49487	PSME2
ENSG00000100916	0.061423	0.31748	NA	BRMS1L
ENSG00000100918	0.68799	0.32151	0.068799	REC8
ENSG00000100926	-0.068732	0.11401	0.65525	TM9SF1
ENSG00000100934	-0.16797	0.12107	0.25966	SEC23A
ENSG00000100938	0.017718	0.084507	0.8845	GMPR2
ENSG00000100941	0.14221	0.086383	0.1739	PNN
ENSG00000100949	-0.55138	0.10143	5.5876E-07	RABGGTA
ENSG00000100979	0.43922	0.23065	0.10985	PLTP
ENSG00000100982	-0.099932	0.12132	0.52943	PCIF1
ENSG00000100983	-0.52048	0.053035	9.7876E-21	GSS
ENSG00000100985	-1.4398	0.15847	7.0723E-18	MMP9
ENSG00000100991	0.20674	0.11397	0.12941	TRPC4AP
ENSG00000100994	-0.036095	0.10798	0.81545	PYGB
ENSG00000100997	-0.38709	0.097552	0.00035216	ABHD12
ENSG00000101000	-1.0691	0.30107	0.0015081	PROCR
ENSG00000101003	-0.90753	0.16313	2.8988E-07	GINS1
ENSG00000101004	0.12059	0.34449	0.80571	NINL
ENSG00000101017	1.8438	0.5209	NA	CD40
ENSG00000101019	-0.19806	0.085148	0.045869	UQCC1
ENSG00000101040	0.42959	0.10589	0.00025271	ZMYND8
ENSG00000101052	0.30193	0.085478	0.0016045	IFT52
ENSG00000101057	-1.1354	0.2201	2.1916E-06	MYBL2
ENSG00000101079	-0.18831	0.097056	0.10224	NDRG3
ENSG00000101082	-0.4069	0.22494	0.13055	SLA2
ENSG00000101084	-0.53145	0.08479	5.7586E-09	RAB5IF
ENSG00000101096	0.41168	0.41734	0.44344	NFATC2
ENSG00000101104	-0.06641	0.21925	0.83393	PABPC1L
ENSG00000101109	0.40907	0.19351	0.072606	STK4
ENSG00000101126	0.44354	0.10885	0.00023683	ADNP
ENSG00000101132	0.27792	0.14047	0.095052	PFDN4
ENSG00000101138	-0.28188	0.085479	0.0034065	CSTF1
ENSG00000101146	0.14348	0.051123	0.0142	RAE1
ENSG00000101150	-0.29793	0.13904	0.068408	TPD52L2
ENSG00000101152	0.2003	0.058915	0.0024803	DNAJC5
ENSG00000101158	-0.067905	0.056132	0.33515	NELFCD
ENSG00000101160	-0.31432	0.094871	0.0032539	CTSZ
ENSG00000101161	0.077009	0.046773	0.17385	PRPF6
ENSG00000101166	0.077224	0.084839	0.48362	PRELID3B
ENSG00000101181	0.09906	0.073553	0.27582	MTG2
ENSG00000101182	0.043237	0.18319	0.87109	PSMA7
ENSG00000101187	1.0249	0.24135	0.00012093	SLCO4A1
ENSG00000101189	0.29751	0.11638	0.02688	MRGBP
ENSG00000101190	-0.050895	0.17223	0.83758	TCFL5
ENSG00000101191	0.56112	0.10343	5.8984E-07	DIDO1
ENSG00000101193	0.075601	0.070917	0.40278	GID8
ENSG00000101194	0.0090303	0.2714	0.98301	SLC17A9
ENSG00000101197	2.8865	1.1311	0.027176	BIRC7
ENSG00000101199	0.050293	0.12084	0.76649	ARFGAP1
ENSG00000101213	0.32146	0.16877	0.10978	PTK6
ENSG00000101216	0.47571	0.13742	0.0020279	GMEB2
ENSG00000101220	-0.11799	0.20306	0.66814	C20orf27
ENSG00000101224	-0.51549	0.10957	1.7755E-05	CDC25B
ENSG00000101230	-1.1794	0.46845	0.029471	ISM1
ENSG00000101236	1.0779	0.27795	0.00048804	RNF24
ENSG00000101246	0.018208	0.08599	0.88342	ARFRP1
ENSG00000101247	-0.19784	0.067397	0.0099538	NDUFAF5
ENSG00000101255	0.86104	0.21885	0.00039818	TRIB3
ENSG00000101265	-0.62452	0.29214	0.06912	RASSF2
ENSG00000101266	0.44411	0.18844	0.042873	CSNK2A1
ENSG00000101280	1.5617	0.31147	4.3548E-06	ANGPT4
ENSG00000101290	0.40654	0.11332	0.0013361	CDS2
ENSG00000101294	-0.99835	0.086181	1.2556E-28	HM13
ENSG00000101307	0.7146	0.29948	0.040123	SIRPB1
ENSG00000101310	-0.2505	0.10304	0.036138	SEC23B
ENSG00000101335	-1.1139	0.25587	7.8477E-05	MYL9
ENSG00000101336	1.0916	0.28688	0.00062892	HCK
ENSG00000101337	0.28802	0.17088	0.16264	TM9SF4
ENSG00000101342	-0.066076	0.21585	0.83264	TLDC2
ENSG00000101343	0.044066	0.051451	0.51138	CRNKL1
ENSG00000101346	-0.14467	0.13359	0.39494	POFUT1
ENSG00000101347	-0.060426	0.12357	0.72302	SAMHD1
ENSG00000101350	-0.25865	0.12912	0.090614	KIF3B
ENSG00000101361	-0.19373	0.11546	0.16494	NOP56
ENSG00000101363	-0.22106	0.16621	0.2827	MANBAL
ENSG00000101365	-0.20155	0.057579	0.00178	IDH3B
ENSG00000101367	-0.050207	0.053763	0.47063	MAPRE1
ENSG00000101384	0.76724	0.33401	0.048926	JAG1
ENSG00000101391	-0.16058	0.092171	0.14724	CDK5RAP1
ENSG00000101400	-0.81973	0.1158	3.4377E-11	SNTA1
ENSG00000101407	-0.13482	0.076433	0.14183	TTI1
ENSG00000101412	-1.5889	0.25612	8.3287E-09	E2F1
ENSG00000101413	0.1979	0.074296	0.020612	RPRD1B
ENSG00000101417	-0.17576	0.16058	0.38926	PXMP4
ENSG00000101421	0.20999	0.13368	0.19583	CHMP4B
ENSG00000101425	1.2822	0.33724	0.00063536	BPI
ENSG00000101439	0.95722	0.13798	8.6777E-11	CST3
ENSG00000101442	0.037829	0.16558	0.87514	ACTR5
ENSG00000101444	-0.65449	0.10458	6.0582E-09	AHCY
ENSG00000101445	0.34322	0.55607	0.64665	PPP1R16B
ENSG00000101447	-0.24505	0.21396	0.36476	FAM83D
ENSG00000101452	-0.089067	0.149	0.65833	DHX35
ENSG00000101457	-0.53811	0.10516	2.6825E-06	DNTTIP1
ENSG00000101460	3.5006	0.65202	NA	MAP1LC3A
ENSG00000101464	-0.5354	0.083142	2.0543E-09	PIGU
ENSG00000101473	-0.0063282	0.077	0.95587	ACOT8
ENSG00000101474	0.13676	0.1452	0.4666	APMAP
ENSG00000101493	0.52087	0.081869	3.2992E-09	ZNF516
ENSG00000101544	0.53725	0.16268	0.0033555	ADNP2
ENSG00000101546	-0.58419	0.11458	2.9268E-06	RBFA
ENSG00000101557	0.0074526	0.073219	0.94503	USP14
ENSG00000101558	-0.0067587	0.082642	0.95605	VAPA
ENSG00000101574	0.03652	0.19196	0.8959	METTL4
ENSG00000101577	0.025978	0.076813	0.81288	LPIN2
ENSG00000101596	0.066539	0.21335	0.82902	SMCHD1
ENSG00000101605	1.6719	0.34119	7.4043E-06	MYOM1
ENSG00000101608	-0.26613	0.1474	0.13142	MYL12A
ENSG00000101624	-0.12434	0.10167	0.32913	CEP76
ENSG00000101639	0.079771	0.15124	0.70059	CEP192
ENSG00000101654	0.47444	0.084412	2.172E-07	RNMT
ENSG00000101665	1.1045	0.1979	2.6445E-07	SMAD7
ENSG00000101670	0.25223	0.30026	0.52038	LIPG
ENSG00000101680	0.074722	0.352	0.88313	LAMA1
ENSG00000101695	-1.0704	0.25005	0.0001053	RNF125
ENSG00000101745	0.46992	0.19975	0.043236	ANKRD12
ENSG00000101751	0.3889	0.22542	0.15178	POLI
ENSG00000101752	-0.1557	0.27706	0.6798	MIB1
ENSG00000101773	-0.29174	0.19093	0.20967	RBBP8
ENSG00000101782	0.5011	0.1115	4.3918E-05	RIOK3
ENSG00000101811	-0.49543	0.10117	7.5163E-06	CSTF2
ENSG00000101843	-0.23284	0.070201	0.0032174	PSMD10
ENSG00000101844	-0.12785	0.072909	0.1445	ATG4A
ENSG00000101846	-0.25216	0.18876	0.28038	STS
ENSG00000101849	1.3296	0.32774	0.0002528	TBL1X
ENSG00000101856	-0.45317	0.0729	7.7409E-09	PGRMC1
ENSG00000101868	-0.61033	0.16818	0.0011628	POLA1
ENSG00000101882	0.038497	0.13095	0.83822	NKAP
ENSG00000101888	0.38536	0.17818	0.065597	NXT2
ENSG00000101892	-1.8841	0.58346	0.0041847	ATP1B4
ENSG00000101901	0.22542	0.082059	0.016602	ALG13
ENSG00000101911	-0.19212	0.13146	0.23256	PRPS2
ENSG00000101916	1.3186	0.39937	0.0033638	TLR8
ENSG00000101928	-0.22045	0.25094	0.50027	MOSPD1
ENSG00000101935	-0.78008	0.136	1.18E-07	AMMECR1
ENSG00000101940	-0.047045	0.06044	0.55585	WDR13
ENSG00000101945	-1.0542	0.10451	7.3021E-22	SUV39H1
ENSG00000101966	0.38346	0.11863	0.0041464	XIAP
ENSG00000101972	0.34216	0.20965	0.17805	STAG2
ENSG00000101974	0.17507	0.22174	0.54897	ATP11C
ENSG00000101986	0.16247	0.11051	0.22951	ABCD1
ENSG00000101997	-0.11401	0.063226	0.13202	CCDC22
ENSG00000102001	2.6571	0.28053	2.3225E-19	CACNA1F
[truncated: 11,374 more rows]
