# Supplementary material for: High CD206 levels in Hodgkin lymphoma‐educated macrophages are linked to matrix‐remodeling and lymphoma dissemination
Source: Mol Oncol. 2020 Jan 28;14(3):571–89. doi: 10.1002/1878-0261.12616 (PMC7053241; doi:10.1002/1878-0261.12616)
Supplement: Supplementary file 4 — Table S3 . Differential protein abundance of macrophages comparing HL‐CM and M‐CSF differentiated macrophages. [file MOL2-14-571-s004.csv]

	logFC	AveExpr	t	P.Value	adj.P.Val	B
sp|P22897|MRC1_HUMAN	3.01178354361796	11.8878093899031	21.2928766935634	2.25268938339628e-13	4.53015835000993e-10	18.5977567989941
sp|Q9BZQ8|NIBAN_HUMAN	1.24527977032781	10.7085760600633	8.03305706715335	4.45119590298973e-07	0.000447567748045617	6.66192185222019
sp|Q16831|UPP1_HUMAN	0.928778603917975	11.78982553367	7.67816571608562	8.05647945848868e-07	0.000540052673034025	6.10010971257351
sp|P18510|IL1RA_HUMAN	1.42784935301292	11.3309341003227	7.01862677257652	2.53597529397328e-06	0.00127496157904507	5.00615399675781
sp|P04066|FUCO_HUMAN	-1.15474895662336	11.833099526553	-6.6391875622225	5.03744516204856e-06	0.00164475313287785	4.34701253450915
sp|Q5VTQ0|TT39B_HUMAN	0.908818503042959	10.5935580605954	6.60497795486889	5.36417792707965e-06	0.00164475313287785	4.28651529406634
sp|P28676|GRAN_HUMAN	1.03479692945736	10.7623532853937	6.56961823370515	5.72514765298108e-06	0.00164475313287785	4.22379872512648
sp|P49585|PCY1A_HUMAN	0.743950187468919	9.42110934384481	6.4275222099468	7.45067454100793e-06	0.00187291331274587	3.96987116200789
sp|Q96G03|PGM2_HUMAN	0.774393659439756	12.5628968808037	6.29221924345718	9.59950775603234e-06	0.002051748231525	3.72527541597458
sp|P09467|F16P1_HUMAN	0.961695544575761	16.6092451631991	6.25988216911723	1.0202626710716e-05	0.002051748231525	3.66641466465707
sp|P52209|6PGD_HUMAN	0.75386039469938	15.1667564327534	6.20010289179547	1.14233912028398e-05	0.00208840360990098	3.55719587183367
sp|P04440|DPB1_HUMAN	1.74078832392457	9.99345570703212	6.06213049923118	1.48553789265691e-05	0.0024895139184442	3.30311230709619
sp|P01903|DRA_HUMAN	1.71784456698627	11.8154970079809	5.98878236837505	1.70997277800368e-05	0.00264519635120416	3.16691015757204
sp|P19623|SPEE_HUMAN	0.785013005228274	10.542881627862	5.94729807570615	1.85220100749163e-05	0.00266055444718976	3.08953366052955
sp|Q9UHJ6|SHPK_HUMAN	1.0704195687606	10.1940405335638	5.82568554393016	2.34414003980047e-05	0.00314271041335917	2.86128828282745
sp|P27105|STOM_HUMAN	1.04657202206693	11.8920642254831	5.61928908340319	3.51182019835054e-05	0.00408295142567729	2.46918787401983
sp|O75223|GGCT_HUMAN	0.905212395554321	9.33332372226692	5.60913962077405	3.58283520963245e-05	0.00408295142567729	2.44975611547886
sp|O60701|UGDH_HUMAN	0.808324510767195	9.60697909173031	5.58489583038441	3.75853502556814e-05	0.00408295142567729	2.40328382952025
sp|Q9HC35|EMAL4_HUMAN	1.22950072092778	12.0793122211663	5.52351370292063	4.24430502190513e-05	0.00408295142567729	2.28527115243502
sp|Q9NP72|RAB18_HUMAN	-0.752011786249847	11.6809632081957	-5.5124412135171	4.33861355411675e-05	0.00408295142567729	2.26393015502794
sp|Q99523|SORT_HUMAN	0.797300381896559	9.8478402551	5.49190495575996	4.51929676448578e-05	0.00408295142567729	2.22430613569568
sp|P20292|AL5AP_HUMAN	1.59712474563823	10.3564554271463	5.47602866426986	4.66429161441818e-05	0.00408295142567729	2.19363553507312
sp|O75688|PPM1B_HUMAN	1.00906069662298	9.25518343504898	5.47544520935306	4.66971073051107e-05	0.00408295142567729	2.19250776182193
sp|P05091|ALDH2_HUMAN	0.87624285736913	12.8244285635543	5.42407921939202	5.17319128928467e-05	0.00433470320114645	2.09304832575813
sp|P11216|PYGB_HUMAN	0.577127802907585	11.4225946667653	5.35014072109058	5.99816752909216e-05	0.00482492596040173	1.94928880407814
sp|P16152|CBR1_HUMAN	0.696922984766893	12.1647356339256	5.1348829218064	9.26268046040553e-05	0.00716432707918289	1.52692072725417
sp|O94788|AL1A2_HUMAN	1.47163426010869	11.422605412924	5.09157665779734	0.000101155537597258	0.0075342143002995	1.44128502410021
sp|P40939|ECHA_HUMAN	-0.614709976387703	13.4442191740616	-5.0494586905714	0.000110225528555265	0.00791655492587993	1.3577953528356
sp|P18669|PGAM1_HUMAN	0.686011874039425	13.1781885773886	5.0026955700811	0.000121279997507592	0.00841014051681955	1.26486730095608
sp|P09382|LEG1_HUMAN	-0.651480351927404	12.4523825335369	-4.92547117835434	0.000142089757091223	0.00952475005034829	1.1108908945003
sp|Q53GQ0|DHB12_HUMAN	-0.461927965066568	13.2898714205812	-4.87546963528616	0.000157485784946972	0.0102162552751084	1.01086235938648
sp|Q8N565|MREG_HUMAN	-0.749670271876662	10.9190054638511	-4.84424368052017	0.000167958171589036	0.0105512764671012	0.948266716740143
sp|P17858|PFKAL_HUMAN	0.612801690417012	12.6321505121451	4.82047369946847	0.000176406364362539	0.0105512764671012	0.900552968679869
sp|P46976|GLYG_HUMAN	0.618397235328313	11.2675262568053	4.81506006838718	0.000178390551905241	0.0105512764671012	0.889678454878073
sp|Q01813|PFKAP_HUMAN	0.655119960386877	11.5566080973559	4.79542298359177	0.000185781685858474	0.0106744848646111	0.850209277270141
sp|Q13488|VPP3_HUMAN	-0.578487415952969	14.4450324665608	-4.74543691842645	0.000206043364601389	0.0114753094740222	0.749576800359656
sp|P29373|RABP2_HUMAN	0.838154299761664	13.8070016969922	4.71981502193927	0.000217291977605514	0.0114753094740222	0.697905487493355
sp|O15400|STX7_HUMAN	-0.474207230433539	11.1734452194106	-4.69651986627912	0.000228063834592221	0.0114753094740222	0.650875499909849
sp|P09917|LOX5_HUMAN	1.88283555345576	9.36613426549832	4.69629303144345	0.000228171366588033	0.0114753094740222	0.6504173135409
sp|P08133|ANXA6_HUMAN	0.576427056879339	13.7895894163176	4.69612551857608	0.000228250810025305	0.0114753094740222	0.650078949423593
sp|P31153|METK2_HUMAN	0.639953982181279	10.6982427178554	4.67009579133455	0.000240945501035261	0.0118180829898027	0.597471102705089
sp|O00303|EIF3F_HUMAN	0.434332459518357	11.8826848560201	4.64089493676831	0.000256048391605782	0.0122598408456959	0.538385253576744
sp|Q13813|SPTN1_HUMAN	-0.811656752774208	12.096353342431	-4.59150752055606	0.000283828208755798	0.0132739192513467	0.438292868217777
sp|P13639|EF2_HUMAN	0.430067972923283	15.3530932398437	4.5722556301564	0.000295473938258377	0.0135045020417635	0.399222632789034
sp|Q14914|PTGR1_HUMAN	0.791565773728333	10.594063374879	4.51452015084839	0.000333408207552822	0.0148996423419717	0.281883108229644
sp|O95861|BPNT1_HUMAN	0.652108700117648	8.41559261207645	4.49588741452466	0.000346682551818469	0.0151560567762379	0.243962239614017
sp|P28482|MK01_HUMAN	0.446700712170191	12.2803487770607	4.46681858401467	0.000368476272474947	0.0157660805095131	0.184753275364651
sp|Q16719|KYNU_HUMAN	0.701832859074806	11.8425847519841	4.45528886986309	0.000377502442142923	0.0158157793989462	0.161252876926992
sp|Q8IY17|PLPL6_HUMAN	0.50230015248991	12.3838263408355	4.38642469198378	0.000436304985402347	0.0177142570070478	0.0207104400359146
sp|Q16881|TRXR1_HUMAN	0.919830730305245	12.9557994009143	4.38195003369836	0.000440434037967376	0.0177142570070478	0.0115680358106935
sp|P42785|PCP_HUMAN	0.823243685918722	9.44365600045359	4.37214760454249	0.000449618807198705	0.017729086691698	-0.00846398291860417
sp|O75534|CSDE1_HUMAN	0.558809603747392	11.5793751051319	4.34404584626591	0.000477044168232384	0.0184487658137562	-0.0659230808738434
sp|P11413|G6PD_HUMAN	0.798116506898785	14.9670768090322	4.30785098139674	0.000514890298674061	0.0191819789341204	-0.139994738033404
sp|P50995|ANX11_HUMAN	0.491892702142353	14.5107427096641	4.30767599839436	0.000515080488534313	0.0191819789341204	-0.140353005173897
sp|P55786|PSA_HUMAN	0.456016375642811	11.9768866176159	4.29127568999181	0.00053322652117535	0.0192373137872983	-0.17393865049855
sp|P19971|TYPH_HUMAN	0.779625597420106	13.4642979079796	4.28908554592429	0.000535698444599058	0.0192373137872983	-0.178424808844333
sp|Q96N66|MBOA7_HUMAN	-0.644961261907167	11.0745493624158	-4.27831697852702	0.000548022769183303	0.0193346278741688	-0.200485963884387
sp|P14618|KPYM_HUMAN	0.411722699073263	18.3261478516114	4.23375730581871	0.000602156766049275	0.0208782285607774	-0.291832462220649
sp|P29350|PTN6_HUMAN	0.529873495475499	14.1673012585006	4.21012183672842	0.000633041425791281	0.0215770560553604	-0.340320803347582
sp|P60842|IF4A1_HUMAN	0.448145763331162	15.7245962988236	4.18241595765466	0.000671296893514663	0.0224996342142998	-0.397188865183725
sp|P24752|THIL_HUMAN	-0.544592175503965	10.8024636430807	-4.15140359624441	0.0007169050194187	0.0233906510952278	-0.460878211849404
sp|Q9BUL8|PDC10_HUMAN	0.483011862484696	9.99392646207095	4.14862344154277	0.000721143892543075	0.0233906510952278	-0.466589416050684
sp|Q9BRA2|TXD17_HUMAN	0.538607435646545	9.00183210310905	4.13327234702324	0.000745010639127529	0.0237812126235788	-0.498129460036911
sp|P50570|DYN2_HUMAN	0.441542341200106	12.0136411043022	4.10004981847163	0.000799436790245631	0.0247878163905598	-0.566413136971677
sp|P01920|DQB1_HUMAN	1.33921453074186	8.80651176013278	4.09901368277088	0.000801197446736143	0.0247878163905598	-0.568543272166339
sp|Q7Z2K6|ERMP1_HUMAN	-0.508508168523836	11.5018984887881	-4.08814724217517	0.000819900202760832	0.0249821107235157	-0.590884776335123
sp|Q96FW1|OTUB1_HUMAN	0.691939449816987	10.4069709569448	4.04239056331417	0.000903623018099229	0.0269694460757458	-0.6849933966107
sp|O14579|COPE_HUMAN	0.504406986394295	11.6627844317309	4.0380785021717	0.000911945466509556	0.0269694460757458	-0.693864516508289
sp|P49755|TMEDA_HUMAN	-0.569935138484491	11.9096740023024	-3.97938449653132	0.00103323648061852	0.0301036086492484	-0.814647243782472
sp|Q5K4L6|S27A3_HUMAN	0.694509173372882	12.6269427099266	3.96248875045562	0.00107108049835758	0.0301036086492484	-0.849424943505356
sp|Q96CS3|FAF2_HUMAN	-0.435254886238393	10.9352543215625	-3.95855875175015	0.00108008169136375	0.0301036086492484	-0.857514764092981
sp|O43252|PAPS1_HUMAN	0.744335239351747	10.0667409177382	3.95721608398164	0.00108317436049979	0.0301036086492484	-0.86027865120091
sp|Q9Y3L3|3BP1_HUMAN	0.561948741959744	10.9416285237039	3.94678212335928	0.00110751397405507	0.0301036086492484	-0.881757537383662
sp|Q9UL46|PSME2_HUMAN	0.51099862495483	13.4043309446586	3.94668591670096	0.00110774094482565	0.0301036086492484	-0.881955588255591
sp|P28065|PSB9_HUMAN	0.515417955463105	11.9918117350864	3.93831678734728	0.00112766590637932	0.0302364818363842	-0.89918452223778
sp|P29401|TKT_HUMAN	0.526303097762669	14.3578631345347	3.91477680021975	0.0011856673506425	0.0313733821334483	-0.947646792727493
sp|P35606|COPB2_HUMAN	0.37109937037123	13.0148539381573	3.90032389025652	0.00122275830493348	0.0319346357301458	-0.977402282579815
sp|Q92616|GCN1_HUMAN	0.515148136966472	11.7450811065595	3.87916464553612	0.00127917778020564	0.0329798271281222	-1.02096496812578
sp|Q9BUF5|TBB6_HUMAN	0.489589342728301	12.309539464543	3.87267999223229	0.00129698773623857	0.0330157257920983	-1.03431546232706
sp|P40818|UBP8_HUMAN	1.15767605187232	7.66069384591609	3.85409538018372	0.001349424292658	0.0339211531566905	-1.0725763039846
sp|P30566|PUR8_HUMAN	0.512557503055536	9.34187822084025	3.84813768089955	0.00136668131339536	0.0339308163115811	-1.08484126704336
sp|P53634|CATC_HUMAN	1.06009765106594	11.1182794827483	3.81295191349575	0.00147322184794596	0.0361298675148699	-1.15727139720646
sp|P12955|PEPD_HUMAN	0.540887286176821	10.6018882046099	3.78563019428862	0.00156167531347808	0.0369841331056382	-1.21350337596389
sp|P33176|KINH_HUMAN	0.487919104209174	11.1163027497296	3.78193710507256	0.0015740339145114	0.0369841331056382	-1.22110341414692
sp|P42679|MATK_HUMAN	0.804580408184922	8.81026234286756	3.78023266286429	0.0015797707489609	0.0369841331056382	-1.22461092228732
sp|Q6PIU2|NCEH1_HUMAN	-0.523383229346976	15.1236481379594	-3.7796849146573	0.00158161882003226	0.0369841331056382	-1.22573810236731
sp|P62942|FKB1A_HUMAN	0.663841634044973	9.76299758715516	3.75658986538478	0.00166154692202252	0.0380830066857403	-1.27325906102246
sp|Q13231|CHIT1_HUMAN	-1.19535510626512	12.2800544196768	-3.75519935307094	0.00166648661777481	0.0380830066857403	-1.27611987759332
sp|Q9UK41|VPS28_HUMAN	0.573032962016462	7.93510529986514	3.72900717634289	0.00176233368056071	0.039476169784638	-1.32999909139972
sp|P31350|RIR2_HUMAN	1.1005550754032	6.59295720701188	3.7266961693139	0.00177105138936299	0.039476169784638	-1.33475220660917
sp|Q9BZF1|OSBL8_HUMAN	-0.700793919443873	10.8779535897305	-3.72267043505079	0.00178634085052315	0.039476169784638	-1.34303172081417
sp|Q9P258|RCC2_HUMAN	0.70146555326245	10.3814174674518	3.70730090651818	0.00184593979672213	0.0403498362087849	-1.37463737838062
sp|Q7LGA3|HS2ST_HUMAN	-0.531977614383697	9.90753697463642	-3.70207985114452	0.00186663574777459	0.0403634891266096	-1.3853723460018
sp|O94905|ERLN2_HUMAN	-0.416064569008688	9.34230459004231	-3.68296230695392	0.0019444199301	0.0411753399998352	-1.42467263606189
sp|Q01082|SPTB2_HUMAN	-0.975075523069872	11.0134520326783	-3.68278207689909	0.00194516847392508	0.0411753399998352	-1.4250430826441
sp|P61225|RAP2B_HUMAN	-0.433483312653523	11.1956160719133	-3.67760191534643	0.00196680682507134	0.0411753399998352	-1.43568997268464
sp|P31150|GDIA_HUMAN	0.507368151986125	10.9489686550248	3.67303565447979	0.0019860805469836	0.0411753399998352	-1.44507434469547
sp|Q16851|UGPA_HUMAN	0.606607771253195	10.9472684830527	3.65429657201825	0.00206717602199549	0.0424192957166625	-1.48357828812538
sp|Q9Y6M5|ZNT1_HUMAN	0.491617960661752	8.13928513095757	3.64476232896142	0.0021096997070789	0.0428546071811683	-1.50316363156347
sp|P27348|1433T_HUMAN	0.522464145628211	11.5954805841673	3.62351932954881	0.00220761785064162	0.0442389266914179	-1.54678805069276
sp|Q06187|BTK_HUMAN	0.386519047429185	8.04627054996348	3.62015015447342	0.0022235599195312	0.0442389266914179	-1.55370520269324
sp|P14780|MMP9_HUMAN	-0.72603324047757	14.9764312851972	-3.61385849663782	0.0022536390885091	0.0442389266914179	-1.5666210758058
sp|Q9Y4E8|UBP15_HUMAN	0.531159659592472	10.5205313360596	3.60819659848132	0.00228105490347989	0.0442389266914179	-1.57824261944757
sp|Q9Y5S1|TRPV2_HUMAN	-0.779659444847807	12.7023108756295	-3.60368962110235	0.00230311638716932	0.0442389266914179	-1.58749253306012
sp|Q16658|FSCN1_HUMAN	0.344688922932146	12.8273459543768	3.59628133733497	0.00233984369125799	0.0442389266914179	-1.60269487946431
sp|Q14012|KCC1A_HUMAN	0.819975794488087	9.66161973339191	3.59466892844865	0.00234791455800987	0.0442389266914179	-1.60600331397177
sp|Q9NTX5|ECHD1_HUMAN	0.780400889315613	10.2072287650287	3.59288165897765	0.00235689317460651	0.0442389266914179	-1.60967039035375
sp|P28838|AMPL_HUMAN	0.512975787638196	13.340995287765	3.58829411004306	0.00238009666952223	0.0442389266914179	-1.61908229681148
sp|P04083|ANXA1_HUMAN	0.491375154047969	13.9518749657376	3.58430952984904	0.00240043539220272	0.0442389266914179	-1.62725629404349
sp|P07711|CATL1_HUMAN	0.814474696620383	9.15368018773592	3.58054081575981	0.00241983189261858	0.0442389266914179	-1.63498672688143
sp|Q9BS26|ERP44_HUMAN	-0.365352093832856	12.6442542919398	-3.57531559238275	0.00244698372024588	0.0443322906433736	-1.64570356891972
sp|Q96CX2|KCD12_HUMAN	0.492628714467829	13.6682628442625	3.56148046704605	0.00252035240828468	0.0452538276166115	-1.6740722505491
sp|P07237|PDIA1_HUMAN	-0.459802534842364	14.9881541849469	-3.55689187955964	0.00254516748859906	0.0452949718546257	-1.68347878966123
sp|Q9P2W9|STX18_HUMAN	-0.584818529563236	9.58713260269667	-3.53716883521416	0.00265463429788163	0.0468286804652627	-1.72389726383072
sp|P35236|PTN7_HUMAN	1.2259121515638	8.40728090899648	3.52354616102014	0.00273297111490218	0.0470900352229773	-1.75180092873151
sp|Q9UHA4|LTOR3_HUMAN	-0.779479511313438	8.78609872587296	-3.52081903790125	0.002748927951457	0.0470900352229773	-1.7573856070478
sp|P00491|PNPH_HUMAN	0.461354839581372	13.1887620140672	3.515165837731	0.00278230198962503	0.0470900352229773	-1.76896091333443
sp|Q16678|CP1B1_HUMAN	0.525807900373117	12.1805714079204	3.51465442828573	0.002785340965492	0.0470900352229773	-1.77000795950351
sp|Q86TU7|SETD3_HUMAN	0.567012521706937	10.0836445800413	3.51445428726004	0.00278653117430846	0.0470900352229773	-1.77041771844658
sp|Q3LXA3|TKFC_HUMAN	0.843539214753044	7.46082219143684	3.5027657034106	0.00285692729564827	0.0478773399295722	-1.79434390937835
sp|P30153|2AAA_HUMAN	0.47190426104236	13.1176165771834	3.49570990122803	0.00290027614306476	0.0480699158388314	-1.80878262250941
sp|P48147|PPCE_HUMAN	0.796409707420548	11.0222379696382	3.49314022953075	0.00291622562522995	0.0480699158388314	-1.81404027401286
sp|O60749|SNX2_HUMAN	0.456821920252354	11.512851551744	3.48708051811926	0.00295418370068918	0.0482997026185849	-1.82643692187912
sp|P45880|VDAC2_HUMAN	-0.821955321246346	11.7745948399073	-3.47186991947893	0.00305164301742911	0.0491539502222962	-1.8575428191908
sp|P53004|BIEA_HUMAN	0.582774948032155	11.9518914492039	3.47130591510136	0.00305531764186327	0.0491539502222962	-1.85869590305586
sp|P61769|B2MG_HUMAN	-0.867742535501929	8.94749168717883	-3.46470976971816	0.00309862124757686	0.0493886748999391	-1.8721797546943
sp|Q13162|PRDX4_HUMAN	-0.426862837546471	12.6926401896906	-3.45908889140874	0.00313600357539412	0.0493886748999391	-1.88366746693257
sp|P04181|OAT_HUMAN	-0.626500271985089	10.4027503266216	-3.45795699321511	0.0031435854734919	0.0493886748999391	-1.88598051113455
sp|O94925|GLSK_HUMAN	-0.624333786206606	11.7244610299932	-3.44900760548533	0.00320417722251904	0.0499503906549287	-1.90426530015382
sp|P00387|NB5R3_HUMAN	-0.370001115576448	11.9349722594827	-3.43309827560762	0.00331477103207089	0.0511377450978344	-1.93675508508824
sp|Q9BQE5|APOL2_HUMAN	-0.448882453482025	11.8339360785391	-3.43077991124065	0.00333120070005784	0.0511377450978344	-1.94148796219347
sp|Q01433|AMPD2_HUMAN	1.95157479239962	9.45155482328126	3.41806495971763	0.00342275723684772	0.0519578897779174	-1.96743752471787
sp|P31947|1433S_HUMAN	0.64323624638148	8.25064368293888	3.4162129315675	0.00343630002012084	0.0519578897779174	-1.97121617681559
sp|Q92542|NICA_HUMAN	-0.547917766666673	10.6472188523982	-3.39670478967176	0.00358222299026749	0.0537600778614024	-2.01100079530688
sp|Q02318|CP27A_HUMAN	-0.428592594183769	14.9673361695713	-3.39124036826968	0.00362418878209595	0.0539869899318145	-2.02213903051829
sp|P43307|SSRA_HUMAN	-0.70102059430798	10.1141077248384	-3.37775690466253	0.00372983733508175	0.0548809465561615	-2.04961139327245
sp|P61457|PHS_HUMAN	0.712621062142832	10.7388339764069	3.3766328417367	0.00373878154062364	0.0548809465561615	-2.05190092161276
sp|P31939|PUR9_HUMAN	0.584111276619707	10.5817843876185	3.37230803179825	0.00377339295393336	0.0549876321040578	-2.06070876850618
sp|P15374|UCHL3_HUMAN	0.510992378197862	8.83388500221256	3.35799013181452	0.00389026112728368	0.0562828426400539	-2.08985611980231
sp|P17655|CAN2_HUMAN	0.783914869341485	11.5379974134191	3.34998194343196	0.00395718386467596	0.0568421196561668	-2.10615022243554
sp|P51812|KS6A3_HUMAN	0.603407233927872	10.9508625311246	3.32817336297668	0.00414526973253665	0.0589351064639173	-2.15049219000738
sp|P23368|MAOM_HUMAN	-0.39585428167897	12.7282674697445	-3.32633713508879	0.0041615042853686	0.0589351064639173	-2.15422351988497
sp|Q9Y3Z3|SAMH1_HUMAN	0.439535199393442	13.8459558649185	3.31005830524333	0.00430820875907354	0.060209169608566	-2.18728808171268
sp|P13489|RINI_HUMAN	0.485447827357527	13.8655976693737	3.30971601183021	0.00431134779892268	0.060209169608566	-2.18798303325607
sp|P13674|P4HA1_HUMAN	-1.36610512370273	7.3713789651129	-3.30223889208531	0.00438048479443058	0.0607527925627579	-2.20316061125326
sp|Q6DD88|ATLA3_HUMAN	-0.557351489237506	11.843067021976	-3.29220835863505	0.00447495649610954	0.0615706554555391	-2.22351195168506
sp|P10109|ADX_HUMAN	-1.14249420367202	10.4804646262929	-3.28269560515611	0.00456641120924908	0.0615706554555391	-2.24280268523117
sp|Q63HN8|RN213_HUMAN	0.447878011643875	11.4777157946689	3.28124153907884	0.00458055226758154	0.0615706554555391	-2.24575048316568
sp|Q6NUK1|SCMC1_HUMAN	-0.332095075794282	12.6244890881781	-3.28070761738051	0.00458575560807802	0.0615706554555391	-2.2468328328239
sp|Q6P1M0|S27A4_HUMAN	-0.756730941462976	10.2001902835548	-3.28001234100864	0.00459254018813071	0.0615706554555391	-2.2482422283683
sp|P54577|SYYC_HUMAN	0.55481741574844	9.49980978563375	3.27458771649567	0.00464581589791282	0.0618724223225343	-2.25923664372153
sp|P62879|GBB2_HUMAN	-0.454659267426482	11.3851683751271	-3.26915150513548	0.00469981781036875	0.0620646685642832	-2.27025123254165
sp|P61026|RAB10_HUMAN	-0.414047341673044	13.0802541798248	-3.26413419508875	0.00475020837820785	0.0620646685642832	-2.28041409266195
sp|P25205|MCM3_HUMAN	0.807357132448885	9.55695603577642	3.25850168498618	0.0048074134428545	0.0620646685642832	-2.29181964367162
sp|P29016|CD1B_HUMAN	1.82509948558146	8.48518684987504	3.25750846836131	0.00481757108599779	0.0620646685642832	-2.2938304781293
sp|Q9BTV4|TMM43_HUMAN	-0.427312180003469	12.7188111204863	-3.2573295029793	0.00481940361955211	0.0620646685642832	-2.29419279354007
sp|O00754|MA2B1_HUMAN	0.392545111700295	12.6948425996689	3.25479531809757	0.00484542663579934	0.0620646685642832	-2.29932285160399
sp|Q15084|PDIA6_HUMAN	-0.532799708811007	14.0620002862615	-3.24904680473691	0.00490497218786229	0.0624297409480447	-2.31095703227538
sp|P08238|HS90B_HUMAN	0.373488163946121	14.87799622617	3.24467462665456	0.00495074405797065	0.0626160144690502	-2.31980310094368
sp|P06396|GELS_HUMAN	0.553903966324837	15.1918565075823	3.24004004311703	0.00499972321620598	0.0628402711736889	-2.32917760622116
sp|P36222|CH3L1_HUMAN	-0.72433041112073	13.7033039139109	-3.23493207431414	0.00505425909410659	0.0631311493058904	-2.33950666016561
sp|Q96C23|GALM_HUMAN	0.630233240360283	10.6535510800692	3.20998205816914	0.00532918678415047	0.0653748606360607	-2.38991331037007
sp|Q9UQ80|PA2G4_HUMAN	0.390826470305877	12.5751452323315	3.20880673718255	0.0053424951457049	0.0653748606360607	-2.39228590211352
sp|P09622|DLDH_HUMAN	-0.46599170535246	12.0948575010826	-3.20709280666634	0.00536196099101388	0.0653748606360607	-2.39574545761858
sp|Q14161|GIT2_HUMAN	0.450102232110153	9.61739702956687	3.20578925083363	0.00537681280551211	0.0653748606360607	-2.39837642484999
sp|Q99735|MGST2_HUMAN	-0.543964466538776	8.27718672714012	-3.20407259412141	0.00539643305101247	0.0653748606360607	-2.40184082309523
sp|Q8NF37|PCAT1_HUMAN	-0.624944168604303	8.3220396511382	-3.19265238119843	0.00552876556904444	0.0663812782389749	-2.42487839320225
sp|Q9BU61|NDUF3_HUMAN	1.39913274388015	8.43119701714791	3.1885674838268	0.00557687138800132	0.0663812782389749	-2.43311458874775
sp|Q5TDH0|DDI2_HUMAN	0.588542355228691	8.97656517554706	3.18842675007538	0.00557853606284772	0.0663812782389749	-2.43339830490477
sp|Q13637|RAB32_HUMAN	-0.474761221917765	10.5312929904777	-3.18439972197344	0.00562637774863721	0.0665567391324084	-2.44151559924654
sp|P25786|PSA1_HUMAN	0.336971078982247	12.7088782951243	3.17877967839922	0.00569382045490878	0.0669606604375529	-2.45284034712753
sp|P10644|KAP0_HUMAN	0.393298423237239	13.3676517740115	3.17389073286454	0.00575313635248525	0.0672648674700455	-2.46268845177649
sp|Q00796|DHSO_HUMAN	0.493770401624426	9.12498870376213	3.16812538374076	0.00582386695074531	0.0676666550997753	-2.4742978062086
sp|P20132|SDHL_HUMAN	-1.10698088048817	8.88823926693377	-3.16562579948507	0.00585479760684281	0.0676666550997753	-2.47932967206955
sp|Q13098|CSN1_HUMAN	0.657190531862886	9.41019764390805	3.15315205043037	0.00601158290634151	0.0690816755694445	-2.5044274942107
sp|Q9UBQ5|EIF3K_HUMAN	0.441786587891849	9.99526744447204	3.14669921699031	0.00609430265064727	0.0694754538342135	-2.51740242320635
sp|P00390|GSHR_HUMAN	0.531003592006398	11.8134594227935	3.14403991739594	0.00612871718080176	0.0694754538342135	-2.52274785876518
sp|P06737|PYGL_HUMAN	0.757678807263497	11.6584992890584	3.14244159706813	0.00614949317876181	0.0694754538342135	-2.52596014652166
sp|Q99685|MGLL_HUMAN	-0.601617416619598	10.9449354928377	-3.1395983422465	0.00618662283116643	0.0695044609691379	-2.5316735921091
sp|P14550|AK1A1_HUMAN	0.616566969757868	12.1761032756621	3.13213473300361	0.00628514016361247	0.0702189826056926	-2.54666600743593
sp|Q9Y6U3|ADSV_HUMAN	-1.01015354221076	8.57219839895019	-3.12914916432889	0.0063249788202341	0.0702736597098938	-2.55266097342676
sp|P38646|GRP75_HUMAN	-0.424803746701688	15.4463739022776	-3.12615907646768	0.0063651263155224	0.0703311484643711	-2.55866371498497
sp|O00154|BACH_HUMAN	0.665848306719289	12.0405589597828	3.11148202622858	0.00656584986898595	0.07215259063678	-2.58810951861235
sp|Q9Y5K5|UCHL5_HUMAN	0.396751755868035	10.1600965292909	3.10840664906592	0.00660868940421406	0.0722286651732309	-2.59427542922947
sp|Q15904|VAS1_HUMAN	-0.358611130895213	12.778876867381	-3.09744068853798	0.00676368756939033	0.0731431935082631	-2.61624976882
sp|P05362|ICAM1_HUMAN	-0.417702708556138	10.6141189567827	-3.09718842605387	0.00676729480412225	0.0731431935082631	-2.61675505431095
sp|P05413|FABPH_HUMAN	0.703318734520924	11.6498713229494	3.0948042683448	0.0068014804505446	0.0731431935082631	-2.62153007589139
sp|P37837|TALDO_HUMAN	0.46250870982897	13.6085750713691	3.08568074651353	0.0069338704555275	0.07417028450035	-2.63979468771098
sp|Q16543|CDC37_HUMAN	0.377417483816549	11.9269839246418	3.07177929483292	0.00714046262186495	0.0756988453218586	-2.66759935168102
sp|Q9BWS9|CHID1_HUMAN	-0.487090258503494	10.4443411204423	-3.07101103990351	0.00715205400852966	0.0756988453218586	-2.66913506737221
sp|O76094|SRP72_HUMAN	0.343094751229417	8.85835585501082	3.05623435620693	0.0073786239874882	0.0775965368004415	-2.69865471281077
sp|Q9UBB4|ATX10_HUMAN	0.745449818034116	8.68371222840037	3.05431778904571	0.007408520669162	0.0775965368004415	-2.70248088098261
sp|Q9NRP0|OSTC_HUMAN	-0.44937272846072	10.2946376371989	-3.04575941323571	0.00754347665735477	0.0786006816473598	-2.71955916801238
sp|Q92522|H1X_HUMAN	-0.566666314423898	8.87136905991784	-3.03657526068779	0.00769097630205132	0.0793269373364945	-2.73787268976104
sp|Q9Y6Y8|S23IP_HUMAN	0.363293386013179	9.16178652912689	3.03650780620685	0.00769207000527918	0.0793269373364945	-2.73800714416921
sp|P50416|CPT1A_HUMAN	-0.443713244249871	11.4015532799013	-3.03050571430087	0.00778999894465684	0.0799269789678821	-2.74996781210263
sp|Q15435|PP1R7_HUMAN	0.400907985338479	11.1884176288954	3.02243211933658	0.00792365099902717	0.0808855947159575	-2.7660468242895
sp|P21695|GPDA_HUMAN	0.9397225378635	8.03145253481461	3.01411634603585	0.00806365478176056	0.0818990392228307	-2.78259645473231
sp|P43003|EAA1_HUMAN	-0.846789068283627	11.3862734161001	-3.00703791488359	0.00818472874846641	0.0824506547066031	-2.79667413265017
sp|P26038|MOES_HUMAN	0.326070066487148	14.9994663520936	3.00615436434894	0.00819996565953288	0.0824506547066031	-2.79843073431605
sp|P10515|ODP2_HUMAN	-0.457535126065729	11.0886201071363	-3.00086098738565	0.00829183226797607	0.0826328471455085	-2.80895170744018
sp|Q13045|FLII_HUMAN	0.43105311468061	12.7038644061558	3.00037790167936	0.0083002660981565	0.0826328471455085	-2.80991162908279
sp|P47755|CAZA2_HUMAN	-0.252749812936964	12.5589548303355	-2.99460992201241	0.0084016141960001	0.0832297839810651	-2.82136976474433
sp|P61221|ABCE1_HUMAN	0.453123620329906	9.59457727788767	2.98894539880792	0.00850231974115436	0.0838145343110854	-2.83261659892095
sp|Q9H4A4|AMPB_HUMAN	0.398332884400878	12.4017460685695	2.97978186834866	0.00866773089783483	0.0840400032565437	-2.8507984081261
sp|Q13526|PIN1_HUMAN	0.671525582091579	7.3346480265421	2.97942807875949	0.00867417971144706	0.0840400032565437	-2.85150007344428
sp|Q99442|SEC62_HUMAN	-0.383397477165804	10.455745739925	-2.97926462245549	0.00867716074428479	0.0840400032565437	-2.85182424604007
sp|Q9UNF0|PACN2_HUMAN	0.381072129887347	12.1977942924546	2.97843248189314	0.00869235240047791	0.0840400032565437	-2.85347450235826
sp|Q6ZUX7|LHPL2_HUMAN	0.443533178869636	8.58727817712336	2.96995379192004	0.00884862649335469	0.0844084032798488	-2.87028174131343
sp|Q9NUV9|GIMA4_HUMAN	0.84012125307779	10.574487374552	2.96945886490498	0.00885783283153235	0.0844084032798488	-2.87126242184429
sp|O75340|PDCD6_HUMAN	0.431346443399663	11.0382868951125	2.96824918249192	0.0088803739499824	0.0844084032798488	-2.87365917419461
sp|Q9H4G0|E41L1_HUMAN	-0.538208833431529	10.7599762859646	-2.96728664024715	0.00889834982363398	0.0844084032798488	-2.87556607211897
sp|O95352|ATG7_HUMAN	0.634092577648213	11.5418258373362	2.95607644847601	0.00911033446361598	0.0860135333630598	-2.89776191575666
sp|P10809|CH60_HUMAN	-0.310894588492189	14.7338120324608	-2.94990216328254	0.00922918338687452	0.0867284476215171	-2.90997671555526
sp|Q14696|MESD_HUMAN	-0.740846115952358	10.1692443573597	-2.94499397512386	0.00932473737769801	0.0872188226351195	-2.9196815811032
sp|Q9H074|PAIP1_HUMAN	0.338811456239767	8.64234387035859	2.94050088059694	0.00941305439248154	0.0876372795522239	-2.92856164555061
sp|P48449|ERG7_HUMAN	-0.74306626595925	11.495057152077	-2.93354119849851	0.0095514649521486	0.0883718971468873	-2.94230893649037
sp|Q9H8P0|PORED_HUMAN	-0.611981417406444	9.52629630892859	-2.93127839552068	0.00959689164716649	0.0883718971468873	-2.94677657051437
sp|Q15392|DHC24_HUMAN	-0.805806379321204	12.294431428494	-2.92994334474899	0.00962379188223188	0.0883718971468873	-2.94941200020263
sp|Q8N766|EMC1_HUMAN	-0.360883749032109	12.1112036021744	-2.92680145470238	0.00968738835981056	0.0885515363253592	-2.95561280791122
sp|Q5TEJ8|THMS2_HUMAN	0.467587276614164	10.4090456983805	2.92301811888569	0.00976451139467992	0.0887989378810336	-2.9630769947548
sp|Q96D96|HVCN1_HUMAN	0.627667099484759	10.8922414223186	2.9211522357261	0.00980276688691669	0.0887989378810336	-2.96675717796367
sp|Q5ZPR3|CD276_HUMAN	-0.371654558571249	12.8388090771482	-2.91508450784994	0.00992818166957892	0.0895317190023462	-2.97872011797381
sp|Q9P2A4|ABI3_HUMAN	-1.62506452637573	8.14326623511434	-2.90006698647708	0.0102453266997697	0.0911664528262208	-3.00829648183749
sp|P13473|LAMP2_HUMAN	-0.468457659426845	11.269669830371	-2.89952443337767	0.0102569668744087	0.0911664528262208	-3.00936416343424
sp|Q9UI10|EI2BD_HUMAN	0.424363328357885	8.08817434028605	2.8979901288687	0.0102899541117873	0.0911664528262208	-3.01238317224622
sp|O75396|SC22B_HUMAN	-0.327925569468679	14.3932242925698	-2.89535003341547	0.0103469570359722	0.0911664528262208	-3.01757689060654
sp|P83111|LACTB_HUMAN	-0.342541839365133	11.9835814807081	-2.89385932169196	0.0103792787189799	0.0911664528262208	-3.02050885782482
sp|P78324|SHPS1_HUMAN	-0.459270343683475	12.1625142104702	-2.89375884359964	0.0103814608141246	0.0911664528262208	-3.02070646413279
sp|P10451|OSTP_HUMAN	-0.751722084964594	9.30373296019606	-2.88103314841197	0.0106614574824191	0.0931292054937299	-3.04571674983525
sp|Q99873|ANM1_HUMAN	0.355210135576248	10.1799141096424	2.87795658237267	0.0107302421435744	0.0931292054937299	-3.05175819018766
sp|P51809|VAMP7_HUMAN	-0.612896889655657	11.3440569894347	-2.87513020653039	0.0107938125888039	0.0931292054937299	-3.05730658590682
sp|Q9NX63|MIC19_HUMAN	-0.381001697331481	10.5156773853126	-2.87440775633277	0.0108101203922799	0.0931292054937299	-3.05872454260576
sp|P21399|ACOC_HUMAN	0.563530644551086	11.9562210458419	2.87320268258674	0.0108373756256079	0.0931292054937299	-3.06108950256743
sp|O60486|PLXC1_HUMAN	-0.744179425231561	10.6612429315716	-2.86691028807047	0.0109807775643302	0.0931292054937299	-3.0734333587009
sp|P30048|PRDX3_HUMAN	-0.26813228837919	14.2726335632941	-2.86460892685585	0.0110336832543476	0.0931292054937299	-3.07794586555158
sp|P27824|CALX_HUMAN	-0.547302511770759	13.6557681307212	-2.86109161156054	0.0111150202845803	0.0931292054937299	-3.08484043212768
sp|P23284|PPIB_HUMAN	-0.528563747376896	14.8794714800428	-2.86062409484143	0.0111258751700908	0.0931292054937299	-3.08575664930554
sp|P04843|RPN1_HUMAN	-0.359433516629394	14.404644847098	-2.86019544554887	0.0111358366566826	0.0931292054937299	-3.08659665479673
sp|P51659|DHB4_HUMAN	-0.370656238478741	15.3109850734743	-2.85675716384509	0.0112160531990295	0.0931292054937299	-3.0933330802809
sp|P26006|ITA3_HUMAN	-1.01318623505266	10.8971300831796	-2.85612341112572	0.0112308999313728	0.0931292054937299	-3.0945744777204
sp|Q99615|DNJC7_HUMAN	0.549082969044317	8.39145345220421	2.85153801521239	0.0113388895796263	0.0931292054937299	-3.10355378793425
sp|O75368|SH3L1_HUMAN	0.481260715123664	11.0856591705095	2.85035763638359	0.011366850885623	0.0931292054937299	-3.10586451780402
sp|P22314|UBA1_HUMAN	0.385645887154057	12.8632860722949	2.8496483156642	0.0113836856997557	0.0931292054937299	-3.10725295080862
sp|Q9P035|HACD3_HUMAN	-0.255374157866809	11.2048562933442	-2.84935951724417	0.0113905468774272	0.0931292054937299	-3.10781821704766
sp|P54709|AT1B3_HUMAN	-0.47824085524628	10.7798234777051	-2.84928848788919	0.0113922349833205	0.0931292054937299	-3.10795724029599
sp|O94979|SC31A_HUMAN	0.350641830094307	11.7742287105514	2.8385154720928	0.0116510957539968	0.0948376579513264	-3.12903013236562
sp|P09960|LKHA4_HUMAN	0.45878579303694	13.5446780898238	2.8366890176543	0.0116955440934505	0.0948376579513264	-3.13260030002345
sp|O43852|CALU_HUMAN	-0.430582305510846	12.0894284381928	-2.83446213259036	0.0117499594333546	0.0948962587167711	-3.13695219211911
sp|P05109|S10A8_HUMAN	0.713490805576049	12.3503514626763	2.82635680996403	0.0119500953752746	0.0961265671987089	-3.15278273162969
sp|Q9Y383|LC7L2_HUMAN	0.459097928516137	9.39801910421639	2.82228949372374	0.0120517645032296	0.0965581610198989	-3.16072109613777
sp|Q9Y262|EIF3L_HUMAN	0.354983752929845	12.3788877155199	2.81891762225103	0.01213668393958	0.0968526642956162	-3.16729931094424
sp|P28845|DHI1_HUMAN	1.31710175917233	7.02065849262502	2.80525851191935	0.0124866431904923	0.0992515393520949	-3.19392062343604
sp|P48637|GSHB_HUMAN	0.383793887891223	12.0026439131856	2.79515790412556	0.0127516839623344	0.100959198615175	-3.21357898126178
sp|P54578|UBP14_HUMAN	0.37572123814939	10.985736316708	2.79043784208944	0.0128773945384494	0.101453374539909	-3.22275731278513
sp|O95831|AIFM1_HUMAN	-0.513376408466511	11.595558756154	-2.78903453506353	0.0129149994441655	0.101453374539909	-3.22548509101065
sp|P50395|GDIB_HUMAN	0.376734931342989	13.0806679049078	2.78673822900327	0.0129767632289518	0.101541909935494	-3.22994770477524
sp|Q15080|NCF4_HUMAN	0.439071076370034	10.3959786411313	2.77819205163506	0.0132091455230148	0.102959657545669	-3.24654533629983
sp|Q9NT62|ATG3_HUMAN	0.492086715324318	10.0886188189072	2.77121226722597	0.0134019104376598	0.104058848996656	-3.26008800964211
sp|Q14019|COTL1_HUMAN	0.317157079246941	11.7653515935687	2.76596418362562	0.0135486346392393	0.104793477921193	-3.27026304234293
sp|Q9UBS4|DJB11_HUMAN	-0.3859108438392	11.9065251453723	-2.7632695214378	0.0136245719226974	0.104977065657259	-3.27548490420261
sp|P47897|SYQ_HUMAN	0.298766531827466	12.9347385800938	2.74964276432392	0.01401491025413	0.107572460004028	-3.30186459295962
sp|Q9P2R3|ANFY1_HUMAN	0.518433990753456	9.83498693631967	2.74438818627691	0.0141682884351975	0.107999584655429	-3.31202465861222
sp|P50453|SPB9_HUMAN	0.644286168589929	7.93191357081633	2.74405847124782	0.0141779663595392	0.107999584655429	-3.31266195694919
sp|P53007|TXTP_HUMAN	-0.350364385635453	12.2765034424375	-2.73458170872879	0.014458869298414	0.109137136545158	-3.33096784345473
sp|Q13838|DX39B_HUMAN	-0.297661421837143	11.9390397071813	-2.73168513815167	0.0145457912171224	0.109137136545158	-3.3365585683299
sp|P19367|HXK1_HUMAN	-0.314050222630049	13.2632134880345	-2.73158691722171	0.0145487474860554	0.109137136545158	-3.3367481095489
sp|Q04941|PLP2_HUMAN	-0.399252131578821	10.132114652169	-2.72981435567945	0.0146021978198292	0.109137136545158	-3.34016828302853
sp|O43488|ARK72_HUMAN	0.333862619339504	11.6922491749056	2.72890610208	0.014629658745291	0.109137136545158	-3.34192046078948
sp|Q92973|TNPO1_HUMAN	0.287825716392001	10.9265981581898	2.72813795484953	0.014652922360613	0.109137136545158	-3.34340218729532
sp|Q02218|ODO1_HUMAN	-0.473158564282933	13.3387611600912	-2.72575987685792	0.0147251692356791	0.109270536283951	-3.34798846615379
sp|Q13303|KCAB2_HUMAN	0.554964484302584	11.6284564887642	2.72327579610371	0.0148010024935562	0.109429470641697	-3.35277765389513
sp|O43169|CYB5B_HUMAN	-0.461681328665	9.86541057736267	-2.71808126400298	0.014960795734422	0.110075837234658	-3.36278740724158
sp|O15145|ARPC3_HUMAN	0.666818096893806	12.1131391619762	2.71513114936981	0.015052284040438	0.110075837234658	-3.36846915885792
sp|Q9HAV0|GBB4_HUMAN	-0.838673486009094	10.8085562017932	-2.71511976563615	0.0150526381101596	0.110075837234658	-3.36849107897378
sp|P46060|RAGP1_HUMAN	-0.567170840338866	8.53413507710581	-2.71145392570221	0.0151670746932374	0.11027472923844	-3.37554816630434
sp|P23469|PTPRE_HUMAN	0.453623674643739	12.4924932457225	2.71073842933102	0.0151895077071346	0.11027472923844	-3.37692516248925
sp|Q13445|TMED1_HUMAN	-0.30231267406195	9.75307360811335	-2.70840326897021	0.015262944318361	0.110409284259799	-3.38141833971485
sp|P26639|SYTC_HUMAN	0.349814953406442	11.8555104532354	2.70310563045424	0.0154308129898621	0.111142359206778	-3.39160652980841
sp|P61619|S61A1_HUMAN	-0.415241176802631	11.064657949367	-2.69983928418662	0.0155351978640968	0.111142359206778	-3.39788460554381
sp|P21980|TGM2_HUMAN	0.721095871159271	14.8207751436353	2.69937740260938	0.0155500131703768	0.111142359206778	-3.39877214065693
sp|P09486|SPRC_HUMAN	0.883009794051455	8.76976209420171	2.69827734737834	0.0155853532055252	0.111142359206778	-3.40088574386231
sp|Q9UKM9|RALY_HUMAN	-0.366165039515554	11.1409708186988	-2.69529274379705	0.0156816247137317	0.11143373603998	-3.40661865575737
sp|P27797|CALR_HUMAN	-0.54760549149978	13.98250570295	-2.69283647502839	0.0157612824368307	0.111559361286404	-3.41133498082329
sp|P04080|CYTB_HUMAN	0.574032234010147	11.7404283631018	2.69133237655514	0.0158102525940454	0.111559361286404	-3.41422224650369
sp|P42224|STAT1_HUMAN	0.678215142199576	12.8377290588552	2.68860833022524	0.0158993137187308	0.111795524085202	-3.41944980997695
sp|P03905|NU4M_HUMAN	1.19386410942464	8.06599502490569	2.67519922756866	0.01634478213971	0.114527375898804	-3.44515386023419
sp|Q9BZV1|UBXN6_HUMAN	0.629603380469307	8.78203486728611	2.67292921424023	0.016421370628969	0.114664501162697	-3.44950053454405
sp|O95563|MPC2_HUMAN	-0.552870820459402	11.3280614662594	-2.66981448251995	0.016527019617206	0.115002894291354	-3.45546244679475
sp|P28067|DMA_HUMAN	0.957582228999428	9.01728062412082	2.66625767775392	0.0166484604687275	0.115448462077969	-3.46226733989071
sp|Q92520|FAM3C_HUMAN	-0.426998462735082	9.21259228446328	-2.66407411251401	0.016723437809158	0.115569874344387	-3.46644325410792
sp|Q1KMD3|HNRL2_HUMAN	-0.302914565267249	11.8352477448309	-2.65823632916498	0.0169254831871864	0.116565570854219	-3.47760125579699
sp|P51153|RAB13_HUMAN	-0.421317504182266	10.7200356141781	-2.65347168360056	0.0170921189426557	0.117311437521094	-3.48670124503368
sp|Q96AG4|LRC59_HUMAN	-0.585137399088993	12.2259820013829	-2.64721867052545	0.017313193753753	0.11779944335385	-3.49863442545047
sp|Q96IU4|ABHEB_HUMAN	0.767069553476249	8.05426264285888	2.64639093050263	0.0173426628716597	0.11779944335385	-3.5002132687196
sp|P30041|PRDX6_HUMAN	0.515194679196604	13.184702484372	2.64401399649821	0.0174275534538932	0.11779944335385	-3.5047460150743
sp|P08758|ANXA5_HUMAN	0.365054477992093	16.3970873291628	2.64356164356268	0.0174437539275192	0.11779944335385	-3.50560846244125
sp|Q15738|NSDHL_HUMAN	-0.453229275896856	12.5967763379302	-2.6432169479169	0.0174561084631762	0.11779944335385	-3.50626561446591
sp|Q92598|HS105_HUMAN	0.382530106863328	11.9307481373531	2.64047062781208	0.0175548413696913	0.118009992325188	-3.51150021559712
sp|P51580|TPMT_HUMAN	0.598321403873999	10.4232049845527	2.63909013362882	0.0176046731464727	0.118009992325188	-3.51413070434093
sp|P04179|SODM_HUMAN	-0.625888397006326	11.7448649754737	-2.63507007755801	0.0177505576025938	0.118195243434743	-3.52178777293597
sp|P51571|SSRD_HUMAN	-0.389769656262683	13.3355785367859	-2.6334050166332	0.0178113194208104	0.118195243434743	-3.52495792099352
sp|P14868|SYDC_HUMAN	0.345303485289381	12.3001117827487	2.63109762556916	0.0178958503303061	0.118195243434743	-3.52934973289095
sp|P39656|OST48_HUMAN	-0.295049201076468	14.0439789887733	-2.62775372203344	0.0180190350453103	0.118195243434743	-3.53571175541418
sp|P20340|RAB6A_HUMAN	-0.395873171502235	12.7435855995313	-2.62754536847132	0.0180267372773677	0.118195243434743	-3.53610805927214
sp|Q70UQ0|IKIP_HUMAN	-0.502571745241605	9.39166122337843	-2.62672531824904	0.0180570827701425	0.118195243434743	-3.53766773650608
sp|P62714|PP2AB_HUMAN	0.403814014367727	11.6733245641067	2.62645313747188	0.0180671654583397	0.118195243434743	-3.53818536308845
sp|P62834|RAP1A_HUMAN	-0.572426478826394	9.67413621116264	-2.625500331332	0.0181025037184987	0.118195243434743	-3.5399972212698
sp|P30101|PDIA3_HUMAN	-0.412289779679732	15.4862783818491	-2.62263856455192	0.0182090404788466	0.118391332544984	-3.54543762072822
sp|O00767|ACOD_HUMAN	-1.05996781014124	5.9633278539234	-2.62153509322113	0.018250280004448	0.118391332544984	-3.54753477015078
sp|O75064|DEN4B_HUMAN	0.878466728223673	7.90292283046459	2.61560227794935	0.0184735391792838	0.119277216998319	-3.55880416768075
sp|Q9H223|EHD4_HUMAN	0.249935992264669	12.3916079825091	2.61378977169656	0.0185422649217775	0.119277216998319	-3.56224502749054
sp|Q16555|DPYL2_HUMAN	0.347968025420357	13.2028067592692	2.61173761187304	0.0186203726049801	0.119277216998319	-3.56613971129798
sp|Q5JTH9|RRP12_HUMAN	-0.388082307221381	10.9181575715465	-2.61164013319682	0.0186240905705978	0.119277216998319	-3.56632468083137
sp|O75874|IDHC_HUMAN	0.459854824616976	12.3281486271977	2.60995882508969	0.018688329599923	0.119308669287127	-3.56951459872089
sp|P40926|MDHM_HUMAN	-0.389953722080508	13.9267704016824	-2.60794214902006	0.0187656614990024	0.119423244539538	-3.57333973384676
sp|P61081|UBC12_HUMAN	0.398218159331147	8.92072636863922	2.60334202507914	0.018943204114158	0.119971187288253	-3.58206064640416
sp|P68366|TBA4A_HUMAN	0.360948755512418	13.1848809514993	2.602623559042	0.0189710778506536	0.119971187288253	-3.58342216219968
sp|P06748|NPM_HUMAN	-0.598084994667444	11.8731999410795	-2.59908546620916	0.0191089144980486	0.120464034656977	-3.590124778325
sp|P62820|RAB1A_HUMAN	-0.256192247837532	13.6576677305846	-2.59425731676811	0.0192985520332654	0.12114779975717	-3.59926542742422
sp|P15428|PGDH_HUMAN	1.12002786775111	7.67115868765093	2.59326211648776	0.0193378636111643	0.12114779975717	-3.60114869496059
sp|Q8NBS9|TXND5_HUMAN	-0.389795186199956	11.893903590777	-2.57455944876837	0.0200910013180583	0.125170027614494	-3.63648651636903
sp|P49810|PSN2_HUMAN	-0.358846763042372	9.59695956395781	-2.57382152598801	0.0201212827667894	0.125170027614494	-3.63787866231611
sp|Q8N2K0|ABD12_HUMAN	-0.642596500729544	11.5764424309979	-2.57271849268963	0.0201666280194411	0.125170027614494	-3.63995931334267
sp|Q8TC12|RDH11_HUMAN	-0.357967049862767	10.7541013843138	-2.56967109832967	0.0202924118005041	0.125563200402504	-3.64570572133775
sp|P16150|LEUK_HUMAN	0.346877450528003	11.6919482901916	2.56722568983285	0.020393888256163	0.125804016205962	-3.65031496525301
sp|P53618|COPB_HUMAN	0.29515635089154	13.4992605007579	2.56245930455261	0.0205930683843386	0.126644221776468	-3.65929375016118
sp|Q13451|FKBP5_HUMAN	1.27353400270555	8.45234334202148	2.55876146838373	0.0207488699634852	0.126746934642224	-3.66625490915075
sp|Q9Y624|JAM1_HUMAN	-0.969286649649966	8.5667087609694	-2.55861887708423	0.0207549002003992	0.126746934642224	-3.66652325372033
sp|P61019|RAB2A_HUMAN	-0.269915337629605	13.2817692375512	-2.55758081462418	0.0207988505380079	0.126746934642224	-3.66847661225758
sp|Q27J81|INF2_HUMAN	-0.38474024546567	10.9629129021016	-2.55221450399574	0.0210274699251137	0.127426687161281	-3.67856936554153
sp|Q9Y6D6|BIG1_HUMAN	0.519530276771816	10.1887303836945	2.55131482080104	0.0210660321637641	0.127426687161281	-3.68026059686659
sp|P20036|DPA1_HUMAN	1.07920628881936	8.52943029418934	2.55051220411873	0.0211004907134295	0.127426687161281	-3.68176915320685
sp|Q01581|HMCS1_HUMAN	0.439934666330574	8.95780581623697	2.54510991181152	0.0213338248699246	0.128450065309636	-3.69191788861728
sp|O14744|ANM5_HUMAN	0.520144886779294	9.11876193864648	2.53862436405787	0.0216171881902723	0.129767658061605	-3.7040897733009
sp|P04792|HSPB1_HUMAN	0.572154444385269	12.7772965912134	2.5367593734802	0.0216993325158633	0.129873088361313	-3.70758752722527
sp|Q14344|GNA13_HUMAN	-0.388930062107596	11.2993393157413	-2.53520281082599	0.0217681190504358	0.129898182226785	-3.71050600515019
sp|Q15005|SPCS2_HUMAN	-0.547295314709846	10.809095764887	-2.53136278504581	0.021938702035862	0.130528786373131	-3.7177026439382
sp|P47985|UCRI_HUMAN	-0.356278750406272	8.52032089760348	-2.51999940010769	0.0224509600795014	0.133007706340034	-3.73897190824816
sp|P51148|RAB5C_HUMAN	-0.271369286018487	12.6079200517422	-2.51919546556303	0.0224876281231286	0.133007706340034	-3.74047512539245
sp|P16885|PLCG2_HUMAN	0.526055618139567	9.77647157129993	2.51630769735992	0.0226198107288352	0.133277233892779	-3.74587306417839
sp|P13284|GILT_HUMAN	0.60711707574915	13.1526161627946	2.51523636926491	0.0226690361912808	0.133277233892779	-3.74787496531986
sp|Q8N490|PNKD_HUMAN	-0.934752402362262	10.8893508652616	-2.51386883423031	0.0227320195053323	0.133277233892779	-3.75042983518612
sp|Q96K19|RN170_HUMAN	-0.351818882167551	9.59457311582999	-2.5048627867868	0.0231509682122165	0.135338944984789	-3.7672403444651
sp|P36542|ATPG_HUMAN	-0.382876457504171	12.2357213568035	-2.50077563970454	0.0233435026740396	0.135797612033117	-3.7748607800846
sp|P28066|PSA5_HUMAN	0.264668192095655	12.0396816490887	2.50033221553865	0.0233644822294672	0.135797612033117	-3.77568721650293
sp|P53621|COPA_HUMAN	0.334250755373095	13.8484546462895	2.49882615099016	0.0234358715972653	0.135819993608359	-3.77849368775048
sp|Q13177|PAK2_HUMAN	0.468443815855922	9.83506031517158	2.49714558813507	0.0235157764590617	0.135891455342451	-3.78162446485038
sp|Q12904|AIMP1_HUMAN	0.286948486219927	10.5750219466063	2.48740559453567	0.0239839863767808	0.138199990268499	-3.79975143519553
sp|Q9H5X1|FA96A_HUMAN	0.448046123408334	10.5088799059547	2.4745178113153	0.0246170930520237	0.140635223881051	-3.82368916587781
sp|P57088|TMM33_HUMAN	-0.400696971046326	13.1362382892299	-2.47313850356513	0.0246857800772686	0.140635223881051	-3.82624785401772
sp|Q96IJ6|GMPPA_HUMAN	0.928777362922997	7.37426540607205	2.47211598996187	0.0247368163812682	0.140635223881051	-3.82814426469016
sp|Q9Y5K8|VATD_HUMAN	0.475577020454399	12.0678162928342	2.46778773047789	0.0249539584566315	0.140635223881051	-3.83616786215453
sp|Q9NVJ2|ARL8B_HUMAN	-0.387774077122691	13.2694491715578	-2.46765683822771	0.0249605531156577	0.140635223881051	-3.83641040948928
sp|Q96EP5|DAZP1_HUMAN	-0.717043451726536	7.72549033571243	-2.4676025395098	0.0249632892962148	0.140635223881051	-3.83651102500094
sp|P23258|TBG1_HUMAN	0.301277109874237	10.777802308839	2.46735960008447	0.0249755347924925	0.140635223881051	-3.83696117970574
sp|Q8N8Y2|VA0D2_HUMAN	-0.392809927409552	11.0700786897552	-2.46735352653186	0.0249758410060411	0.140635223881051	-3.83697243344624
sp|P23396|RS3_HUMAN	0.251804600842323	14.6300009638837	2.46616153520713	0.0250360070360102	0.140635223881051	-3.83918084760747
sp|Q9BU23|LMF2_HUMAN	-0.438148215575728	10.2119561736278	-2.46224112271638	0.02523485869224	0.14135738392784	-3.84644089829452
sp|P22626|ROA2_HUMAN	-0.400072506623125	14.0322326810922	-2.46071290892994	0.0253127766122226	0.14139998268661	-3.84926954545089
sp|Q8N1F8|S11IP_HUMAN	-1.26368090013661	6.25505035891551	-2.45830168256161	0.0254361786246403	0.14142558306683	-3.85373101593109
sp|P55899|FCGRN_HUMAN	-0.498749535815278	9.38003957622683	-2.45787622864755	0.0254580114720003	0.14142558306683	-3.85451802734351
sp|P61006|RAB8A_HUMAN	-0.436097241634036	9.72657480568626	-2.45639925882819	0.0255339420521511	0.141456632140154	-3.8572496783108
sp|Q12905|ILF2_HUMAN	-0.262668750963101	11.8802603831241	-2.44860164750351	0.0259383740086862	0.143302390471066	-3.8716591675347
sp|P43405|KSYK_HUMAN	0.399310503152826	9.31765277505535	2.43590060757059	0.0266101027567793	0.14598798253402	-3.89508576303737
sp|Q06830|PRDX1_HUMAN	0.339455785714996	15.2346662873533	2.43529107759596	0.0266427486076807	0.14598798253402	-3.89620863423676
sp|P55060|XPO2_HUMAN	0.369111396411252	10.6323601774562	2.43508225098939	0.0266539418499394	0.14598798253402	-3.89659330364376
sp|P05107|ITB2_HUMAN	-0.255052364857061	15.745200671207	-2.43394723474214	0.0267148570723617	0.14598798253402	-3.8986838007446
sp|P68402|PA1B2_HUMAN	0.481044206572857	10.4718834229274	2.43247062434694	0.0267943018608914	0.14602531447765	-3.90140279144363
sp|Q16698|DECR_HUMAN	-0.438848321428868	11.7230602333002	-2.42991573870736	0.0269322866398919	0.146380617386007	-3.9061055187203
sp|P30040|ERP29_HUMAN	-0.614560965616917	11.424220134763	-2.42708502197227	0.0270859508515887	0.1466760025373	-3.91131333657612
sp|P35579|MYH9_HUMAN	0.269823624432172	14.6899147189326	2.42623036588307	0.0271325076796994	0.1466760025373	-3.91288514847556
sp|P15104|GLNA_HUMAN	0.774634696890534	9.7775420970164	2.42105951394069	0.0274157989739939	0.147810111894643	-3.92238955308661
sp|Q9UEU0|VTI1B_HUMAN	-0.319301169339077	9.75135940550088	-2.41477317286801	0.0277639573552545	0.149286947169564	-3.93393179242688
sp|P51572|BAP31_HUMAN	-0.442955137725368	12.4203328376405	-2.39792758609023	0.0287175578387437	0.153389375890889	-3.96479335120701
sp|P60983|GMFB_HUMAN	0.366248003199084	9.78335863183014	2.39776188889445	0.0287270889221357	0.153389375890889	-3.96509641496968
sp|P46063|RECQ1_HUMAN	0.320336414854824	11.0042263412863	2.39674108496894	0.028785872325081	0.153389375890889	-3.96696327233546
sp|Q9BVK6|TMED9_HUMAN	-0.474341465516684	11.448129485757	-2.39594114958417	0.0288320159556221	0.153389375890889	-3.96842594403052
sp|Q9Y3A6|TMED5_HUMAN	-0.659743239718182	10.4096492285102	-2.39209004855014	0.0290551386410784	0.154168558858071	-3.97546444414589
sp|P78347|GTF2I_HUMAN	0.491647656509549	10.1851931723617	2.38777573074946	0.0293070261859757	0.155095867526308	-3.98334325654161
sp|Q8TCS8|PNPT1_HUMAN	0.879289354034969	8.45733124364837	2.38493447459646	0.0294740295038132	0.155439847535684	-3.98852831938789
sp|Q13509|TBB3_HUMAN	0.809053446199608	10.0224266960441	2.38404296760227	0.029526614499568	0.155439847535684	-3.99015464988253
sp|O15427|MOT4_HUMAN	-0.959745373662091	9.27249476968405	-2.37996975540826	0.0297679935086471	0.156167825927788	-3.99758156099025
sp|Q9Y2S7|PDIP2_HUMAN	-0.312099864023928	10.5230977805642	-2.37909267316983	0.0298202114153508	0.156167825927788	-3.99918000996231
sp|P18206|VINC_HUMAN	0.395227088124635	12.7377203661329	2.37317550593	0.0301747490765758	0.157333736473156	-4.00995654584758
sp|Q68CZ2|TENS3_HUMAN	0.313835572236984	12.5593401613985	2.37276792822278	0.0301993149073287	0.157333736473156	-4.01069837193519
sp|P60033|CD81_HUMAN	-1.10702710075769	8.48099535325341	-2.36751949999488	0.0305173336314356	0.158378218026891	-4.02024555391051
sp|Q8N3D4|EH1L1_HUMAN	-0.958208651536021	5.69063407517355	-2.36686339835815	0.0305573090971823	0.158378218026891	-4.02143833260055
sp|P35659|DEK_HUMAN	0.504172632004806	9.12093496109783	2.35914725590453	0.031031144198998	0.15904129189509	-4.03545428196686
sp|P99999|CYC_HUMAN	-0.43424618712092	10.7381498963328	-2.35834248159962	0.0310809587704531	0.15904129189509	-4.03691485083758
sp|Q9H6V9|LDAH_HUMAN	-0.400403392270068	10.1883186887637	-2.35765397088205	0.0311236362532025	0.15904129189509	-4.03816422586679
sp|Q9BTU6|P4K2A_HUMAN	-0.28166755882563	13.2353040340728	-2.35726181839143	0.0311479684544599	0.15904129189509	-4.03887574965837
sp|P23526|SAHH_HUMAN	0.416632140841399	12.3678146550451	2.35704252855149	0.0311615826794832	0.15904129189509	-4.03927360571673
sp|Q9UI08|EVL_HUMAN	0.361342382382178	11.7119374737286	2.3560746965225	0.0312217354865684	0.15904129189509	-4.04102932482749
sp|P60900|PSA6_HUMAN	0.244975504175022	12.6381705762109	2.35489585713327	0.0312951498464819	0.15904129189509	-4.04316735982959
sp|P62304|RUXE_HUMAN	-0.469763544453224	11.1095454636693	-2.35453064020389	0.0313179271956518	0.15904129189509	-4.04382964154778
sp|Q9Y6C9|MTCH2_HUMAN	-0.302047534433813	13.5251890347463	-2.35228082598622	0.0314585834770734	0.159314021422327	-4.04790835016777
sp|P60228|EIF3E_HUMAN	0.21747616347548	12.3387895957149	2.3501321651386	0.03159346810102	0.159314021422327	-4.05180192651297
sp|O14818|PSA7_HUMAN	0.256184706502955	12.449263712903	2.34753401509405	0.0317572935082048	0.159314021422327	-4.05650773064591
sp|Q15257|PTPA_HUMAN	1.26092973393159	9.58118175599037	2.34738654443318	0.0317666160372178	0.159314021422327	-4.05677475621657
sp|P14625|ENPL_HUMAN	-0.392629756882053	15.1805962870245	-2.34736878754867	0.0317677387321497	0.159314021422327	-4.05680690811511
sp|P12004|PCNA_HUMAN	0.78608511072437	8.26861208205985	2.34486686168943	0.0319262972130868	0.159505388123092	-4.06133590215746
sp|Q9NX40|OCAD1_HUMAN	-0.347348149427201	8.79223809090944	-2.34426530770963	0.031964530787472	0.159505388123092	-4.06242448912959
sp|P49407|ARRB1_HUMAN	0.361317763442107	10.9901474825454	2.34143381652146	0.0321450711762103	0.160009252810294	-4.06754661080638
sp|Q13568|IRF5_HUMAN	1.02613515509602	8.38560941378836	2.33674805214499	0.0324459411388548	0.160813826062797	-4.07601649003107
sp|Q6P996|PDXD1_HUMAN	0.461917301335104	8.87015993860622	2.33370652655115	0.0326426436774809	0.160813826062797	-4.08150986841905
sp|Q08379|GOGA2_HUMAN	-0.330914445167387	10.4223287765831	-2.33316399778302	0.0326778473016849	0.160813826062797	-4.08248937771925
sp|P38606|VATA_HUMAN	0.270307094319289	15.4878560850547	2.33274840753464	0.0327048381523002	0.160813826062797	-4.08323963065662
sp|P12314|FCGR1_HUMAN	0.934367404725759	8.63549134266689	2.33261667744623	0.0327133978226148	0.160813826062797	-4.08347742554599
sp|P06744|G6PI_HUMAN	0.430642765989724	13.5104387073471	2.33149284285676	0.0327865085458711	0.160813826062797	-4.08550586920938
sp|O00429|DNM1L_HUMAN	0.33875328247915	10.6651783076879	2.32649556056628	0.0331134594050739	0.162022303804389	-4.09451983761107
sp|Q9P2E9|RRBP1_HUMAN	-0.239711425001765	13.3893428038188	-2.3242949093632	0.033258403156859	0.162203144623821	-4.09848631450795
sp|P00367|DHE3_HUMAN	-0.346291026994281	13.2099426312198	-2.32348744105629	0.0333117348232909	0.162203144623821	-4.0999412426362
sp|P63220|RS21_HUMAN	0.294339919737256	10.3357714911533	2.32177446763107	0.0334251380212981	0.162362204253214	-4.10302692444719
sp|Q9BXD5|NPL_HUMAN	-0.92123247578345	7.81454993456926	-2.31940612143578	0.0335825228283827	0.162733622669585	-4.10729132773644
sp|Q9Y4L1|HYOU1_HUMAN	-0.393096674163621	14.520160287885	-2.31700061986228	0.03374308524605	0.163118616417804	-4.11162044116481
sp|Q4G0F5|VP26B_HUMAN	0.776589040552885	9.18005845324975	2.31561429078444	0.0338359453570792	0.163175266458241	-4.11411437366423
sp|Q96TA1|NIBL1_HUMAN	0.467688463494106	13.8827021953771	2.30761422809372	0.0343764899257073	0.165018075937942	-4.12849165688549
sp|Q96HY6|DDRGK_HUMAN	-0.441785490166732	11.3455318297897	-2.30753056936518	0.0343821848920924	0.165018075937942	-4.12864187376155
sp|Q15631|TSN_HUMAN	0.388873547763115	10.0371569636085	2.30561873849739	0.0345125706734292	0.165110938526201	-4.13207400431851
sp|Q14108|SCRB2_HUMAN	-0.451269973199006	12.5564418151683	-2.30305657924424	0.0346880320464757	0.165110938526201	-4.13667139361814
sp|O43491|E41L2_HUMAN	-0.732493268839567	9.07463492346781	-2.30289347455117	0.0346992298837262	0.165110938526201	-4.13696397317675
sp|Q86UX7|URP2_HUMAN	0.280995666466524	15.143754612311	2.30244628333716	0.0347299487800015	0.165110938526201	-4.13776609839471
sp|P52907|CAZA1_HUMAN	-0.301430828054075	12.5300162226644	-2.29547725543141	0.0352119617126496	0.167007676896553	-4.15025638642327
sp|P63244|RACK1_HUMAN	0.301505145035868	13.969493923027	2.29298371672729	0.0353859372538062	0.167372101745865	-4.15472085518855
sp|Q15836|VAMP3_HUMAN	-0.361157529315227	10.4287811370892	-2.29064393378448	0.0355499134682167	0.167372101745865	-4.15890782828804
sp|P02545|LMNA_HUMAN	-0.267172438209341	15.2938171645593	-2.28891115849426	0.0356718055615743	0.167372101745865	-4.16200719782619
sp|Q9H173|SIL1_HUMAN	-0.983813860338524	9.17467707043792	-2.28864180799633	0.0356907879587448	0.167372101745865	-4.16248887229096
sp|Q16644|MAPK3_HUMAN	0.62379846542054	8.88831461328084	2.28817514882308	0.0357236979060004	0.167372101745865	-4.1633233228185
sp|Q00325|MPCP_HUMAN	-0.283078806466262	15.1597993972848	-2.2872621449079	0.0357881669570968	0.167372101745865	-4.16495565174369
sp|P42331|RHG25_HUMAN	0.413783143823602	9.99169180204131	2.28104786283883	0.0362298572673338	0.169044647249671	-4.17605724783033
sp|P26640|SYVC_HUMAN	0.367123956515401	10.5406886591815	2.27853367594639	0.0364099952428773	0.16949189915145	-4.1805444267289
sp|P20936|RASA1_HUMAN	0.879479959269737	8.1562300016865	2.27599526866261	0.0365927141003354	0.169949071722343	-4.18507229534425
sp|Q16531|DDB1_HUMAN	0.239842211011593	11.2616523756506	2.27234272004337	0.0368571284569392	0.170782685085034	-4.19158302162446
sp|Q9BV40|VAMP8_HUMAN	-0.222251022303235	9.13020625452692	-2.26901356969348	0.0370996787811003	0.171511388571937	-4.19751266230938
sp|Q99541|PLIN2_HUMAN	-0.333465316699266	10.8666310453188	-2.26507071828896	0.0373888611748611	0.172451834455609	-4.20452966170617
sp|Q8TCT9|HM13_HUMAN	-0.535735097582272	14.2087287777637	-2.26050144659326	0.0377266083196096	0.173611462999393	-4.21265369924058
sp|P51991|ROA3_HUMAN	-0.503049686210119	12.4264853976716	-2.24805696457296	0.0386608954643728	0.177146313977766	-4.2347369922624
sp|P07954|FUMH_HUMAN	-0.342955717316276	12.5151878785055	-2.24792488402243	0.0386709258260763	0.177146313977766	-4.23497103888186
sp|P61224|RAP1B_HUMAN	-0.773763762372173	9.64645254038303	-2.24597737228982	0.0388191029446608	0.177420945503893	-4.23842120469646
sp|P40306|PSB10_HUMAN	0.450965178297615	11.2000467565111	2.24141727399822	0.0391681232419822	0.178610194647679	-4.24649372349516
sp|Q9Y2L9|LRCH1_HUMAN	-0.636624051680894	9.27373224314642	-2.2379074779464	0.0394387356882949	0.179172698579637	-4.25270115868832
sp|Q3KQU3|MA7D1_HUMAN	0.277645669627752	9.81040051188234	2.23750769464176	0.039469669552849	0.179172698579637	-4.25340789656435
sp|Q15041|AR6P1_HUMAN	-0.430401362267583	8.82258490692163	-2.23385637506821	0.0397532390240991	0.179724357801515	-4.25985967297954
sp|P32121|ARRB2_HUMAN	0.670253226436106	9.35250672126866	2.23216267609758	0.0398854155693002	0.179724357801515	-4.26285052972077
sp|Q5JPE7|NOMO2_HUMAN	-0.272520895417747	11.9405625044577	-2.23129117415222	0.0399535863311689	0.179724357801515	-4.26438903093677
sp|Q9Y4D7|PLXD1_HUMAN	-0.420844383263377	10.6086553834084	-2.23033904483913	0.040028187354974	0.179724357801515	-4.26606950940439
sp|P63162|RSMN_HUMAN	-0.267114531259111	12.1711625606496	-2.23021333111458	0.0400380468896464	0.179724357801515	-4.26629136225759
sp|Q14956|GPNMB_HUMAN	-0.723483169099794	9.81935166438805	-2.22869184429503	0.0401575533299645	0.179859331284095	-4.26897588361274
sp|Q9P2R7|SUCB1_HUMAN	-0.256273283672243	10.3866041852704	-2.22170980735123	0.0407102125505955	0.181566148558385	-4.28128275402408
sp|P11310|ACADM_HUMAN	-0.357192556924245	11.6851552544416	-2.22159685509152	0.0407192108402943	0.181566148558385	-4.28148168287043
sp|Q9BRQ8|AIFM2_HUMAN	-0.435541880113696	9.50104194194493	-2.21979615235282	0.0408629118969476	0.181774278678211	-4.28465232156115
sp|P05161|ISG15_HUMAN	0.478381634326713	10.5416233305768	2.21874932262275	0.0409466674496417	0.181774278678211	-4.28649493666124
sp|O95319|CELF2_HUMAN	-0.899644594092933	8.84642626550118	-2.21592832985543	0.0411731632791579	0.182377161573539	-4.29145813504125
sp|O14979|HNRDL_HUMAN	-0.99191932151722	7.30076225462729	-2.21303740022793	0.0414064766644732	0.182570180873643	-4.29654093127663
sp|Q86X76|NIT1_HUMAN	0.415683632184965	10.0135771793984	2.21293097432941	0.0414150890982204	0.182570180873643	-4.29672798124588
sp|Q96P48|ARAP1_HUMAN	0.256129775628155	11.7415689193621	2.21194216695692	0.0414951868324837	0.182570180873643	-4.29846564341854
sp|P33121|ACSL1_HUMAN	-0.481960051571056	13.7715876001975	-2.21089852198315	0.0415798820686866	0.182570180873643	-4.30029922906475
sp|P11021|GRP78_HUMAN	-0.527498079585474	15.3175109426189	-2.20403964732936	0.0421404922054017	0.184327886240997	-4.31233824079375
sp|P05166|PCCB_HUMAN	-1.029723814758	7.36181395323957	-2.20375978422942	0.0421635145056483	0.184327886240997	-4.31282904881557
sp|P32455|GBP1_HUMAN	0.4524529975905	10.2373746052859	2.20036989029709	0.04244330105854	0.185148543229336	-4.31877142611329
sp|P20618|PSB1_HUMAN	0.269275530850789	12.2978235587327	2.19819129067096	0.0426240173005514	0.185534412968417	-4.3225878773039
sp|Q16836|HCDH_HUMAN	-0.343683785856022	10.7387062944097	-2.19627129461003	0.0427838711800605	0.185828002036937	-4.32594964157696
sp|P22102|PUR2_HUMAN	0.366067982417222	12.0259776908687	2.1904302562508	0.0432735912175323	0.186912487790134	-4.3361672142784
RRRRRsp|Q86SP6|GP149_HUMAN	0.529844324132435	12.3433622532826	2.19032158991067	0.04328275077775	0.186912487790134	-4.33635716372817
sp|Q8IUE6|H2A2B_HUMAN	-0.691639320182157	12.015755128501	-2.18887062177589	0.04340522546736	0.186912487790134	-4.33889298230046
sp|Q9P015|RM15_HUMAN	-1.12944906129255	9.6221156907791	-2.18790383213938	0.043487008631549	0.186912487790134	-4.34058211579018
sp|P28288|ABCD3_HUMAN	-0.443211099611045	10.9818674972614	-2.18635022506144	0.043618730064893	0.186912487790134	-4.34329567451764
sp|O95822|DCMC_HUMAN	0.813023016034476	7.67673698069362	2.18586023487424	0.0436603498230554	0.186912487790134	-4.34415128615742
sp|Q13347|EIF3I_HUMAN	0.287507625597389	9.78861317325048	2.18492079670045	0.0437402481664092	0.186912487790134	-4.34579142785988
sp|P54886|P5CS_HUMAN	-0.552828992162574	8.337617826068	-2.18337674960784	0.043871861024965	0.186912487790134	-4.34848631941903
sp|P48047|ATPO_HUMAN	-0.644132602683806	12.1895739739629	-2.1827196219388	0.0439279845918467	0.186912487790134	-4.34963292224387
sp|P61626|LYSC_HUMAN	0.485412736780185	10.8354285120347	2.18230995334066	0.0439630068248302	0.186912487790134	-4.3503476471742
sp|P09525|ANXA4_HUMAN	0.309826848123354	13.1974516409457	2.17800157656556	0.0443328889914492	0.187591361384391	-4.35785985138562
sp|Q9NQC3|RTN4_HUMAN	-0.484666390735297	12.1927314378548	-2.17774013761908	0.0443554260866862	0.187591361384391	-4.35831544634002
sp|O15258|RER1_HUMAN	-0.429857085848328	9.06502043628519	-2.17709554822638	0.044411037430384	0.187591361384391	-4.35943861013879
sp|P18031|PTN1_HUMAN	-0.209066509966803	11.5252099524987	-2.17611435061462	0.0444958127202161	0.187591361384391	-4.36114795234782
sp|P56134|ATPK_HUMAN	-0.454180024329064	12.9214620077702	-2.17195349413476	0.0448569697672856	0.188718339334752	-4.36839194929061
sp|P42574|CASP3_HUMAN	0.842889128250809	9.06054867959334	2.17085052254022	0.0449531581521708	0.188728185895648	-4.37031095208633
sp|P21796|VDAC1_HUMAN	-0.292214095786392	13.1985824421119	-2.16425200321729	0.0455325835806187	0.190762553292967	-4.3817803390193
sp|Q9H8H3|MET7A_HUMAN	-0.827294483307771	7.99806325137161	-2.16161513027202	0.0457660480899383	0.191342043053775	-4.38635838583649
sp|Q9NYU2|UGGG1_HUMAN	-0.287297939761951	12.4616126622687	-2.15941939529083	0.0459612950870715	0.191572575216106	-4.39016822682228
sp|A3KMH1|VWA8_HUMAN	0.42655068779259	11.4197879060838	2.15885379885032	0.0460117124959619	0.191572575216106	-4.39114925707003
sp|O15371|EIF3D_HUMAN	0.278632311106566	11.2787970111323	2.15615840167852	0.0462526806539118	0.192177976849208	-4.39582251344892
sp|Q9Y3B3|TMED7_HUMAN	-0.315970483362593	9.6721898317064	-2.1536183477362	0.0464808229988414	0.192727701135402	-4.400223519487
sp|P39210|MPV17_HUMAN	-0.456213510145762	9.10626464583837	-2.14614294640359	0.0471582648574965	0.194361184472964	-4.41315923652679
sp|P08865|RSSA_HUMAN	0.211085781909384	14.0521914464817	2.14493752699605	0.0472683490838149	0.194361184472964	-4.41524282911504
sp|Q92696|PGTA_HUMAN	0.447534324157308	10.9641950783031	2.14447405659462	0.0473107380532314	0.194361184472964	-4.41604377614374
sp|P15090|FABP4_HUMAN	-1.15911067379936	11.8315602220175	-2.1436828511946	0.0473831823471902	0.194361184472964	-4.41741087896947
sp|Q9GZZ1|NAA50_HUMAN	1.1480753513007	9.4646704400503	2.14325202310681	0.0474226726375243	0.194361184472964	-4.41815517871559
sp|O76021|RL1D1_HUMAN	-0.324640501746901	12.2217249075264	-2.14290318128822	0.0474546701025485	0.194361184472964	-4.41875777846359
sp|Q12965|MYO1E_HUMAN	-0.251402664469516	11.1463924737923	-2.14166779322375	0.0475681454286911	0.194429960278654	-4.42089139044158
sp|P17900|SAP3_HUMAN	-0.506463084318334	11.1322039308069	-2.13981272917184	0.0477390086030982	0.194732548277547	-4.42409395844265
sp|P49736|MCM2_HUMAN	0.424838422113996	8.72944090749555	2.13581183614876	0.0481094362278295	0.195846308206812	-4.4309958565499
sp|Q9BTZ2|DHRS4_HUMAN	-0.371287497281122	10.0784177062858	-2.1333646236089	0.0483373129815791	0.196376437183749	-4.43521399859664
sp|P01023|A2MG_HUMAN	0.444211796499488	10.1570945347088	2.13069185959611	0.048587323676393	0.196704422737628	-4.43981785418854
sp|P51688|SPHM_HUMAN	0.510250098485089	7.61144745795376	2.13041089596644	0.0486136738441576	0.196704422737628	-4.44030163034026
sp|Q9BRX8|F213A_HUMAN	-0.406109967868019	11.9216943401367	-2.12827337670884	0.0488145706622893	0.197120685947518	-4.44398095099402
sp|P10599|THIO_HUMAN	0.794190336921696	9.76708998124769	2.11680943044408	0.0499050696943139	0.201120431172876	-4.46367880900541
sp|P43034|LIS1_HUMAN	0.298568907422508	9.21580466100594	2.1132597772829	0.0502472259901048	0.202094342932202	-4.46976593495247
sp|P52790|HXK3_HUMAN	0.45676791228956	15.3454944472145	2.10845802910734	0.0507134919217213	0.203562539430303	-4.47799110607939
sp|O43776|SYNC_HUMAN	0.372479880865921	13.3905984679695	2.09963992922444	0.0515800845706341	0.206235684639648	-4.49306868907805
sp|Q96CW1|AP2M1_HUMAN	-0.412788415978939	11.7146986665181	-2.09959474574674	0.0515845596090219	0.206235684639648	-4.49314585408234
sp|Q9HB90|RRAGC_HUMAN	-1.0412688155345	6.72323456324788	-2.09504716016607	0.0520367790250741	0.207094433095836	-4.50090748610762
sp|Q16891|MIC60_HUMAN	-0.242932776757607	12.6274352801475	-2.09446140187343	0.0520952904608331	0.207094433095836	-4.50190654211664
sp|O76031|CLPX_HUMAN	-0.633308023219616	9.8078973862275	-2.09433128556571	0.052108295945546	0.207094433095836	-4.50212844405796
sp|Q8NBJ7|SUMF2_HUMAN	-0.749933528300001	8.33297971007486	-2.09139241128842	0.0524028359007365	0.207854246541185	-4.50713835514147
sp|O43707|ACTN4_HUMAN	-0.218753356709152	11.625219719645	-2.08572497500189	0.0529751358235008	0.209601670397763	-4.51678837736332
sp|A0AVT1|UBA6_HUMAN	0.41823851871392	8.68835860237544	2.08496963312453	0.0530518399962512	0.209601670397763	-4.51807338375902
sp|P46952|3HAO_HUMAN	0.413579540736682	8.83346255879484	2.07830203098573	0.0537333374219942	0.211764627692383	-4.52940496131734
sp|Q8N3C0|ASCC3_HUMAN	1.0935473587354	7.54106376159081	2.07755771256363	0.0538099078820525	0.211764627692383	-4.53066864304604
sp|P53367|ARFP1_HUMAN	0.274832419302468	8.612841205096	2.07411777130286	0.0541650801669915	0.212400198450499	-4.53650550836775
sp|Q99879|H2B1M_HUMAN	-0.48891270009519	15.1237840102273	-2.07394817230913	0.054182646347641	0.212400198450499	-4.53679313933546
sp|Q13492|PICAL_HUMAN	-0.365708091388566	11.3733586822515	-2.06837767252821	0.0547625040598713	0.213792583342325	-4.5462329124658
sp|Q86U42|PABP2_HUMAN	-0.875864921673091	7.82456650383155	-2.06816777096059	0.0547844637789536	0.213792583342325	-4.54658832673941
sp|P61289|PSME3_HUMAN	0.294488948851921	10.4907033835677	2.06671657337925	0.0549365064100993	0.213792583342325	-4.54904498883471
sp|P62873|GBB1_HUMAN	-0.228337935227799	11.9867823929037	-2.06604303294098	0.0550072040695965	0.213792583342325	-4.55018485573407
sp|P06576|ATPB_HUMAN	-0.29402737993718	16.8887340134858	-2.06545116533348	0.0550693973999624	0.213792583342325	-4.55118632699382
sp|Q16850|CP51A_HUMAN	-0.64940578783493	9.21311487359923	-2.06243516221318	0.0553873141999341	0.214454223444957	-4.55628699593949
sp|P04844|RPN2_HUMAN	-0.286368028451614	14.4280404370318	-2.06181297974246	0.0554531060126195	0.214454223444957	-4.55733869712792
sp|Q8N6H7|ARFG2_HUMAN	0.457834890084694	9.28577834477988	2.06079703298608	0.0555606888359057	0.214457860362776	-4.55905560102905
sp|P14324|FPPS_HUMAN	0.383477266264537	11.1006123794626	2.05866267026089	0.0557873244843106	0.214538174059052	-4.5626609853234
sp|O95466|FMNL1_HUMAN	-0.334961707054044	10.6614290640355	-2.05824043646711	0.0558322586180953	0.214538174059052	-4.56337397056971
sp|Q15070|OXA1L_HUMAN	-0.515837038393798	11.311748130679	-2.05758999459574	0.0559015431163317	0.214538174059052	-4.56447214319187
sp|Q6UX53|MET7B_HUMAN	-0.609568970273608	9.32860172696531	-2.05341461862606	0.0563481666158076	0.215840310598836	-4.57151684832584
sp|P15311|EZRI_HUMAN	0.29065974829814	11.6670102789455	2.05167348476261	0.0565353659082609	0.216017613768134	-4.57445204341479
sp|P51149|RAB7A_HUMAN	-0.290372862405953	14.8625127727991	-2.05098736190858	0.0566092901321764	0.216017613768134	-4.57560830919039
sp|Q0VD83|APOBR_HUMAN	-0.250890225789693	13.3379619496458	-2.04934686447408	0.056786396980932	0.216283038501239	-4.578371992645
sp|P43007|SATT_HUMAN	-0.733000779956132	12.6733599530073	-2.04492914347221	0.057265838190777	0.217696787526753	-4.58580796381757
sp|O96008|TOM40_HUMAN	-0.391332703747953	11.2032392447022	-2.04377713102161	0.057391465664209	0.217762712171178	-4.58774551168082
sp|P60891|PRPS1_HUMAN	0.742113033241878	10.9572293392208	2.04175405683457	0.0576126888992068	0.218190428203964	-4.59114654109857
sp|Q15019|SEPT2_HUMAN	0.230075068075427	11.7109515909312	2.03964157808868	0.0578445149345825	0.218656615664371	-4.59469577207081
sp|P51570|GALK1_HUMAN	0.417612678695196	10.0831507207493	2.03760000213821	0.058069364627703	0.219094732206962	-4.5981238373481
sp|P30520|PURA2_HUMAN	0.712824329512099	9.50649640143857	2.02477919012405	0.0594996147504392	0.224033528182069	-4.61960557452097
sp|Q5JTV8|TOIP1_HUMAN	-0.292979426375082	11.7464304811695	-2.02387957597	0.0596011623955281	0.224033528182069	-4.62110991688639
sp|Q9UNL2|SSRG_HUMAN	-0.678325285055106	7.57168446187755	-2.01756507981855	0.0603183688672167	0.226161041583641	-4.63165796519893
sp|P43353|AL3B1_HUMAN	-0.359670997281457	10.9739256446446	-2.01691993731481	0.0603920832075661	0.226161041583641	-4.63273454654974
sp|Q9Y2Q3|GSTK1_HUMAN	-0.313564748059832	11.523768293952	-2.01302167396412	0.0608392393351779	0.227412100935024	-4.63923543410147
sp|O15554|KCNN4_HUMAN	-0.893340928893299	7.11976143228762	-2.01093932946438	0.0610793239433813	0.227885937755361	-4.64270497303056
sp|P07910|HNRPC_HUMAN	-0.284021128468003	14.6826213641122	-2.00744343818982	0.061484312508363	0.228972134174663	-4.64852492466092
sp|Q9UBM7|DHCR7_HUMAN	-1.16058244944256	9.46132062887968	-2.00561161523135	0.0616974922853505	0.229341325297301	-4.65157213465842
sp|P26641|EF1G_HUMAN	0.232810121406606	14.8687925932218	2.0017924579983	0.062144100661493	0.230575251716351	-4.65791991572762
sp|Q9H9B4|SFXN1_HUMAN	-0.396141150082954	9.19555839139849	-2.00035582250434	0.0623128544362542	0.230775599026349	-4.66030586453823
sp|Q9H299|SH3L3_HUMAN	0.363068434864024	14.6965839788565	1.99881164088905	0.0624947028348153	0.231023616545613	-4.66286928415886
sp|P10301|RRAS_HUMAN	-0.397117313549737	10.9431593573017	-1.99751932046076	0.0626472596255873	0.231162640563405	-4.66501369212089
sp|Q9NR45|SIAS_HUMAN	0.322460223244468	9.0360167090903	1.99562914687786	0.0628709982367944	0.231563328670684	-4.66814865187866
sp|Q32MZ4|LRRF1_HUMAN	-0.40744417659897	10.6428173316444	-1.98968819592192	0.0635789316694191	0.233742653724318	-4.67799047384736
sp|Q9UKE5|TNIK_HUMAN	0.281938489707359	9.41100445801506	1.98595694066639	0.0640272250807723	0.234961221966119	-4.6841626886889
sp|P37802|TAGL2_HUMAN	0.339019130063365	12.3468990131459	1.9842149720589	0.0642374896590695	0.234989342113433	-4.68704185342892
sp|O94826|TOM70_HUMAN	-0.373292570492637	10.3730855934491	-1.98395773829063	0.0642685918261504	0.234989342113433	-4.68746688623815
sp|O14980|XPO1_HUMAN	0.324879505805175	11.2729327273899	1.98280788298981	0.064407787103764	0.235070889048402	-4.6893664105953
sp|O75367|H2AY_HUMAN	-0.411666544433968	13.334604596057	-1.97952800005784	0.0648063270963867	0.235772782957331	-4.69478102332098
sp|P30533|AMRP_HUMAN	-0.40406342610817	11.5315246072743	-1.97849003721713	0.06493291275851	0.235772782957331	-4.69649342269774
sp|Q14258|TRI25_HUMAN	0.957682559747952	6.58496931214065	1.97730721064053	0.0650774370799467	0.235772782957331	-4.69844415223884
sp|Q9H2K8|TAOK3_HUMAN	0.185156491456048	9.20380006134064	1.97715654533064	0.0650958670062617	0.235772782957331	-4.6986925803583
sp|P08571|CD14_HUMAN	-2.42044246074906	6.8117595032984	-1.97599597914765	0.0652379894063441	0.235772782957331	-4.70060582407962
sp|Q9Y3I0|RTCB_HUMAN	0.611029580278036	9.54907248074585	1.97546137725419	0.0653035505257252	0.235772782957331	-4.70148690987604
sp|P62269|RS18_HUMAN	0.201860036463843	14.3532680902905	1.97403071442935	0.0654792925524291	0.235983615274077	-4.70384409793494
sp|P40925|MDHC_HUMAN	0.358911112451082	13.4040552504748	1.97039341776219	0.0659280166622344	0.237175745094371	-4.70983231865185
sp|Q9Y4P3|TBL2_HUMAN	-0.384504241968132	11.9701112505309	-1.96810193385054	0.0662121311652941	0.237473086940737	-4.7136014353602
sp|P09110|THIK_HUMAN	-0.544874306484955	10.0779597616682	-1.96782257574764	0.0662468432490072	0.237473086940737	-4.71406075162767
sp|P61020|RAB5B_HUMAN	-0.465375283151703	9.12283372821151	-1.96521368665509	0.0665718065565566	0.23771654800135	-4.71834833287747
sp|Q14C86|GAPD1_HUMAN	0.469412216506916	10.6257229024699	1.96412688273279	0.0667076016398074	0.23771654800135	-4.72013342069476
sp|P62316|SMD2_HUMAN	-0.207487180050688	10.8861033884506	-1.96361325274581	0.0667718658913724	0.23771654800135	-4.72097685459612
sp|P17174|AATC_HUMAN	0.871072478730762	8.33917459898355	1.96348762168623	0.0667875930486139	0.23771654800135	-4.72118313342549
sp|P53396|ACLY_HUMAN	0.280456065795354	12.8468618864485	1.96253215402589	0.0669073126168003	0.237721918149091	-4.72275169217645
sp|P45974|UBP5_HUMAN	0.528640288033612	11.3227767049689	1.95303656220419	0.0681076371105808	0.240732557339576	-4.73831494095548
sp|P15498|VAV_HUMAN	0.470067615125657	10.7529844225148	1.95274229110911	0.0681451427518163	0.240732557339576	-4.738796512896
sp|P13693|TCTP_HUMAN	0.32015312562792	11.3836348757667	1.95209358865413	0.0682278871700355	0.240732557339576	-4.73985795148801
sp|O75390|CISY_HUMAN	-0.392293790691093	13.0280689041807	-1.95204965274657	0.0682334946213618	0.240732557339576	-4.73992983374973
sp|Q9Y230|RUVB2_HUMAN	0.248057013600764	11.957032922978	1.94996706906771	0.0684997659475861	0.241112188976946	-4.74333595064141
sp|Q9BXJ9|NAA15_HUMAN	0.307450087043065	11.1105946659778	1.9480597915857	0.0687444416054508	0.241112188976946	-4.74645339301891
sp|P41252|SYIC_HUMAN	0.257805937841299	13.2718892052508	1.94759987582545	0.0688035593467943	0.241112188976946	-4.74720484441433
sp|Q9NR50|EI2BG_HUMAN	0.375034622040324	8.39292462854098	1.94739398167146	0.0688300398458992	0.241112188976946	-4.74754121733698
sp|Q13200|PSMD2_HUMAN	0.228943161811493	12.7566592918001	1.94653525597775	0.0689405811346315	0.241112188976946	-4.74894389711352
sp|Q10713|MPPA_HUMAN	-0.28853666032839	9.50112767200742	-1.94515796234878	0.0691182090071741	0.241313747071922	-4.75119283417315
sp|Q9UJU6|DBNL_HUMAN	0.217608751664269	10.8233398304861	1.94320697816971	0.0693705281343626	0.24144630225866	-4.75437685552581
sp|Q92688|AN32B_HUMAN	0.380106033381699	9.97881576108449	1.94300805025979	0.0693963016934388	0.24144630225866	-4.75470139694321
sp|P24666|PPAC_HUMAN	1.07874345071161	9.11242326646314	1.94191342924725	0.0695382771014767	0.241522409760051	-4.75648685297206
sp|Q8N1S5|S39AB_HUMAN	-1.43383043674855	7.33412120946476	-1.94077938041358	0.0696856412080106	0.241616938740189	-4.75833596664741
sp|P51606|RENBP_HUMAN	0.44240669208075	9.97804346212791	1.93815615358265	0.0700275907043916	0.242384655605046	-4.76261069429895
sp|P16070|CD44_HUMAN	0.228441025139704	13.3548975926068	1.93678500632364	0.0702069241279222	0.242587842648199	-4.76484365245673
sp|P30479|1B41_HUMAN	0.926585754232693	3.57343937418093	1.93463088005318	0.0704894956685473	0.243146442177442	-4.76834974555693
sp|O60784|TOM1_HUMAN	-0.267499391434269	12.0740250611667	-1.93144625141945	0.0709091129491584	0.243886425377393	-4.77352867989383
sp|P57737|CORO7_HUMAN	0.302641629437561	12.1015221857369	1.93116277307793	0.0709465732699029	0.243886425377393	-4.77398942443847
sp|Q12907|LMAN2_HUMAN	-0.309681698947529	10.8618191151725	-1.929645237227	0.071147410110328	0.244159456880323	-4.77645520129261
sp|O14964|HGS_HUMAN	0.481286060150016	9.44243660002326	1.92791147698222	0.0713774861197289	0.244531728427214	-4.77927084045028
sp|Q9UM00|TMCO1_HUMAN	-0.373789761703163	10.1088853404008	-1.92397185953505	0.0719027658580308	0.245912350579081	-4.7856629644112
sp|Q99460|PSMD1_HUMAN	0.181407590321918	12.952571092841	1.91783557750182	0.0727278260352137	0.248078378007884	-4.79560301994544
sp|Q99613|EIF3C_HUMAN	0.208452093734017	12.2552482502527	1.91507602969919	0.0731016164830932	0.248078378007884	-4.80006670746024
sp|P55263|ADK_HUMAN	0.71639354457929	8.8860070626329	1.91496391044365	0.0731168396767239	0.248078378007884	-4.800247980339
sp|Q92544|TM9S4_HUMAN	-0.260560824616523	11.1863269987517	-1.91473725376955	0.0731476230506424	0.248078378007884	-4.8006144154989
sp|P46977|STT3A_HUMAN	-0.387664822022646	12.2081889669058	-1.91469842207256	0.0731528981395699	0.248078378007884	-4.80067719186694
sp|Q9HBH0|RHOF_HUMAN	-0.466366308849709	10.4559130400893	-1.90813203326509	0.0740498138259236	0.250529614742847	-4.81128113494044
sp|Q99836|MYD88_HUMAN	0.404430568042344	8.02787838126607	1.90758574231088	0.0741248735812998	0.250529614742847	-4.81216230213907
sp|O60568|PLOD3_HUMAN	-0.23207580887855	12.4638176069305	-1.90469634258358	0.0745230050268428	0.251452622666075	-4.81682027013514
sp|P19878|NCF2_HUMAN	0.440273024453383	12.1257040519944	1.90201881301628	0.0748936459096085	0.252279936221478	-4.82113272523618
sp|P00505|AATM_HUMAN	-0.231645932972508	13.8201395694083	-1.90004650358552	0.0751677170211724	0.252693845905979	-4.8243069054949
sp|Q9H4G4|GAPR1_HUMAN	0.402852838086343	10.3962410606666	1.89932762906521	0.0752678337631434	0.252693845905979	-4.82546332680133
sp|O95544|NADK_HUMAN	0.569628227929631	8.73980969788004	1.89749302494659	0.0755238761246226	0.25313085814436	-4.82841332292231
sp|Q9P2J5|SYLC_HUMAN	0.268498640645113	11.9653132053146	1.88855148705361	0.0767829316385668	0.256922588228216	-4.8427653152993
sp|Q96A35|RM24_HUMAN	-0.296943078421112	8.33525644897614	-1.88477261412456	0.077320631591449	0.257898678609581	-4.84881785482552
sp|Q05655|KPCD_HUMAN	0.330204566657548	11.9641001208687	1.88469906341578	0.0773311303836785	0.257898678609581	-4.84893558314732
sp|P11117|PPAL_HUMAN	-0.343926919112157	12.7576595755898	-1.88125042165086	0.0778248241683734	0.25911543278576	-4.85445234746723
sp|P06280|AGAL_HUMAN	0.333076215531056	9.51073688027886	1.87706058097055	0.0784283973514579	0.260693400121953	-4.86114615719753
sp|Q13617|CUL2_HUMAN	0.25860186296771	11.2871459344115	1.8754864847953	0.0786562296148972	0.261019270223693	-4.86365852250254
sp|O14976|GAK_HUMAN	0.389748704897833	9.97413709940922	1.86718674027986	0.079867278952604	0.26460147936357	-4.87688322799622
sp|P38159|RBMX_HUMAN	-0.649588325359337	11.9378024632119	-1.86453833753161	0.0802571889325434	0.265138563188225	-4.88109526164646
sp|P31942|HNRH3_HUMAN	-0.559236013750606	11.5306621278525	-1.86429512389272	0.0802930805478016	0.265138563188225	-4.88148187785769
sp|Q01130|SRSF2_HUMAN	0.344952397111875	10.3768540337596	1.86289478098373	0.0805000098173219	0.265386097938745	-4.88370725580462
sp|P60709|ACTB_HUMAN	-0.169213128495365	16.6851785904115	-1.85974488262155	0.0809672022835165	0.266489433375044	-4.88870904663123
sp|Q9Y315|DEOC_HUMAN	0.283167581429645	10.4033915163328	1.85862542015057	0.0811338192887262	0.26660148789155	-4.89048535547504
sp|P50213|IDH3A_HUMAN	-0.309144276125318	10.8897367989169	-1.8571810985324	0.0813492365231687	0.266873270225273	-4.8927761191878
sp|Q9NTJ5|SAC1_HUMAN	-0.306521409051337	11.5568373687134	-1.85534068184648	0.0816244653014567	0.267340064692556	-4.89569344857547
sp|P07203|GPX1_HUMAN	0.263989401129461	8.26703611300089	1.85307043297191	0.0819651113212832	0.268019250190407	-4.89928955864796
sp|P41091|IF2G_HUMAN	0.709450392412062	9.57925596352579	1.85124576367304	0.0822398118162295	0.268480944094866	-4.90217780625176
sp|Q14728|MFS10_HUMAN	-0.352582898992384	10.8950158254567	-1.84765546983911	0.0827827063776545	0.269332987333038	-4.90785547760672
sp|O95202|LETM1_HUMAN	-0.645557401679497	9.34445554748817	-1.84715609784712	0.0828584682021855	0.269332987333038	-4.90864461769954
sp|Q13075|BIRC1_HUMAN	0.981817140419194	6.12581476852714	1.84495868820687	0.0831925764733866	0.269332987333038	-4.91211546816049
sp|P46940|IQGA1_HUMAN	0.186857071369676	15.0127692268879	1.84488354472052	0.0832040228330254	0.269332987333038	-4.91223411146636
sp|Q9H845|ACAD9_HUMAN	-0.28000018183492	11.6568422474629	-1.84438527344945	0.0832799581334547	0.269332987333038	-4.91302074790791
sp|Q9Y6N5|SQOR_HUMAN	-0.358076498095338	14.352808671141	-1.84422507541926	0.0833043849433861	0.269332987333038	-4.91327362832972
sp|Q8WXF1|PSPC1_HUMAN	-1.29032602074102	8.26965176062785	-1.84173324992254	0.0836851529357758	0.270129763328804	-4.91720526485511
sp|Q9HCN8|SDF2L_HUMAN	-0.249070981219567	10.1194466160719	-1.83634443701019	0.084513870629797	0.272367618327759	-4.92569601454937
sp|Q9Y5X3|SNX5_HUMAN	0.350876066795481	9.93685046579489	1.83368879853489	0.0849249304745051	0.273254456294767	-4.92987435871757
sp|P49588|SYAC_HUMAN	0.448744057597166	10.2719726356892	1.82110186102732	0.0868973544514125	0.279154280833531	-4.94962481159546
sp|O14786|NRP1_HUMAN	1.15690721681676	7.21316800526234	1.81930780921187	0.0871817565987472	0.279207443010787	-4.95243265613535
sp|P23246|SFPQ_HUMAN	-0.23994429439751	11.8376519485055	-1.81924591259387	0.0871915833967054	0.279207443010787	-4.95252949728025
sp|Q15120|PDK3_HUMAN	-0.685858379017171	7.74386089284019	-1.81740108323124	0.0874849199926526	0.279701389674443	-4.95541485705068
sp|Q8N2G8|GHDC_HUMAN	-0.236755006817276	9.0780154182625	-1.81539696998395	0.0878045691968591	0.280277759769657	-4.95854716447583
sp|P13073|COX41_HUMAN	-0.296022795210613	12.3367764958525	-1.81351284619008	0.0881060188732069	0.28079430103648	-4.96148986605475
sp|P08134|RHOC_HUMAN	-0.329331877048675	10.158602423865	-1.81179823206036	0.0883811401163481	0.281225431604392	-4.96416607514053
sp|Q96RQ9|OXLA_HUMAN	-0.654673256276974	11.0687149307531	-1.81005290750774	0.0886619660473295	0.281673323414186	-4.96688850761079
sp|P00846|ATP6_HUMAN	-0.912857787285992	9.50200904225292	-1.80536558893277	0.0894200568486008	0.283467241044025	-4.97419143471082
sp|Q06323|PSME1_HUMAN	0.338303795539796	12.4487443797758	1.80404853856465	0.0896340906136756	0.283467241044025	-4.97624117550702
sp|O75533|SF3B1_HUMAN	-0.32981234695381	10.7157467211169	-1.80262612010469	0.0898657539391684	0.283467241044025	-4.97845379261238
sp|O15144|ARPC2_HUMAN	0.265330344205248	13.8233368164277	1.80224127753748	0.0899285220992443	0.283467241044025	-4.97905222932161
sp|P25705|ATPA_HUMAN	-0.229205179829066	16.060435788933	-1.80222347253287	0.0899314270443002	0.283467241044025	-4.97907991436219
sp|P49593|PPM1F_HUMAN	0.743142282112709	9.78113711984516	1.79923146774614	0.0904207563040152	0.284563600825312	-4.98372962080505
sp|Q6PI48|SYDM_HUMAN	-0.25099571127228	11.2952861286203	-1.79699905333776	0.0907873814088699	0.285270975020683	-4.98719556035138
sp|Q12846|STX4_HUMAN	-1.04092500671619	7.27205133533051	-1.79603906509172	0.0909454397631229	0.285321808679626	-4.98868511579838
sp|P20073|ANXA7_HUMAN	0.262665468983926	11.8213203866377	1.79461060404678	0.0911810779923736	0.28561549508203	-4.99090059551281
sp|P17980|PRS6A_HUMAN	0.190960422920627	11.5843840350158	1.79066445511752	0.0918348226224212	0.286645218337959	-4.99701481856271
sp|Q96HV5|TM41A_HUMAN	-0.446403154558441	8.99162132321031	-1.79011186916697	0.0919266953838738	0.286645218337959	-4.99787029017398
sp|Q9NPD3|EXOS4_HUMAN	-0.706991092798678	6.73771400169592	-1.78881149202993	0.0921432141284262	0.286645218337959	-4.99988274291019
sp|Q15629|TRAM1_HUMAN	-0.454197271923469	10.2070672362291	-1.78826039045324	0.0922351100507533	0.286645218337959	-5.00073532971692
sp|O95336|6PGL_HUMAN	0.710183970042475	9.7875280534479	1.78771352519127	0.0923263790818598	0.286645218337959	-5.00158118996801
sp|Q16875|F263_HUMAN	0.748595029287063	8.79812608362037	1.78746062606475	0.0923686134584396	0.286645218337959	-5.00197230183002
sp|Q9Y3E0|GOT1B_HUMAN	-0.479976932454131	12.1917575825918	-1.78635860916746	0.0925528492358174	0.286645218337959	-5.00367615578318
sp|P08247|SYPH_HUMAN	-0.891342052474313	8.60500973515202	-1.78577755297666	0.0926501202981967	0.286645218337959	-5.00457425862611
sp|P07602|SAP_HUMAN	-1.52785055131532	5.88298230404962	-1.78384588534858	0.0929741339936461	0.287205811768391	-5.0075585195986
sp|Q02790|FKBP4_HUMAN	0.541361840957213	10.114427280463	1.78155075627061	0.0933604056251549	0.28795671121501	-5.01110149834844
sp|Q96BI1|S22AI_HUMAN	-0.529739612434824	9.05305493556688	-1.78002071253164	0.0936186940233092	0.288002514197809	-5.01346172806705
sp|Q9UKB1|FBW1B_HUMAN	-0.814282161219998	6.78247037770937	-1.7797664152657	0.0936616828868062	0.288002514197809	-5.01385387320807
sp|P08962|CD63_HUMAN	-0.381675542211923	12.4608287751985	-1.77648015277623	0.0942187829493926	0.289196560348724	-5.01891816428734
sp|P42768|WASP_HUMAN	0.255530902000821	9.15609589572487	1.77475449204769	0.0945124846683784	0.289196560348724	-5.02157498529334
sp|Q96LJ7|DHRS1_HUMAN	-0.531400189977548	8.50670046919294	-1.77448495193048	0.0945584318416081	0.289196560348724	-5.02198981224719
sp|Q9HB40|RISC_HUMAN	0.359558428597829	9.45917792324691	1.77409330051693	0.0946252295919744	0.289196560348724	-5.02259249544826
sp|O95479|G6PE_HUMAN	0.314843547461651	11.5761828542718	1.77271287638752	0.094860996212369	0.289477182675378	-5.02471601693041
sp|Q99598|TSNAX_HUMAN	0.478200283018487	7.05946725986067	1.77089345432572	0.0951725262059366	0.289576854224207	-5.02751316159006
sp|Q3KQV9|UAP1L_HUMAN	1.47923291889049	6.87346474669733	1.77016338899112	0.0952977829936224	0.289576854224207	-5.02863500861591
sp|Q07812|BAX_HUMAN	0.288715148265025	11.1925937721797	1.77000109247992	0.0953256476859399	0.289576854224207	-5.02888435764515
sp|O75558|STX11_HUMAN	0.249117620668383	8.77681435974725	1.76838541262189	0.0956034328749003	0.289982659896568	-5.03136581842332
sp|Q99808|S29A1_HUMAN	2.11892755810155	6.96480488808458	1.76576485706325	0.0960554933747889	0.290915055989007	-5.03538739315292
sp|O95373|IPO7_HUMAN	0.335808644933675	11.9349474412841	1.76301050982193	0.0965326478777132	0.291899477916282	-5.0396099660117
sp|Q9UI12|VATH_HUMAN	0.179819882135092	13.9725069791868	1.76221504668346	0.0966708365451237	0.291899477916282	-5.04082863128424
sp|Q06124|PTN11_HUMAN	0.688384048214855	6.95602314322819	1.7596316881695	0.0971208135880165	0.292460505523306	-5.04478383247551
sp|O00299|CLIC1_HUMAN	0.271399519161307	13.6524224887651	1.7581968240694	0.0973715322281005	0.292460505523306	-5.04697896391596
sp|P62318|SMD3_HUMAN	-0.192519727548971	12.5070252186531	-1.75786431843529	0.0974297126925968	0.292460505523306	-5.047487476356
sp|P33527|MRP1_HUMAN	-0.357451497008249	11.7607149830867	-1.75671370441656	0.0976312768103098	0.292460505523306	-5.04924664956771
sp|P28070|PSB4_HUMAN	0.31185333875951	10.7696076697298	1.75609204854971	0.0977403297160788	0.292460505523306	-5.05019677541056
sp|Q8WVM8|SCFD1_HUMAN	-0.994149147845409	8.93892946428961	-1.75575108187337	0.0978001883686884	0.292460505523306	-5.05071780533604
sp|Q14152|EIF3A_HUMAN	0.298351270279321	12.943347856068	1.75532719065144	0.0978746495361436	0.292460505523306	-5.05136545668206
sp|P05771|KPCB_HUMAN	0.365248128722298	9.11899203260928	1.75333618870191	0.0982250536421106	0.293072081415852	-5.0544060382362
sp|O00571|DDX3X_HUMAN	0.154646822449459	13.103092982232	1.75165111195074	0.0985224719059592	0.293523986670939	-5.05697759962227
sp|P84095|RHOG_HUMAN	-0.29688801589179	8.77165253275583	-1.75051879804754	0.0987227680155314	0.29368563088644	-5.0587046610467
sp|O15260|SURF4_HUMAN	-0.25907692454742	12.7783647922255	-1.74256310485636	0.100140100177929	0.29727024820069	-5.07081773040123
sp|O60664|PLIN3_HUMAN	0.225431738149096	11.8025445731367	1.74209867209791	0.100223385519676	0.29727024820069	-5.07152370291978
sp|Q86TI0|TBCD1_HUMAN	0.921800343895932	7.74330927038382	1.73957364197628	0.100677248438344	0.297917687765183	-5.07535969875664
sp|Q15477|SKIV2_HUMAN	0.627149187755183	8.73563927154903	1.73838401420842	0.100891698408251	0.297917687765183	-5.07716565537645
sp|Q969X5|ERGI1_HUMAN	-0.38559283495967	11.7538185251979	-1.73810117498126	0.100942743322094	0.297917687765183	-5.07759490576108
sp|P36957|ODO2_HUMAN	-0.254291533470118	14.1561033677045	-1.7375944869147	0.10103424319038	0.297917687765183	-5.078363760983
sp|O43772|MCAT_HUMAN	-0.258793713044986	10.9621186946769	-1.73511844936697	0.101482415839422	0.298429043982293	-5.08211873668608
sp|P09769|FGR_HUMAN	-0.36137466724926	12.9655646446024	-1.73499691502535	0.101504458520084	0.298429043982293	-5.08230295273331
sp|Q96T76|MMS19_HUMAN	0.198056678494261	8.35997615541175	1.73212457342586	0.102026629265801	0.298848909843432	-5.08665415077838
sp|P27708|PYR1_HUMAN	0.254860227227111	11.0518272141698	1.73141950535594	0.10215516214934	0.298848909843432	-5.0877214786541
sp|Q9Y4E1|WAC2C_HUMAN	0.428676662387877	7.81899272431216	1.7309879764334	0.102233898703825	0.298848909843432	-5.08837457819429
sp|P50148|GNAQ_HUMAN	-0.445208113113155	8.53373158020754	-1.73094525963507	0.102241695660011	0.298848909843432	-5.08843922209187
sp|P61421|VA0D1_HUMAN	-0.198921801345382	13.3268439239467	-1.72873860756937	0.102645172548721	0.299561239778027	-5.09177709524476
sp|Q71DI3|H32_HUMAN	-0.399392831768518	8.74260413026429	-1.72798480240608	0.102783319466354	0.299561239778027	-5.09291666506324
sp|Q6NVY1|HIBCH_HUMAN	-0.406023892578231	8.2780954757109	-1.71853717670512	0.104528499052807	0.304206673799125	-5.10717028990143
sp|P30049|ATPD_HUMAN	-0.231477780693249	10.81870098463	-1.71163773759693	0.10581917004175	0.307517848199364	-5.11754554409529
sp|P50440|GATM_HUMAN	-0.827915373768732	8.69821394916335	-1.7107941189744	0.105977929086964	0.307534798548175	-5.11881219092857
sp|Q9NTK5|OLA1_HUMAN	0.297417311357197	9.56906437470976	1.70660674464918	0.106769002175823	0.308323216502362	-5.12509292709367
sp|O43861|ATP9B_HUMAN	-0.758625276075236	7.83351310025522	-1.70612306106783	0.10686070774712	0.308323216502362	-5.1258177303555
sp|Q04837|SSBP_HUMAN	-0.237072749255058	10.9625310878863	-1.70556527723418	0.106966547285979	0.308323216502362	-5.1266533971689
sp|Q96QH2|PRAM_HUMAN	1.30078690797715	6.43153266886458	1.70451258862231	0.107166542402113	0.308323216502362	-5.1282300115071
sp|O00182|LEG9_HUMAN	-0.196839221409528	14.0652347777753	-1.70398906952165	0.107266123701677	0.308323216502362	-5.12901383684972
sp|P19105|ML12A_HUMAN	0.26002283236356	11.7859477121198	1.70398278116365	0.107267320329818	0.308323216502362	-5.12902325091825
sp|P0DMV9|HS71B_HUMAN	0.196917217754535	13.4196262196152	1.70369103542017	0.107322850100275	0.308323216502362	-5.12945998628639
sp|Q9BSR8|YIPF4_HUMAN	-0.21663590478525	10.0384488899613	-1.70179451778157	0.107684433046067	0.308864537517822	-5.13229776001302
sp|O75955|FLOT1_HUMAN	0.319914045839715	9.58049838377777	1.70109298682498	0.107818451187226	0.308864537517822	-5.13334691192134
sp|P22695|QCR2_HUMAN	-0.20422971317166	12.8759017222757	-1.6944593857458	0.109092861778433	0.312037540255821	-5.14325275563161
sp|Q01469|FABP5_HUMAN	0.315471369552011	15.3499080133888	1.69371636846148	0.109236413893634	0.312037540255821	-5.14436061813941
sp|P53680|AP2S1_HUMAN	-0.299781648083929	9.20497175635836	-1.69181363728255	0.10960476904719	0.312110044225858	-5.14719611191965
sp|P05198|IF2A_HUMAN	0.160034391980313	12.0518770224458	1.6916987739658	0.109627040071461	0.312110044225858	-5.1473672129794
sp|P62993|GRB2_HUMAN	0.299688897374962	11.0540056568057	1.69118141564615	0.109727399934203	0.312110044225858	-5.14813777280245
sp|Q96AX1|VP33A_HUMAN	0.507620479420057	8.78728600050972	1.68999041282517	0.109958738561056	0.312326304020175	-5.14991104398298
sp|P07339|CATD_HUMAN	-0.497876484895359	14.064154233318	-1.68731795443656	0.11047936636272	0.313362490487207	-5.15388687388184
sp|E9PAV3|NACAM_HUMAN	0.338858526008517	9.42762652756269	1.68393773226078	0.111140921996876	0.314794921317911	-5.1589093676963
sp|Q96JB5|CK5P3_HUMAN	-0.198298699330609	10.979856818315	-1.68204559499758	0.111512729043848	0.315147124508368	-5.16171772753293
sp|P02786|TFR1_HUMAN	-0.306799026956103	14.8235957503438	-1.68097450858825	0.111723673831996	0.315147124508368	-5.16330648504234
sp|P10619|PPGB_HUMAN	-0.625507393310519	6.24901699362695	-1.68091499318781	0.11173540515886	0.315147124508368	-5.16339474434373
sp|Q8WZ60|KLHL6_HUMAN	-0.735654404323926	7.74771501012177	-1.67981791450311	0.111951845197928	0.31531535111069	-5.16502128342747
sp|P23219|PGH1_HUMAN	-0.238718780371382	9.29929482464879	-1.67349248576066	0.113206835452286	0.318404120411954	-5.17438493124314
sp|P33897|ABCD1_HUMAN	-0.248972298096859	12.681204965536	-1.67114523388492	0.113675612269968	0.319035752526461	-5.17785331506165
sp|Q8N0U8|VKORL_HUMAN	-0.34790113210072	9.73612965806977	-1.67078002415934	0.11374869943385	0.319035752526461	-5.17839265514153
sp|P08240|SRPRA_HUMAN	-0.249815674781921	10.9186593955749	-1.66644145924688	0.114620048034454	0.321031917266415	-5.18479349568806
sp|Q92896|GSLG1_HUMAN	-0.303298353588101	11.8812983643619	-1.66405037528447	0.115102717869437	0.321681296696502	-5.18831614725085
sp|Q9Y2Q5|LTOR2_HUMAN	-0.30930150141379	11.2443480580872	-1.66370874916773	0.115171821790891	0.321681296696502	-5.18881915555497
sp|P46734|MP2K3_HUMAN	0.423410042960134	9.74469102731549	1.66206715147939	0.115504380789804	0.322162704255612	-5.19123522034163
sp|O75436|VP26A_HUMAN	0.294665450434445	11.5211509162726	1.65933149172067	0.116060411081277	0.323265217014471	-5.19525776637359
sp|Q9HB71|CYBP_HUMAN	0.469894795515062	10.3996670342643	1.65741746161541	0.116450808619113	0.323903978053993	-5.19806940024154
sp|P43243|MATR3_HUMAN	-0.337558921606295	11.2194558034464	-1.65517809997242	0.116908993636203	0.324729262710504	-5.20135602547171
sp|Q00688|FKBP3_HUMAN	0.485822710339852	9.63644084391384	1.65357952646763	0.117237015842667	0.325191226013246	-5.20370027026375
sp|Q14699|RFTN1_HUMAN	-0.473716976668406	10.007808118122	-1.65067472351567	0.117835093603812	0.326399963136731	-5.20795594891024
sp|P05026|AT1B1_HUMAN	-0.834639615639224	5.87689024840569	-1.64692795335309	0.118610388710685	0.328095586928732	-5.21343732673763
sp|P49748|ACADV_HUMAN	-0.212408651935004	13.1641273389854	-1.64435999659236	0.119144280945618	0.329119710139611	-5.21718904641066
sp|Q969H8|MYDGF_HUMAN	-0.370052527210673	10.3740993285439	-1.64331271056676	0.119362607684508	0.329270513105	-5.21871791208555
sp|Q9BT78|CSN4_HUMAN	1.09467884024851	8.58339130833008	1.64047974141255	0.119954911744797	0.33015686886123	-5.22285011484253
sp|Q9Y646|CBPQ_HUMAN	0.22617324230688	9.52357870419831	1.63874499743386	0.120318844547774	0.33015686886123	-5.22537793114964
sp|Q86UE4|LYRIC_HUMAN	-0.231149847836821	12.0840698629164	-1.63873185747458	0.120321604787973	0.33015686886123	-5.22539707104088
sp|P62310|LSM3_HUMAN	0.161079238237827	9.91798910418397	1.63864134830004	0.12034061903296	0.33015686886123	-5.22552890529896
sp|Q9Y277|VDAC3_HUMAN	-0.391039902702508	10.475821781336	-1.6370441997615	0.120676572580538	0.330220933840997	-5.22785443454517
sp|Q7L014|DDX46_HUMAN	0.669591727890591	9.88115770288092	1.63696911977304	0.120692385068689	0.330220933840997	-5.22796371509163
sp|P06753|TPM3_HUMAN	0.194197102720956	13.0164536347922	1.63472556128808	0.121165716088729	0.331065563932656	-5.23122761580961
sp|P98171|RHG04_HUMAN	0.767351517049876	7.7707888272724	1.63012372523461	0.122141548766783	0.332893715371366	-5.2379123206618
sp|Q9NY33|DPP3_HUMAN	0.318814220866816	10.6735713147904	1.63000943904194	0.122165868694216	0.332893715371366	-5.23807816357668
sp|O43598|DNPH1_HUMAN	0.350976360713236	10.6497980412928	1.62783386172907	0.122629617694619	0.333705224876696	-5.24123360208089
sp|B0I1T2|MYO1G_HUMAN	0.299964213421845	8.21148243126742	1.62313723321676	0.123635884669932	0.335988870366532	-5.24803527453376
sp|P24539|AT5F1_HUMAN	-0.22777631240433	13.2320867953678	-1.62191696044121	0.123898482040523	0.336248107130219	-5.24980017480662
sp|Q10567|AP1B1_HUMAN	-0.21767911340649	10.7797473529438	-1.61829746860097	0.12468018069155	0.337474675235863	-5.25502950718644
sp|P55884|EIF3B_HUMAN	0.260354801367351	12.7050852954645	1.61827027995893	0.124686068473519	0.337474675235863	-5.25506875680345
sp|O43819|SCO2_HUMAN	-0.446659657486462	7.31265632343255	-1.61608893568661	0.125159217952576	0.338299982933644	-5.2582162102781
sp|O60488|ACSL4_HUMAN	-0.282258066203008	11.9587395625368	-1.61513897811645	0.125365748381487	0.338393182694347	-5.25958594741772
sp|P41226|UBA7_HUMAN	0.485137653576494	9.10434886254093	1.61438333182166	0.125530240820479	0.338393182694347	-5.26067509522914
sp|Q00839|HNRPU_HUMAN	-0.31459853727047	13.1041776065038	-1.61319232370689	0.125789877955545	0.338517554782949	-5.26239100623349
sp|Q9BWM7|SFXN3_HUMAN	-0.258356876562146	13.1269435982826	-1.61262806922286	0.125913043748208	0.338517554782949	-5.26320362188473
sp|P05141|ADT2_HUMAN	-0.395557289709787	12.5584372076394	-1.61138485339678	0.126184776004262	0.338795172956703	-5.26499332746616
sp|P56589|PEX3_HUMAN	-0.882046522967062	6.64213765401002	-1.60972421603699	0.126548523568069	0.338941622217074	-5.2673823938129
sp|Q9P0L0|VAPA_HUMAN	-0.679959855033924	8.13876987776114	-1.60959707730294	0.126576408893596	0.338941622217074	-5.26756522812042
sp|Q9Y305|ACOT9_HUMAN	-0.243710292326178	11.9133382769216	-1.60874662052453	0.126763073993338	0.338990082181654	-5.26878797636871
sp|P20591|MX1_HUMAN	0.903126398549121	11.3486533380472	1.60758692971925	0.127017989667016	0.339125032912392	-5.27045457689759
sp|Q86XP3|DDX42_HUMAN	-0.615846806227029	9.05143202159154	-1.60698348222741	0.127150807964169	0.339125032912392	-5.27132145323725
sp|O95674|CDS2_HUMAN	-0.43369211071315	9.76477047117402	-1.60508229038431	0.127570031284762	0.339792493925373	-5.27405105625792
sp|P16219|ACADS_HUMAN	-0.311141324747334	9.77983572920734	-1.60066131849361	0.128549425366053	0.341620008928209	-5.28038936889598
sp|O14874|BCKD_HUMAN	-0.218971976645815	9.74065131761704	-1.59994237346014	0.12870929826654	0.341620008928209	-5.28141892045761
sp|Q6RW13|ATRAP_HUMAN	-0.243621679406965	8.89065246617784	-1.59968859519091	0.128765771639773	0.341620008928209	-5.2817822589362
sp|Q9ULZ3|ASC_HUMAN	0.354936222205501	10.8147740658542	1.59704154430489	0.129356076378846	0.342733952039339	-5.28556959873993
sp|Q9BRF8|CPPED_HUMAN	0.325013787510803	10.3430878962464	1.59610034837222	0.129566520396843	0.342839832260595	-5.28691514609349
sp|O94874|UFL1_HUMAN	-0.325684850432967	12.0315387293514	-1.59395936707231	0.130046309444735	0.343378641023987	-5.28997378354576
sp|Q99538|LGMN_HUMAN	-0.601736595638161	7.7867843803881	-1.59249840541766	0.13037457215023	0.343378641023987	-5.29205922647238
sp|P09211|GSTP1_HUMAN	0.595067886570474	9.82300193747376	1.59216253442234	0.130450138104833	0.343378641023987	-5.29253846788266
sp|O75131|CPNE3_HUMAN	0.202271510772524	10.9366139533441	1.59214915717709	0.130453148554115	0.343378641023987	-5.29255755384112
sp|P06703|S10A6_HUMAN	0.418140178271878	9.83567017323115	1.59035880392421	0.130856586131701	0.343990319883465	-5.29511088680696
sp|Q96A33|CCD47_HUMAN	-0.341076569537794	10.5720998673534	-1.58810336419068	0.131366331241599	0.344879493638193	-5.29832453881652
sp|Q9NYK5|RM39_HUMAN	-0.598096305979327	8.55365031894424	-1.58677003956445	0.131668462570181	0.345222005513213	-5.30022276100087
sp|Q8WUM4|PDC6I_HUMAN	0.166665944372317	11.2176698676419	1.58470320544293	0.132137970543274	0.346001899430371	-5.30316297121859
sp|P18124|RL7_HUMAN	0.14925427853569	13.8059703654142	1.58343197384943	0.132427450754205	0.346308977199877	-5.30496999835193
sp|Q8TBA6|GOGA5_HUMAN	-0.409735551737181	8.06802885946703	-1.57977184973697	0.133263920483806	0.348043823497315	-5.31016688299581
sp|Q96QK1|VPS35_HUMAN	0.194957487458316	12.6049701253891	1.57862546924864	0.133526827139576	0.34827814445874	-5.31179278620299
sp|P33993|MCM7_HUMAN	0.434260533341746	8.38877865461421	1.57737258182584	0.133814661279056	0.348549411825823	-5.31356876259009
sp|Q5VZ89|DEN4C_HUMAN	0.591895133601398	8.36542851266125	1.57666490820415	0.133977471577007	0.348549411825823	-5.31457143990023
sp|Q15046|SYK_HUMAN	0.207983950453267	11.6168375123545	1.57490518040698	0.134383047895204	0.349152854415058	-5.31706331054008
sp|Q14165|MLEC_HUMAN	-0.48320587993863	10.5694587426169	-1.57392096869539	0.134610337942006	0.349292115614675	-5.31845612151549
sp|Q9H2F3|3BHS7_HUMAN	-0.374067198360031	11.5306090129475	-1.57042841455588	0.135419517951451	0.350938982732434	-5.32339348401732
sp|P16930|FAAA_HUMAN	0.350147277652878	9.96834583958184	1.5679644474034	0.135992855363526	0.351569451997038	-5.32687192090338
sp|P51452|DUS3_HUMAN	0.394628465558087	9.1476930147873	1.56788039985867	0.136012448360863	0.351569451997038	-5.3269905021175
sp|O95837|GNA14_HUMAN	0.780572538647967	7.44239545189002	1.56673714300106	0.136279198815372	0.351806763565742	-5.32860304061893
sp|O75352|MPU1_HUMAN	-0.317302266911083	10.65595038036	-1.56522096115247	0.136633642762284	0.352269558455069	-5.33074025134601
sp|P31948|STIP1_HUMAN	0.214732357883356	13.4766402488492	1.56363432485376	0.137005389430553	0.352326239173249	-5.33297514926369
sp|O43292|GPAA1_HUMAN	-0.510229824143245	8.41828309382353	-1.5636316094693	0.137006026371696	0.352326239173249	-5.3329789726635
sp|P35998|PRS7_HUMAN	0.205375184119212	12.3051387357503	1.56190882080954	0.137410640337836	0.352575481304407	-5.33540376426057
sp|P20290|BTF3_HUMAN	-1.01849639280517	7.68849174937615	-1.56172618182146	0.137453593904851	0.352575481304407	-5.33566071000674
sp|P62258|1433E_HUMAN	0.167138621079372	12.5955806980513	1.55933109694606	0.138017924948633	0.353572034486244	-5.3390281929285
sp|Q9HBI0|PARVG_HUMAN	0.317939713975834	10.6114148959823	1.55855153712526	0.138202025771128	0.353593223696867	-5.34012343233197
sp|P07900|HS90A_HUMAN	0.254580650741625	14.3466888608472	1.55266606185794	0.139598624962879	0.356712623634497	-5.34837919316339
sp|P12931|SRC_HUMAN	-0.191070843413831	12.9135608761414	-1.55106992376474	0.139979422642211	0.357137676137276	-5.3506141836097
sp|Q96SB3|NEB2_HUMAN	-0.35902616211451	9.9754299079587	-1.55048097005423	0.140120152397967	0.357137676137276	-5.35143843706259
sp|P11177|ODPB_HUMAN	-0.288800821970479	11.4053351407389	-1.54895865927698	0.140484457950518	0.357612968276573	-5.35356787357408
sp|P62910|RL32_HUMAN	0.310283140313885	11.3306053327478	1.54701795262972	0.140950044459919	0.358344550453726	-5.3562803301025
sp|P30740|ILEU_HUMAN	0.257495668747318	11.2432854147161	1.54449230503897	0.141557902689015	0.359135963003526	-5.35980657392661
sp|Q15418|KS6A1_HUMAN	0.705949285001775	8.30870037546159	1.54398957204027	0.141679159944572	0.359135963003526	-5.36050796826989
sp|Q6P2Q9|PRP8_HUMAN	0.260255238106957	11.2825517387656	1.54350096643732	0.141797093299254	0.359135963003526	-5.3611894907216
sp|P07384|CAN1_HUMAN	0.240159959372672	12.8902267341172	1.54154647205368	0.142269668724064	0.359370311176516	-5.36391408423514
sp|Q9Y5U8|MPC1_HUMAN	-0.586345771593759	8.59164344783114	-1.54129976646392	0.142329413307471	0.359370311176516	-5.36425781372694
sp|O00442|RTCA_HUMAN	0.271082593972377	10.2951274375332	1.54045381276079	0.142534437460705	0.359370311176516	-5.36543615306537
sp|A1L0T0|ILVBL_HUMAN	-0.255477372766769	12.3184776147778	-1.54016524998179	0.142604429795554	0.359370311176516	-5.36583798609938
sp|O43865|SAHH2_HUMAN	0.236301365210062	12.6412812040806	1.53673712769726	0.143438146356366	0.361018914045873	-5.37060748777551
sp|Q9BS40|LXN_HUMAN	-0.780105271995775	7.64007597020047	-1.53212083295162	0.144567279103925	0.363405997847492	-5.37701761386367
sp|P00918|CAH2_HUMAN	0.455652596009806	12.4366578696917	1.52996272202382	0.145097695818421	0.364283977891193	-5.38000942171971
sp|Q9UIQ6|LCAP_HUMAN	0.599259235395264	8.94780313539167	1.52665603942236	0.145913566721794	0.365875539498164	-5.38458741601706
sp|Q15067|ACOX1_HUMAN	-0.231144748052079	11.7711637205417	-1.52540459366908	0.146223340564775	0.365976837689049	-5.38631807753487
sp|Q9UHB6|LIMA1_HUMAN	-0.759081470881458	8.41150878771874	-1.52502286606868	0.146317940080555	0.365976837689049	-5.38684576946694
sp|O15438|MRP3_HUMAN	0.811363836852935	8.28724076566398	1.52155226874648	0.147180371868678	0.3675284598622	-5.39163892888273
sp|Q9UIA0|CYH4_HUMAN	0.262807256030458	9.92269211770719	1.52105696713806	0.147303798433085	0.3675284598622	-5.39232231370228
sp|Q9H0E2|TOLIP_HUMAN	-0.195060703035063	11.2671431704156	-1.51894463093588	0.147831152955671	0.368387172978754	-5.395234911949
sp|Q9BV81|EMC6_HUMAN	-0.218611066084003	8.55684326297561	-1.51766272699314	0.148151954477395	0.368451186054705	-5.39700099276861
sp|P17931|LEG3_HUMAN	-0.525311777342903	10.9566924536772	-1.51705810005682	0.148303466402371	0.368451186054705	-5.39783360128621
sp|Q8IVH4|MMAA_HUMAN	-0.797622450992966	8.59790437696538	-1.51664724779923	0.148406494631681	0.368451186054705	-5.39839922858609
sp|Q86T03|TM55B_HUMAN	-0.642719475182719	8.35026424595078	-1.51343265955899	0.149214671992396	0.368913151000848	-5.40282084969958
sp|P31930|QCR1_HUMAN	-0.179229403444117	14.0569305692099	-1.51317483633228	0.149279649918931	0.368913151000848	-5.40317517772684
sp|Q96HE7|ERO1A_HUMAN	-0.184570005290736	12.8857356901687	-1.51254939219507	0.149437375638347	0.368913151000848	-5.40403454154622
sp|Q96FZ7|CHMP6_HUMAN	-0.39241490305058	7.58058907299607	-1.51201243862279	0.149572896510741	0.368913151000848	-5.40477210651987
sp|P55084|ECHB_HUMAN	-0.23983164495667	14.4091223338099	-1.51168286864288	0.149656126916497	0.368913151000848	-5.40522471008277
sp|P50281|MMP14_HUMAN	-0.23455425996039	9.37053729117889	-1.51153590976869	0.149693252718395	0.368913151000848	-5.4054265071515
sp|P61247|RS3A_HUMAN	0.146168781291225	14.1915397275494	1.50960494282485	0.150181781230789	0.369128481560344	-5.40807665480824
sp|Q7Z2W4|ZCCHV_HUMAN	-0.204607585238143	9.68978358163146	-1.50910145606507	0.150309380016686	0.369128481560344	-5.40876724564336
sp|Q9NZJ7|MTCH1_HUMAN	-0.219725861430994	10.106499493774	-1.5089544852189	0.150346643912114	0.369128481560344	-5.40896880072848
sp|P17813|EGLN_HUMAN	-0.420284667634512	8.16163340795556	-1.50829146536432	0.150514845787908	0.369128481560344	-5.40987787979107
sp|P47756|CAPZB_HUMAN	-0.221461037047018	12.7380371365033	-1.507067301381	0.150825816689937	0.369440581441491	-5.41155556641293
sp|Q13576|IQGA2_HUMAN	-0.254842577552068	12.1950579035866	-1.50595929326381	0.15110774216642	0.369526519806868	-5.41307318264298
sp|Q9HBI1|PARVB_HUMAN	-0.369045948318456	9.38561417682292	-1.50548559038913	0.151228406663875	0.369526519806868	-5.41372174808986
sp|P55795|HNRH2_HUMAN	-0.275688514762937	10.591114388129	-1.5044139156913	0.151501686353963	0.369745013662402	-5.41518845492933
sp|O96000|NDUBA_HUMAN	-0.357766515586317	9.68773591749907	-1.50081503052869	0.152422421293213	0.371541199055334	-5.42010818623047
sp|P21926|CD9_HUMAN	-0.383703412640331	10.4955719129503	-1.49840665465978	0.153041174172886	0.372597822350694	-5.42339552080354
sp|Q9NUQ9|FA49B_HUMAN	0.18272922406984	12.0156146764586	1.49673797922773	0.153471109179842	0.37319274553889	-5.42567086251515
sp|Q9BXP2|S12A9_HUMAN	0.453436553297692	9.11621830144532	1.49545485488698	0.153802389167307	0.373546623931708	-5.42741918201181
sp|Q2TAY7|SMU1_HUMAN	-0.700534504368286	7.89968624588963	-1.49414543856155	0.154141069679441	0.373917600874977	-5.4292021599303
sp|Q6IAN0|DRS7B_HUMAN	-0.660639280845736	8.44108820347726	-1.49196910485339	0.154705348817191	0.374834284905267	-5.43216297606657
sp|P48735|IDHP_HUMAN	-0.36052236790851	12.9674036739862	-1.48985552869337	0.15525499689033	0.374915800086449	-5.43503529364442
sp|Q8WW59|SPRY4_HUMAN	-0.283024844238939	8.63628613776983	-1.48952167898668	0.155341964547147	0.374915800086449	-5.43548870893459
sp|Q8NE86|MCU_HUMAN	-0.186847971111705	10.2124009288327	-1.48928351786337	0.15540403008712	0.374915800086449	-5.43581211861509
sp|O14656|TOR1A_HUMAN	-0.283404367326847	9.79290350229565	-1.48897399810316	0.155484722661411	0.374915800086449	-5.43623237098437
sp|O75844|FACE1_HUMAN	-0.343428937710092	9.77757198595635	-1.48776618839377	0.155799934258434	0.375225949453546	-5.43787165044769
sp|Q9BYX2|TBD2A_HUMAN	0.721840883272133	8.23272298888155	1.48668157811085	0.156083445107499	0.375366902618621	-5.43934286219027
sp|Q6IAA8|LTOR1_HUMAN	-0.480602185572096	8.0240741946307	-1.4861147761965	0.156231773988953	0.375366902618621	-5.44011137359894
sp|Q9Y678|COPG1_HUMAN	0.206889152310843	12.6327697611551	1.48532340965242	0.156439065683365	0.375416421347551	-5.44118399514554
sp|Q92504|S39A7_HUMAN	1.01447141778507	6.86042955978166	1.4829060229816	0.157073691962315	0.376490100758301	-5.44445785205901
sp|Q9Y5S9|RBM8A_HUMAN	-0.922412446414263	7.41707891846133	-1.48104530762561	0.157563629411705	0.377214831841593	-5.44697505928491
sp|Q9Y2W1|TR150_HUMAN	-0.265476798414932	9.34640300329302	-1.4796657372672	0.157927695089397	0.37763685472625	-5.44883981841613
sp|Q99426|TBCB_HUMAN	0.352362393880343	8.77810842864246	1.47838538736997	0.158266199623297	0.377996825941151	-5.45056928214083
sp|P48163|MAOX_HUMAN	1.1203260599865	8.1208743981145	1.47705030666614	0.158619813554868	0.378234884992571	-5.45237146455724
sp|O15305|PMM2_HUMAN	0.39793202056827	10.2244554270672	1.47618171602472	0.158850222235284	0.378234884992571	-5.45354328322319
sp|P52306|GDS1_HUMAN	0.303184693344976	10.0199376585488	1.47558465478669	0.159008763586003	0.378234884992571	-5.45434847697075
sp|Q9UJZ1|STML2_HUMAN	-0.321021457783228	10.6888223107639	-1.47475119329981	0.159230296626365	0.378234884992571	-5.455472064998
sp|P00488|F13A_HUMAN	-0.604198932516082	10.365751829809	-1.47443372452934	0.159314746545307	0.378234884992571	-5.45589991723243
sp|O96005|CLPT1_HUMAN	-0.369547195302923	11.6658967721509	-1.47375892850184	0.159494372189806	0.378234884992571	-5.45680910634141
sp|P54727|RD23B_HUMAN	0.331657805439264	10.4838612631521	1.47120390507115	0.160176018290678	0.379403972653183	-5.46024875891439
sp|O94973|AP2A2_HUMAN	-0.2002155196105	11.1016205706706	-1.46931333669867	0.160681944986642	0.38015457808016	-5.46279097719396
sp|O00410|IPO5_HUMAN	0.191093327097555	10.057687257773	1.46844855583024	0.160913804819312	0.380255771435531	-5.46395300497234
sp|Q9Y5P4|C43BP_HUMAN	0.304957148880936	8.65357878362314	1.46613425716082	0.161535660023589	0.380723592894583	-5.46706022175152
sp|O43264|ZW10_HUMAN	0.682518847110021	6.77735472756127	1.46574510010745	0.161640421639353	0.380723592894583	-5.46758234368839
sp|Q6NUM9|RETST_HUMAN	-0.834771877008718	8.43667208202026	-1.46559911452678	0.161679735620076	0.380723592894583	-5.4677781814979
sp|P61163|ACTZ_HUMAN	-0.291133362638556	10.284411873024	-1.46319347544057	0.162328712452128	0.381804726013133	-5.47100317272689
sp|Q8IWA4|MFN1_HUMAN	-0.40944728418423	8.80052770246863	-1.46049902167453	0.163058153334462	0.383072367237855	-5.47461054539823
sp|O60610|DIAP1_HUMAN	0.324796327429645	11.2557198515366	1.45793040387101	0.163756041614186	0.384263010135506	-5.47804471610739
sp|Q15006|EMC2_HUMAN	-0.264690337868126	10.6405396208402	-1.45583648200525	0.164326775009749	0.385061076759265	-5.48084081040079
sp|P08648|ITA5_HUMAN	0.250690967488332	11.8228394078138	1.45527865009856	0.164479097432227	0.385061076759265	-5.48158518593953
sp|P42765|THIM_HUMAN	-0.24178205279506	12.5839729519096	-1.45372500209887	0.164903951737414	0.385606798772023	-5.4836572352822
sp|Q96M27|PRRC1_HUMAN	0.894112821455731	7.10443036726185	1.44951842019977	0.166058801227963	0.387856270928495	-5.48925890070071
sp|Q6P2E9|EDC4_HUMAN	0.142342019314455	9.61731944924146	1.44488150674983	0.167339487508577	0.3900391885917	-5.49541917767467
sp|P13796|PLSL_HUMAN	0.19506578101408	17.3423905885114	1.44473056494077	0.167381312657701	0.3900391885917	-5.49561945351225
sp|P48506|GSH1_HUMAN	0.202903689092228	12.6635520762781	1.44138623726774	0.168310211798511	0.391584835971044	-5.50005271807671
sp|Q96T83|SL9A7_HUMAN	0.502525578701791	6.79626789450828	1.44025320446038	0.168625873594435	0.391584835971044	-5.50155288157357
sp|P62263|RS14_HUMAN	0.138643511935381	12.9561585345763	1.44024279571945	0.168628775709062	0.391584835971044	-5.50156665879478
sp|Q86V81|THOC4_HUMAN	-0.187327859156381	10.32806221118	-1.43836767373626	0.169152257039696	0.392347392049398	-5.50404735721125
sp|Q14534|ERG1_HUMAN	-0.568180365962498	9.09177430056502	-1.43750834276769	0.169392602986774	0.392446143732037	-5.50518337981857
sp|Q05823|RN5A_HUMAN	0.945647778969581	7.53784676823674	1.43682069962545	0.169585131229806	0.392446143732037	-5.50609205684818
sp|Q9NQ88|TIGAR_HUMAN	1.03270094866049	10.7765721917054	1.43507627828972	0.17007434391324	0.392847485310589	-5.50839569573232
sp|O00161|SNP23_HUMAN	-0.357333445180146	8.0673433753026	-1.43442527253048	0.17025721068713	0.392847485310589	-5.50925484446875
sp|P62995|TRA2B_HUMAN	-0.484208852138172	10.3089929857468	-1.4341143394745	0.170344608250041	0.392847485310589	-5.50966508454327
sp|Q9BZG1|RAB34_HUMAN	0.195506329340235	9.49706010050337	1.43105455203964	0.171206619741589	0.39438317560176	-5.51369845667788
sp|P12277|KCRB_HUMAN	-0.579424005252642	7.6403306521866	-1.42959215829471	0.171619868595483	0.394882786894183	-5.51562381493042
sp|Q9HC07|TM165_HUMAN	-0.212668175671824	10.445371265298	-1.4256976973434	0.172724362193539	0.396969934138521	-5.52074375907725
sp|Q02978|M2OM_HUMAN	-0.170573125073652	12.8261077375268	-1.42202603286034	0.173770984385192	0.398475170496167	-5.5255608957948
sp|Q99829|CPNE1_HUMAN	0.310141318138106	9.60091809053938	1.42143154475011	0.173940931814217	0.398475170496167	-5.52633994473516
sp|Q9UDX5|MTFP1_HUMAN	-0.682039407447801	8.50896646296136	-1.42104717661894	0.174050884081246	0.398475170496167	-5.52684350682453
sp|Q9NZ01|TECR_HUMAN	-0.205370165424924	11.549151931789	-1.42062438945266	0.174171892026918	0.398475170496167	-5.5273972798827
sp|P53701|CCHL_HUMAN	-0.593050894003619	8.8858672675008	-1.41954057367708	0.17448240989498	0.398731961703186	-5.52881629455334
sp|P42126|ECI1_HUMAN	-0.450363193263742	8.71572383366326	-1.41752317132107	0.175061607574224	0.399601467459438	-5.53145539445522
sp|Q14978|NOLC1_HUMAN	0.316058624434215	9.36996783724831	1.41396518267016	0.176086930533427	0.401486187418052	-5.53610273524533
sp|P00156|CYB_HUMAN	-0.206704861906271	9.40520336230615	-1.41061028117697	0.177058207528475	0.402833258758865	-5.54047649144032
sp|Q8TD55|PKHO2_HUMAN	-0.280503293236745	11.259080054529	-1.41054079897877	0.177078369340048	0.402833258758865	-5.54056698934327
sp|P05556|ITB1_HUMAN	-0.312802965339083	11.2719378169675	-1.40814325138205	0.177775217354203	0.403961539095257	-5.54368757717587
sp|Q14204|DYHC1_HUMAN	0.150040924168518	13.000242867522	1.4054246536784	0.178568077217009	0.405305195579463	-5.54722103171864
sp|P00558|PGK1_HUMAN	0.268843468474023	13.5840923884898	1.40341399189297	0.179156320847289	0.405649639061884	-5.54983093239029
sp|P62857|RS28_HUMAN	0.229016540796717	11.8695866046975	1.40294222682526	0.179294569412421	0.405649639061884	-5.55044287567921
sp|Q8TEM1|PO210_HUMAN	-0.35401075564431	10.3605326983686	-1.40283850175734	0.179324977188471	0.405649639061884	-5.5505773996315
sp|O75915|PRAF3_HUMAN	-0.330304256033703	14.570027644704	-1.39999057083916	0.180161507981853	0.407084036574727	-5.55426792728929
sp|P08574|CY1_HUMAN	-0.182518903633618	11.6019131617851	-1.39442324705332	0.181805966343083	0.410196838145096	-5.56146548115057
sp|P07741|APT_HUMAN	0.502650293579437	11.323203273432	1.39393772444972	0.18194995387963	0.410196838145096	-5.56209211120707
sp|Q16864|VATF_HUMAN	0.227746091548468	10.4576348131763	1.39326012926355	0.182151057415997	0.410196838145096	-5.5629663502835
sp|P07099|HYEP_HUMAN	0.169774331998392	11.6964139481384	1.39216215119151	0.182477309015943	0.410253692741013	-5.56438226412905
sp|P62136|PP1A_HUMAN	-0.261683318198811	10.8117714833858	-1.3916309068797	0.182635332126813	0.410253692741013	-5.56506702416344
sp|Q7Z7H5|TMED4_HUMAN	-0.375390189459285	8.75041811315231	-1.39035785323448	0.183014464055241	0.410253692741013	-5.56670712353334
sp|P68371|TBB4B_HUMAN	0.330696024790054	10.2385823713973	1.38981357906054	0.183176750461759	0.410253692741013	-5.56740796329504
sp|Q59GN2|R39L5_HUMAN	0.341591251266831	9.75756720805644	1.38974794577076	0.18319632823542	0.410253692741013	-5.56749246208185
sp|P26010|ITB7_HUMAN	-0.55149691282123	6.95135880677179	-1.38741370959893	0.183893711006357	0.411357344642697	-5.57049561101649
sp|P53602|MVD1_HUMAN	0.326238814188084	9.63504827686032	1.38610166608891	0.184286643358565	0.411454573935101	-5.57218190237368
sp|Q9UNK0|STX8_HUMAN	-0.625097628185022	8.70768619593884	-1.38590239577982	0.184346380465204	0.411454573935101	-5.57243790307292
sp|P47929|LEG7_HUMAN	-0.81418113413024	6.68655347103806	-1.38310809406059	0.185185705748872	0.412869683216166	-5.57602467105215
sp|P34897|GLYM_HUMAN	-0.147957410327791	13.848748687798	-1.37780385037833	0.186787441867631	0.41597956322902	-5.58281754219119
sp|Q7L523|RRAGA_HUMAN	-0.381466882775473	7.82052349835181	-1.37632693282799	0.187235416606764	0.416169122739844	-5.58470529718092
sp|P05023|AT1A1_HUMAN	-0.175286910381983	14.4578646144996	-1.37615885468482	0.18728645255075	0.416169122739844	-5.58492002891581
sp|P09651|ROA1_HUMAN	-0.247957295151359	13.8805814751591	-1.37000336098048	0.189163279318312	0.419875667449365	-5.59276985927646
sp|P84243|H33_HUMAN	-0.895437606358328	8.70270050995203	-1.36859262313737	0.18959554554457	0.420371159967067	-5.59456499875668
sp|O75663|TIPRL_HUMAN	0.312471870890892	9.13170372449371	1.36752441514564	0.189923385830809	0.420634282935857	-5.59592330291439
sp|Q8N163|CCAR2_HUMAN	-0.177336557322104	10.3734772368519	-1.36597809825364	0.190398769614677	0.421223240588685	-5.59788807228364
sp|O00764|PDXK_HUMAN	0.248854499097257	10.989762646981	1.3640481358775	0.190993440794698	0.422074515866086	-5.6003378400948
sp|Q13217|DNJC3_HUMAN	-0.386265074680439	9.88903045181961	-1.35950026445873	0.192400667462216	0.424276540950589	-5.60609976600766
sp|Q9P107|GMIP_HUMAN	0.160423279368889	11.3913434929042	1.35946427207715	0.192411837566851	0.424276540950589	-5.6061453057617
sp|Q8NBM8|PCYXL_HUMAN	0.201979255542682	9.52226372710973	1.35686030998211	0.193221351315456	0.425594893204143	-5.60943746106985
sp|Q16181|SEPT7_HUMAN	0.828779013429535	8.23505600130312	1.35542133010421	0.193669870120889	0.426116092793335	-5.61125459674478
sp|P37108|SRP14_HUMAN	-0.250761649354635	10.2876478131817	-1.35153702604879	0.194884750853341	0.427611539082832	-5.61615203020391
sp|Q7Z7H8|RM10_HUMAN	-0.902262747819412	5.90892295542795	-1.35072871443614	0.195138330450212	0.427611539082832	-5.61716976727226
sp|O14880|MGST3_HUMAN	-0.322786285156324	13.865547103624	-1.35053586110548	0.195198870532137	0.427611539082832	-5.61741251546639
sp|Q6XQN6|PNCB_HUMAN	0.623173300505337	7.39910661556178	1.35053195809595	0.195200095911507	0.427611539082832	-5.61741742797505
sp|Q969Q0|RL36L_HUMAN	0.145936255597961	11.7019899043382	1.3497991547619	0.195430274356503	0.427649925713739	-5.61833956820968
sp|Q06481|APLP2_HUMAN	-0.351128665491922	9.31960380468155	-1.34706079765202	0.196292336585322	0.428806691721904	-5.62178192059202
sp|Q14103|HNRPD_HUMAN	-0.454647268427282	9.21748785614754	-1.34676587675291	0.19638536204668	0.428806691721904	-5.62215232993292
sp|Q9UIB8|SLAF5_HUMAN	-0.162358592807841	13.025644846531	-1.34497727034768	0.196950290001371	0.429081338702815	-5.6243973676586
sp|Q99729|ROAA_HUMAN	-0.389685480462019	10.5428857182484	-1.34488601423344	0.196979147917074	0.429081338702815	-5.62451184755729
sp|P29466|CASP1_HUMAN	0.369582063575242	10.0782377277492	1.34434201617088	0.197151246624267	0.429081338702815	-5.6251941594045
sp|Q16650|TBR1_HUMAN	0.372946891969814	9.62796215878538	1.34310755836615	0.197542224883185	0.429467474854145	-5.62674166744952
sp|P04040|CATA_HUMAN	0.208335384228615	12.8378490131829	1.34220827296352	0.197827437499075	0.429529684684067	-5.62786829225426
sp|Q6L8Q7|PDE12_HUMAN	0.800929641614788	8.35674357582952	1.34164365154718	0.198006678109102	0.429529684684067	-5.62857534257735
sp|P07919|QCR6_HUMAN	-0.498962693973201	7.34792446860456	-1.34099860177711	0.198211609839291	0.429529684684067	-5.62938281943857
sp|P17947|SPI1_HUMAN	0.713489961564168	7.10564306773426	1.33937906901757	0.198726881374432	0.430182732447776	-5.63140879429611
sp|P50454|SERPH_HUMAN	-0.167797053723326	10.3462824375224	-1.33603145788227	0.199795352456501	0.43171169434477	-5.635590335304
sp|P46781|RS9_HUMAN	0.163201453590386	14.630951803733	1.3357938899202	0.199871352024215	0.43171169434477	-5.63588676667743
sp|Q96KA5|CLP1L_HUMAN	0.842542848775583	8.73256861304599	1.33515071175541	0.200077224828108	0.43171169434477	-5.63668909695604
sp|Q8IWA5|CTL2_HUMAN	0.526180763849117	9.76723259226864	1.33102219382511	0.20140274174384	0.434106016770484	-5.64183184460556
sp|P13762|DRB4_HUMAN	0.756454187887186	8.29197068809835	1.32835881584796	0.202261565015441	0.435050315067128	-5.64514275580042
sp|P23141|EST1_HUMAN	0.492305738715228	10.7259330909726	1.32832181113332	0.202273517945184	0.435050315067128	-5.64518871987318
sp|P56192|SYMC_HUMAN	0.21967723577815	10.4479474910861	1.32714746299288	0.202653137718978	0.435233743776197	-5.64664686125922
sp|Q9BT22|ALG1_HUMAN	-0.298906120995511	8.34721023548611	-1.32627754360608	0.202934713570848	0.435233743776197	-5.64772633923646
sp|Q99623|PHB2_HUMAN	-0.171622569326523	14.4926276272503	-1.32605103401673	0.203008081383428	0.435233743776197	-5.64800732059704
sp|P48681|NEST_HUMAN	-0.287215154975982	12.136263281356	-1.32185226751455	0.20437191449084	0.437691075656102	-5.65320884968859
sp|P61981|1433G_HUMAN	0.217381048738872	10.6308600718095	1.31943111842523	0.205161652820819	0.438079549536708	-5.65620220565115
sp|P52566|GDIR2_HUMAN	0.295213514905294	11.5619572424979	1.31895342044539	0.20531775603694	0.438079549536708	-5.65679228061492
sp|Q16706|MA2A1_HUMAN	-0.174045420852437	9.37715608819807	-1.31817081080942	0.205573702929168	0.438079549536708	-5.65775862568466
sp|O95249|GOSR1_HUMAN	-0.238010844688581	9.47664475540987	-1.31747613214931	0.205801104929169	0.438079549536708	-5.65861600976009
sp|Q15459|SF3A1_HUMAN	-0.184463951004798	9.65962572835679	-1.31719320213	0.205893778882461	0.438079549536708	-5.65896510261979
sp|O15131|IMA6_HUMAN	0.219432805650747	10.0286187817177	1.31665928286857	0.206068754851591	0.438079549536708	-5.65962371402791
sp|P04632|CPNS1_HUMAN	0.25469403765671	11.3654858603079	1.31622493657508	0.206211185867231	0.438079549536708	-5.66015933968555
sp|P79483|DRB3_HUMAN	0.786544417117073	7.8266724047076	1.31596628997482	0.206296038493915	0.438079549536708	-5.66047822908547
sp|P42858|HD_HUMAN	0.206216506493851	11.2786674826921	1.31528734022589	0.206518909331054	0.438090218000791	-5.66131507689901
sp|O95340|PAPS2_HUMAN	0.503774606551579	7.25066171144438	1.31411197645279	0.206905183941513	0.438447128457727	-5.66276296442462
sp|Q08945|SSRP1_HUMAN	0.15710052521392	9.2641848772318	1.31230791977831	0.207499188898301	0.43906816566188	-5.6649832886016
sp|P12236|ADT3_HUMAN	-0.301689662806549	12.8279454381229	-1.31129852610908	0.207832132209874	0.43906816566188	-5.6662245177827
sp|P33241|LSP1_HUMAN	-0.390037124950739	11.2435128336977	-1.31021599640096	0.208189669656845	0.43906816566188	-5.66755482562596
sp|Q8IWT6|LRC8A_HUMAN	0.235434646191115	10.6116299305508	1.30994348184374	0.208279752422546	0.43906816566188	-5.66788957602274
sp|Q7L2E3|DHX30_HUMAN	-0.582564264183429	8.34695904306764	-1.30991272780199	0.208289920458197	0.43906816566188	-5.66792735003179
sp|Q9UMS4|PRP19_HUMAN	0.49598728253536	10.4018596454874	1.30613189295307	0.209542956275676	0.439459950343103	-5.67256575582847
sp|P60174|TPIS_HUMAN	0.465681996440306	12.3729270074276	1.30587604798132	0.209627963001115	0.439459950343103	-5.67287924096743
sp|P62308|RUXG_HUMAN	-0.196505560259016	10.2670260987826	-1.30576997335622	0.209663215226339	0.439459950343103	-5.67300919896484
sp|Q00722|PLCB2_HUMAN	0.284328244125016	10.1415282091539	1.30553362436177	0.209741778956881	0.439459950343103	-5.67329873278739
sp|P09543|CN37_HUMAN	-0.218557373585339	9.11815954880294	-1.30550119093062	0.209752561829301	0.439459950343103	-5.67333846130488
sp|Q9H3K2|GHITM_HUMAN	-0.167977180821925	11.5406394026025	-1.30511179306571	0.209882055953075	0.439459950343103	-5.67381538224489
sp|Q53EU6|GPAT3_HUMAN	-0.266213013661821	10.5136943159805	-1.30443251709108	0.210108100394145	0.439459950343103	-5.67464706085541
sp|P01112|RASH_HUMAN	-0.556806297457121	7.63485210499995	-1.3031891907426	0.210522344320756	0.439459950343103	-5.67616843471783
sp|Q02750|MP2K1_HUMAN	0.447595990366622	7.93492525830106	1.30246366920785	0.210764367516374	0.439459950343103	-5.6770556646147
sp|Q53FA7|QORX_HUMAN	0.329074639945562	9.1017672252466	1.3022414168417	0.21083855161491	0.439459950343103	-5.67732737397913
sp|P07686|HEXB_HUMAN	-0.318587969625138	10.7710907101122	-1.30211849925053	0.210879588304871	0.439459950343103	-5.67747762787763
sp|O15498|YKT6_HUMAN	0.183561999607278	9.23388203943905	1.30069322690061	0.211355884380143	0.439981486773639	-5.67921903717664
sp|P84077|ARF1_HUMAN	0.205331105439807	12.4179315319356	1.3000610161746	0.211567428001049	0.439981486773639	-5.6799909837453
sp|Q30134|2B18_HUMAN	1.22569135764599	10.1622313059319	1.29714105225209	0.21254664702801	0.441384347707938	-5.68355240027448
sp|Q8NBL1|PGLT1_HUMAN	0.624465773651223	7.21137245134485	1.29674133619961	0.212680971123318	0.441384347707938	-5.68403942099312
sp|O75629|CREG1_HUMAN	0.34737740797034	10.2362845180686	1.29386037266888	0.213651098606097	0.442940576594702	-5.68754603977878
sp|Q53TQ3|IN80D_HUMAN	0.775020400605687	6.16077965165169	1.29042313835314	0.214813106260578	0.4448909955613	-5.69172146403987
sp|Q14738|2A5D_HUMAN	0.377328932983305	10.3474649457472	1.28555459822406	0.216467503828531	0.447562709961605	-5.69762015948472
sp|Q9ULV4|COR1C_HUMAN	-0.20668152478442	15.0153909641776	-1.28454416207846	0.216812117448591	0.447562709961605	-5.69884212871162
sp|Q9H2V7|SPNS1_HUMAN	-0.42554232263069	10.6179643330455	-1.2843601702767	0.216874915074832	0.447562709961605	-5.69906455484358
sp|Q8N5K1|CISD2_HUMAN	0.764909692547754	8.9767944179471	1.28384412892485	0.21705111976258	0.447562709961605	-5.69968825468682
sp|Q9BYT8|NEUL_HUMAN	-0.267162505135408	9.9723088839539	-1.28336180013099	0.217215914929153	0.447562709961605	-5.70027102450288
sp|Q96A65|EXOC4_HUMAN	-0.375403609065312	7.06993341521777	-1.28135092922817	0.217904020755001	0.448520968002361	-5.70269872383579
sp|P54136|SYRC_HUMAN	0.184683522792055	12.693462775467	1.27935681265244	0.218588084031918	0.449468953975652	-5.70510313683826
sp|Q12996|CSTF3_HUMAN	-0.486029272249313	7.2867853709034	-1.27623322882413	0.219662989436847	0.451217846534729	-5.70886327909565
sp|P06858|LIPL_HUMAN	-0.545801177769741	10.2120390547845	-1.27406121678872	0.220412876419426	0.452296218856599	-5.71147351211685
sp|P35237|SPB6_HUMAN	0.178650669667045	11.9311132903728	1.27316320831685	0.220723499768978	0.45247192460287	-5.71255164166223
sp|O00160|MYO1F_HUMAN	0.142526438678185	13.9127021804035	1.27102542213078	0.221464346158879	0.453528309700107	-5.71511572561882
sp|Q9BUJ2|HNRL1_HUMAN	-0.32576975306518	7.77819136885963	-1.26842874965824	0.222366837509272	0.454913235230057	-5.71822547062069
sp|O43684|BUB3_HUMAN	0.211759460246922	9.76624351666682	1.26703275882641	0.222853212349668	0.455444928897543	-5.71989514565147
sp|P67812|SC11A_HUMAN	-0.160856201272553	12.9409733265903	-1.26412480043571	0.223869041905576	0.457056490631587	-5.72336838236857
sp|P23588|IF4B_HUMAN	0.201782601198918	11.6975367518771	1.26273336849561	0.224356386074102	0.457586909122738	-5.72502798547922
sp|O00487|PSDE_HUMAN	0.193386695041861	11.0398618863435	1.2609852088907	0.224969847509222	0.458373215137838	-5.72711094772045
sp|Q9P0S9|TM14C_HUMAN	-0.311529636565151	9.29251091633138	-1.25958382532392	0.225462564275815	0.458912162711198	-5.72877901366801
sp|P62244|RS15A_HUMAN	0.152243025388684	13.2588442044089	1.25806673449373	0.225996912159017	0.459534671740933	-5.73058309261744
sp|Q99714|HCD2_HUMAN	-0.164377740123054	12.0214887826631	-1.25631322926519	0.226615760256737	0.460327569572017	-5.73266608769332
sp|Q6ZNJ1|NBEL2_HUMAN	0.328514775697147	7.95253824178241	1.25565385009751	0.226848810391501	0.460335981531089	-5.73344875007836
sp|Q15363|TMED2_HUMAN	-0.53146046795354	9.64732721116157	-1.25404299290843	0.227418935603363	0.461027701107221	-5.73535936916096
sp|Q16401|PSMD5_HUMAN	0.176472055235227	11.8138484049817	1.25328556603423	0.227687394828405	0.461084003084655	-5.73625704861934
sp|Q92734|TFG_HUMAN	0.427470505312284	9.02030230136489	1.25267136608248	0.227905270545076	0.461084003084655	-5.73698465292551
sp|Q14643|ITPR1_HUMAN	-0.323780402184445	11.5794627647393	-1.2519713984128	0.228153768701108	0.461122843073294	-5.73781350380069
sp|O43615|TIM44_HUMAN	-0.233263587339595	10.6043855310173	-1.24493741601567	0.230662655423156	0.465725502064224	-5.74612149001418
sp|O95772|STR3N_HUMAN	0.332688189127433	8.37270552598912	1.24340013755747	0.231213818209148	0.466199708679575	-5.74793207349665
sp|O15173|PGRC2_HUMAN	-0.195378961060841	10.3104643855318	-1.24298963787511	0.231361168205975	0.466199708679575	-5.74841524220825
sp|P35232|PHB_HUMAN	-0.155988097452649	14.267159907349	-1.23840177622921	0.233012959101859	0.469043011945647	-5.75380632651583
sp|O95070|YIF1A_HUMAN	-0.452754962453188	8.19847703619839	-1.23705046724773	0.233501217379289	0.469043011945647	-5.75539108239008
sp|O75494|SRS10_HUMAN	-0.144311079487936	11.6680536311805	-1.23689306742289	0.233558141002205	0.469043011945647	-5.75557558116959
sp|O15127|SCAM2_HUMAN	-0.161746430839917	11.2844746511698	-1.23616970363863	0.233819883715896	0.469043011945647	-5.75642323472898
sp|P35637|FUS_HUMAN	-0.58036065622549	7.36136842808589	-1.23584234764311	0.233938409239922	0.469043011945647	-5.75680670314468
sp|P34932|HSP74_HUMAN	0.137523894907913	12.9281828916389	1.23484438321485	0.234300028715819	0.469300157119035	-5.75797521221088
sp|P23786|CPT2_HUMAN	-0.18784310628577	11.7123899120173	-1.23388357549881	0.234648593155332	0.469530667497884	-5.75909947821292
sp|Q8IV08|PLD3_HUMAN	0.170085097325085	14.3218309329194	1.23171853924509	0.235435502564839	0.470636973815001	-5.76163019299146
sp|P49368|TCPG_HUMAN	0.110598464002377	13.4084916531171	1.22978690349668	0.236139301976647	0.471575110501527	-5.76388498422171
sp|Q9H0U3|MAGT1_HUMAN	-0.175595537040158	11.7141466248458	-1.22771800781111	0.23689491595719	0.472614757926498	-5.76629675174756
sp|Q8NE71|ABCF1_HUMAN	0.467257900631244	9.27302743244808	1.22691192964952	0.237189821811547	0.472734124542142	-5.7672355090775
sp|P53985|MOT1_HUMAN	-1.13425311812886	5.39122221083868	-1.22568807302463	0.237638115163433	0.473158662964023	-5.76865983468187
sp|Q08752|PPID_HUMAN	0.557991432270091	7.89946988834604	1.22455056344735	0.238055366433751	0.473520615131822	-5.76998261390999
sp|P14866|HNRPL_HUMAN	-0.375046443945299	10.5760635266674	-1.2234258732031	0.238468471264651	0.473873612364835	-5.77128948549076
sp|P11498|PYC_HUMAN	-0.252740242164062	12.7375059398433	-1.22222324650196	0.238910814400467	0.473884373602799	-5.77268581687584
sp|Q16822|PCKGM_HUMAN	-0.213309370994567	13.018063561765	-1.22151692589175	0.23917090401395	0.473884373602799	-5.77350537246721
sp|P07355|ANXA2_HUMAN	0.173052695954613	17.2375962517224	1.22148999520548	0.23918082506556	0.473884373602799	-5.77353661281771
sp|Q969N2|PIGT_HUMAN	-0.29495495421058	8.61537387636379	-1.21802333325103	0.240460567398945	0.475950985274881	-5.77755326676813
sp|P62266|RS23_HUMAN	-0.267394822025238	8.33840335051103	-1.21714175158582	0.240786849249179	0.476128174867355	-5.77857320182354
sp|Q9H3U5|MFSD1_HUMAN	-0.220222486547382	9.83726353745796	-1.21479207926816	0.241658150863226	0.477381671302502	-5.78128863039713
sp|Q9Y6Y0|NS1BP_HUMAN	0.355760217926529	7.66100914786343	1.213894100229	0.241991778067633	0.4775716051953	-5.78232523978234
sp|Q9NVI7|ATD3A_HUMAN	-0.139867764716447	11.8835776610659	-1.21293349827851	0.242349063772252	0.477807811025489	-5.78343343446529
sp|O43278|SPIT1_HUMAN	-0.315956126892688	8.23080482119008	-1.21203042461785	0.242685322270559	0.478002138184226	-5.78447459665064
sp|P82933|RT09_HUMAN	-0.247450554167538	7.14093296594886	-1.20850379918471	0.244001893211374	0.479869049865365	-5.78853429712914
sp|Q10471|GALT2_HUMAN	-0.239669889217526	10.140210536864	-1.20821376925673	0.244110411741556	0.479869049865365	-5.78886772901536
sp|P51649|SSDH_HUMAN	-0.205048715663866	9.6812157920473	-1.20696960078709	0.24457635429313	0.480315477034652	-5.79029732677356
sp|Q9UH62|ARMX3_HUMAN	-0.139076983029629	8.32297680505346	-1.20570634364689	0.245050143642046	0.480372954149695	-5.79174760286279
sp|P35610|SOAT1_HUMAN	-0.311557193033485	11.3742003238264	-1.20502134608544	0.245307348820516	0.480372954149695	-5.79253348178041
sp|Q96CM8|ACSF2_HUMAN	0.231176886722507	9.29918867595734	1.20498170522905	0.24532223963786	0.480372954149695	-5.79257894925531
sp|Q14697|GANAB_HUMAN	-0.167469208059748	13.379414877749	-1.20242866905969	0.246282730998055	0.48102686239459	-5.79550461743649
sp|Q53H82|LACB2_HUMAN	0.194867121417683	9.63420980515437	1.20232942004745	0.24632012811494	0.48102686239459	-5.795618247986
sp|Q9BQA9|CQ062_HUMAN	-0.181546312078872	11.3475841483663	-1.20218705669231	0.246373778352276	0.48102686239459	-5.79578122664151
sp|P49757|NUMB_HUMAN	-0.266452448886351	11.5157676852224	-1.1997863731136	0.247279835205909	0.481882681538981	-5.79852712215348
sp|O15382|BCAT2_HUMAN	0.161552742172088	10.4492696246198	1.19975587735674	0.247291361187583	0.481882681538981	-5.79856197365408
sp|P60953|CDC42_HUMAN	-0.476115870878717	9.29555163023978	-1.19665197085272	0.248466646386222	0.483704187688957	-5.80210534502046
sp|Q6ZS81|WDFY4_HUMAN	0.200050523985587	11.9287657265915	1.19569504712371	0.248829843081647	0.483942760577555	-5.80319620771989
sp|P22087|FBRL_HUMAN	-0.187322779292575	11.6002836794037	-1.19445767083727	0.24930008606638	0.484156547773152	-5.80460569599431
sp|P40227|TCPZ_HUMAN	0.120108697392538	12.6588546164631	1.19413906955632	0.249421274735448	0.484156547773152	-5.80496841537432
sp|P27144|KAD4_HUMAN	-0.259164893776274	8.8261924790308	-1.19198102935894	0.250243329436653	0.485127248181136	-5.80742315802595
sp|O00159|MYO1C_HUMAN	-0.217910831838291	11.6527351310945	-1.19156034282978	0.250403820791655	0.485127248181136	-5.80790125081581
sp|O00505|IMA4_HUMAN	-0.239565809774273	9.0311291150701	-1.18963846633304	0.251138013769935	0.486081372176457	-5.81008358697295
sp|P17152|TMM11_HUMAN	1.1795528353512	6.66073610161196	1.18858089554338	0.251542725701438	0.486396559024608	-5.8112832254295
sp|Q9UKK3|PARP4_HUMAN	0.256213145897354	8.47818864223543	1.18317668935224	0.253618578634674	0.489939444413381	-5.81739943941541
sp|Q9H1C4|UN93B_HUMAN	-0.272338805219064	8.5010476301162	-1.18182641980895	0.254139272523507	0.490474162231068	-5.8189239575991
sp|Q9HD45|TM9S3_HUMAN	-0.381720630608182	9.84867628060658	-1.18056152857895	0.254627780161033	0.490945796647975	-5.82035075415419
sp|P28331|NDUS1_HUMAN	0.192333218743768	12.3342849957645	1.17498358102513	0.256790533097818	0.494641534539954	-5.82662736317968
sp|Q02338|BDH_HUMAN	-0.269827494577873	10.3275855067526	-1.17389033236899	0.257216051326197	0.494987061451657	-5.82785461659499
sp|O43676|NDUB3_HUMAN	-0.189131185429302	8.71859889659025	-1.17310763678845	0.257521023444799	0.495100170313089	-5.82873266059145
sp|P49189|AL9A1_HUMAN	-0.28828003680005	8.60551423521977	-1.17174078988614	0.258054263857781	0.495651503933141	-5.83026483568296
sp|P61803|DAD1_HUMAN	-0.15688520170483	11.8913438531438	-1.1701281891161	0.258684454851485	0.495926594311398	-5.83207055626657
sp|P13798|ACPH_HUMAN	0.705114088628269	7.45122771883683	1.17011222360218	0.258690699867059	0.495926594311398	-5.83208842328921
sp|Q6NXT6|TAPT1_HUMAN	-0.491260698790255	8.18723915612395	-1.16320283939929	0.261404084050633	0.500455002613174	-5.83980143177693
sp|P23634|AT2B4_HUMAN	0.189677044184766	11.5219306792075	1.16283135827142	0.261550575706835	0.500455002613174	-5.84021502802232
sp|P49257|LMAN1_HUMAN	-0.219120675531132	12.1120914428563	-1.16068957612716	0.262396386610701	0.500733217147529	-5.8425974504963
sp|Q9NRA2|S17A5_HUMAN	0.413512992463147	9.63299019521794	1.16040102292629	0.26251049684566	0.500733217147529	-5.84291814063952
sp|P46459|NSF_HUMAN	-0.108368815340352	12.7335300211533	-1.15983227992842	0.262735519662207	0.500733217147529	-5.8435500288693
sp|P46783|RS10_HUMAN	0.174308070568269	12.8228530652115	1.15935859340472	0.262923044568155	0.500733217147529	-5.84407610714454
sp|P24844|MYL9_HUMAN	0.403230486753036	6.7261726792324	1.15910938710976	0.263021741897058	0.500733217147529	-5.84435280383236
sp|Q03169|TNAP2_HUMAN	0.240999912420349	10.639611136179	1.15868480540346	0.26318996047983	0.500733217147529	-5.84482410614335
sp|P49721|PSB2_HUMAN	0.180245476331546	13.2791029860244	1.153781156537	0.265138664518147	0.50396394550661	-5.85025676708169
sp|O15294|OGT1_HUMAN	0.262798801385862	8.02552790120179	1.15211310108679	0.265804019625174	0.504751542461025	-5.85210033075611
sp|O60762|DPM1_HUMAN	-0.238195135612139	11.0787607166383	-1.15078761365882	0.26633362665687	0.505280116232986	-5.85356367202182
sp|Q92621|NU205_HUMAN	-0.148472749089073	9.83909607044057	-1.14973563841308	0.266754515004188	0.505601630229427	-5.85472403959994
sp|Q15008|PSMD6_HUMAN	0.116185195012012	12.6300778292145	1.1480383213927	0.267434654820784	0.506413456539168	-5.85659434703228
sp|Q00341|VIGLN_HUMAN	0.223244088864831	11.9100594596842	1.1459945041559	0.26825537126158	0.507145421037	-5.85884336118993
sp|P28799|GRN_HUMAN	0.747087876543491	5.37509880831846	1.14514446676968	0.268597269310191	0.507145421037	-5.85977774058183
sp|P51798|CLCN7_HUMAN	-0.161913251842924	11.9448642619989	-1.14488870448815	0.268700204828053	0.507145421037	-5.86005876487276
sp|Q99797|MIPEP_HUMAN	-0.996721791854484	6.33517641201064	-1.14456644657677	0.268829944716779	0.507145421037	-5.86041277683127
sp|Q99487|PAFA2_HUMAN	-0.465859696896112	7.88156640727335	-1.14019477268365	0.270594613341736	0.509375018269999	-5.8652068588672
sp|P62195|PRS8_HUMAN	0.128647092035324	12.2474808010582	1.14015878269665	0.270609177004135	0.509375018269999	-5.86524626167967
sp|Q8TDZ2|MICA1_HUMAN	0.236592105596761	11.5242323698874	1.1397151704104	0.270788736839722	0.509375018269999	-5.86573185363414
sp|P13804|ETFA_HUMAN	-0.281270336510405	10.6824703779908	-1.13913181190658	0.271024997289358	0.509375018269999	-5.86637017176594
sp|Q15907|RB11B_HUMAN	-0.150597217563	13.3818639105897	-1.13767079326401	0.271617388175739	0.510011734473774	-5.86796761749055
sp|Q13011|ECH1_HUMAN	0.128829515287988	12.0843637902362	1.13530583743438	0.27257834739837	0.511338672218397	-5.87054971310725
sp|Q9HA77|SYCM_HUMAN	-0.265893521130003	10.0968659242091	-1.13407288565374	0.273080343868609	0.511802955750021	-5.87189405616449
sp|P00338|LDHA_HUMAN	0.220932304214513	13.9713564897915	1.13276581040756	0.273613274321323	0.512324296704079	-5.87331786165294
sp|P49902|5NTC_HUMAN	0.240746618752036	8.76405413356539	1.13124495320619	0.274234347569982	0.512540165941847	-5.87497278134059
sp|P08670|VIME_HUMAN	-0.16923473049431	19.4126816797097	-1.13123528625332	0.274238298634226	0.512540165941847	-5.874983294372
sp|Q8NAV1|PR38A_HUMAN	-0.557329670949217	7.28697500035216	-1.12975481822779	0.274843895595074	0.513195054820514	-5.87659243362913
sp|Q07954|LRP1_HUMAN	0.20839534591259	12.4686528068809	1.12369168519871	0.277334484695993	0.517365165791875	-5.88316377876404
sp|P11049|CD37_HUMAN	-0.225663596872295	8.1832377228384	-1.11878192581447	0.279363583959431	0.520602666503167	-5.88846295066935
sp|P23381|SYWC_HUMAN	0.28589824828601	14.0433964605997	1.11803990234351	0.279671204340494	0.520602666503167	-5.88926210199767
sp|Q92619|HMHA1_HUMAN	0.25289104255082	9.3331217306324	1.11713761080913	0.280045606101499	0.520602666503167	-5.89023324950873
sp|Q13423|NNTM_HUMAN	-0.224301373123788	11.8102071217913	-1.11699344259611	0.280105462534275	0.520602666503167	-5.89038835740981
sp|Q8TDJ6|DMXL2_HUMAN	0.274801596286903	8.30129014844804	1.11456043483503	0.28111704408144	0.522000346858519	-5.89300340196107
sp|P26599|PTBP1_HUMAN	-0.231119690421687	12.1811183808884	-1.11337848821072	0.281609444406504	0.522432281089926	-5.8942720202184
sp|O75487|GPC4_HUMAN	-0.177897954522471	10.2858701150193	-1.11248098368055	0.2819837730397	0.52264457841736	-5.89523456859495
sp|P62081|RS7_HUMAN	-0.268346632562935	12.9052079297598	-1.11057563340421	0.282779674091716	0.523637131306115	-5.89727579931786
sp|Q96I99|SUCB2_HUMAN	-0.529626913469933	9.68962393068479	-1.10959882673592	0.28318834980084	0.523911473274599	-5.89832110473363
sp|Q5BJH2|TM128_HUMAN	-0.691754023203986	8.98929115892429	-1.10834618857255	0.283713067787406	0.524399797169553	-5.89966043064811
sp|P48509|CD151_HUMAN	-0.226243150491095	8.48673018148312	-1.10523855931412	0.285017931004652	0.5263278780995	-5.90297751876555
sp|Q14764|MVP_HUMAN	0.191073715998398	14.1154347546088	1.10435982523413	0.285387706647782	0.526527227585953	-5.90391403159214
sp|P36543|VATE1_HUMAN	-0.340701277068749	11.120056198342	-1.10353324593447	0.285735858899343	0.526686354029861	-5.90479437679158
sp|O43586|PPIP1_HUMAN	0.150193052748635	9.9848278636908	1.10273415752011	0.286072730389764	0.526779361641346	-5.90564490494717
sp|Q9NSE4|SYIM_HUMAN	-0.166132855968808	10.7056924578935	-1.10193609001956	0.286409464262211	0.526779361641346	-5.90649381842778
sp|Q13131|AAPK1_HUMAN	0.338014952914325	8.67014693389396	1.10155073616672	0.286572163916277	0.526779361641346	-5.90690353473365
sp|Q9BW60|ELOV1_HUMAN	-0.483160282196424	8.74533663852503	-1.09971463330347	0.287348319398413	0.527723717178272	-5.90885402697142
sp|Q9Y679|AUP1_HUMAN	0.33704760462747	10.1785435465248	1.09650944721192	0.288706927590731	0.529442642967591	-5.91225219314109
sp|P62847|RS24_HUMAN	-0.342566446269155	11.8000474377743	-1.09626478174426	0.288810830102162	0.529442642967591	-5.91251123918723
sp|P49821|NDUV1_HUMAN	0.2180533488797	10.8112911453061	1.09460939486354	0.289514550093671	0.529820759582355	-5.91426261722934
sp|Q13867|BLMH_HUMAN	0.319411741286364	8.70299975957487	1.09454014741485	0.289544015306319	0.529820759582355	-5.91433583051288
sp|P62854|RS26_HUMAN	0.139099430926501	13.6848371158447	1.09312686693713	0.290145857284027	0.530439380907434	-5.91582917921748
sp|O75964|ATP5L_HUMAN	-0.220905252805196	10.0914189794262	-1.08971127918614	0.291604176802303	0.532621252996759	-5.91943141307725
sp|Q86TI2|DPP9_HUMAN	0.477270971063531	8.71094425766363	1.08831528320489	0.292201759777672	0.533228438214971	-5.92090089725032
sp|Q5T1M5|FKB15_HUMAN	0.217069053209299	11.0405421284089	1.08426024924032	0.29394269512091	0.535772033510566	-5.92516018302166
sp|Q9H553|ALG2_HUMAN	0.211250383394189	9.70230563688956	1.08382861129058	0.294128455989888	0.535772033510566	-5.92561275466144
sp|O60841|IF2P_HUMAN	0.386325985597281	7.90882878383579	1.08297470038406	0.294496200922053	0.535862995376605	-5.92650762049704
sp|P34059|GALNS_HUMAN	0.681537984267118	8.12103592809115	1.08247554230101	0.29471132416038	0.535862995376605	-5.92703043697987
sp|Q16798|MAON_HUMAN	-0.536745030317748	6.79723833998706	-1.08151900548145	0.295123886619432	0.536128397463123	-5.92803172879967
sp|Q9NZ08|ERAP1_HUMAN	-0.193457574879517	14.1034233741845	-1.08045802270652	0.295581992190179	0.536475980410153	-5.92914145906926
sp|P61106|RAB14_HUMAN	-0.132513065235345	12.968115042432	-1.07862819887799	0.296373286780132	0.536879343971067	-5.93105314395736
sp|Q93050|VPP1_HUMAN	-0.186652818908055	12.563744098092	-1.0785240395309	0.296418376347357	0.536879343971067	-5.93116187884946
sp|Q14974|IMB1_HUMAN	0.165773933314483	13.2760056891494	1.07809271197946	0.296605147265965	0.536879343971067	-5.93161205727122
sp|Q5NDL2|EOGT_HUMAN	-0.340949760619094	8.02963103840231	-1.07322878161933	0.298717257633292	0.540144926381103	-5.93667777996605
sp|Q99519|NEUR1_HUMAN	-0.127981702774283	9.13954042073519	-1.07270250124859	0.298946446077657	0.540144926381103	-5.93722470590385
sp|P61353|RL27_HUMAN	-0.270520681542852	11.13048669076	-1.0654292093571	0.302127020259457	0.545301401507381	-5.94475951657543
sp|P10768|ESTD_HUMAN	0.304986038698898	9.49235925917783	1.06463033485213	0.30247785970009	0.545301401507381	-5.94558440613825
sp|Q92882|OSTF1_HUMAN	-0.33980558181329	7.80116060817363	-1.06416281531582	0.302683316333336	0.545301401507381	-5.94606690125248
sp|Q9Y6K5|OAS3_HUMAN	0.400814956159412	11.1029081641871	1.06370418423399	0.302884965431996	0.545301401507381	-5.9465400444997
sp|Q96DZ7|T4S19_HUMAN	-0.677373904316643	5.67330647744588	-1.06178298037967	0.30373073425764	0.545908748017803	-5.94852011553445
sp|Q6UW68|TM205_HUMAN	-0.54346578539988	8.86569595390526	-1.06170469125103	0.303765235719503	0.545908748017803	-5.94860073760121
sp|Q14254|FLOT2_HUMAN	0.29198552313227	11.0291260504172	1.05821415605818	0.305306383706998	0.548049223618716	-5.95219003915236
sp|P11234|RALB_HUMAN	-0.145381038531616	12.3383595162243	-1.05748209837742	0.305630321622229	0.548049223618716	-5.95294150772492
sp|P40616|ARL1_HUMAN	-0.126544264655971	10.0568705566245	-1.05713638854147	0.305783385971763	0.548049223618716	-5.95329622708399
sp|P25788|PSA3_HUMAN	0.519444900716749	9.66048465233744	1.05627842477684	0.306163492813963	0.548049223618716	-5.954176114503
sp|Q0VGL1|LTOR4_HUMAN	-0.301555108367947	7.94871741398309	-1.05592784570654	0.30631890967053	0.548049223618716	-5.95453547317792
sp|Q7Z5R6|AB1IP_HUMAN	0.262845439412375	9.7555722753719	1.05318005475308	0.307539026087278	0.549743094632459	-5.9573484830865
sp|P30038|AL4A1_HUMAN	-0.411865109461228	8.66243371361786	-1.05217659436443	0.307985473833955	0.550052209484976	-5.95837417059027
sp|Q6WKZ4|RFIP1_HUMAN	-0.181325869162086	10.0219402689485	-1.04982685517055	0.309032726101374	0.551129864412168	-5.96077262670503
sp|P78330|SERB_HUMAN	0.514540289031105	9.0394240219108	1.04959323144834	0.309136990083006	0.551129864412168	-5.96101083886398
sp|Q9UBR2|CATZ_HUMAN	0.149619354114332	13.5974577120505	1.04782010231855	0.309929148993073	0.551551243664505	-5.96281728697529
sp|P35613|BASI_HUMAN	-0.111502769500325	13.2791148753758	-1.04751870665376	0.310063945443446	0.551551243664505	-5.96312408151016
sp|P53990|IST1_HUMAN	-0.680460166611435	8.076524880047	-1.04722319935713	0.310196149470191	0.551551243664505	-5.96342480750926
sp|Q96HS1|PGAM5_HUMAN	-0.135248820157054	9.59049915156878	-1.04591494962288	0.310781922996111	0.55210463528726	-5.96475527248747
sp|Q9H3K6|BOLA2_HUMAN	0.244540731084396	7.95845416432478	1.04497113247188	0.311205015880002	0.55236830267845	-5.96571421594291
sp|O75306|NDUS2_HUMAN	0.217059489271678	12.4736316275664	1.0443068027194	0.311503069614309	0.552409764545305	-5.96638873992537
sp|Q9NPJ3|ACO13_HUMAN	-0.584475762910096	8.01688716976703	-1.03801594110431	0.314335689717226	0.556941913675191	-5.9727575721076
sp|P53992|SC24C_HUMAN	0.260623531380636	9.950018847107	1.03527508619704	0.315575606066133	0.558643931793142	-5.97552188219969
sp|Q9UHQ9|NB5R1_HUMAN	0.208643244899585	10.9153644708829	1.03442964735174	0.315958776284967	0.558643931793142	-5.9763732663812
sp|P62140|PP1B_HUMAN	0.257577760908866	9.34213136810251	1.03255146037974	0.316811204044713	0.558643931793142	-5.97826248393682
sp|Q8TAQ2|SMRC2_HUMAN	0.492519268142059	8.26799703419525	1.03244700753694	0.316858659050856	0.558643931793142	-5.97836746205454
sp|P48444|COPD_HUMAN	0.111751182991354	12.3561982817716	1.03234647265026	0.316904338866827	0.558643931793142	-5.97846849373642
sp|Q13043|STK4_HUMAN	-0.569429808983763	8.54394022585173	-1.03158386813145	0.31725099561936	0.558643931793142	-5.97923458630841
sp|P48960|CD97_HUMAN	-0.274728161478873	11.3393760344937	-1.03109312620014	0.317474215667325	0.558643931793142	-5.97972731079704
sp|Q96TC7|RMD3_HUMAN	-0.257878655688163	12.1346462087163	-1.03099545859069	0.317518654420468	0.558643931793142	-5.9798253484887
sp|O60313|OPA1_HUMAN	-0.26451896299166	10.2333839767632	-1.02926718258428	0.318305757460509	0.559539229242206	-5.98155882824867
sp|Q66K14|TBC9B_HUMAN	0.288712423762094	9.39392343884229	1.02843508737489	0.31868521388833	0.55971700011304	-5.98239252050328
sp|Q13283|G3BP1_HUMAN	-0.180376750731709	10.4396167441708	-1.02645906763095	0.319587626319683	0.56081214356796	-5.98436996563931
sp|P21333|FLNA_HUMAN	-0.0972609318235644	15.2174915555173	-1.02406638617639	0.320682765584401	0.562243279503252	-5.98675991082887
sp|Q92581|SL9A6_HUMAN	0.458740369929206	8.29237520929118	1.02295489485315	0.321192410623283	0.562429447860933	-5.98786846723814
sp|Q9H488|OFUT1_HUMAN	-0.280048641266402	8.04044230024725	-1.02261516071605	0.321348302134367	0.562429447860933	-5.98820709358461
sp|P04839|CY24B_HUMAN	0.133816306599988	13.7859891931536	1.02060882018799	0.322270039828145	0.563552217473391	-5.99020487931477
sp|Q6PCB7|S27A1_HUMAN	-0.223407571809346	10.3505838069679	-1.01994998363153	0.322573128568801	0.563592147308305	-5.99086015560014
sp|Q96PK6|RBM14_HUMAN	-0.281578328665878	8.38584084077899	-1.01916469531589	0.322934655243271	0.563734020567897	-5.99164071502784
sp|Q8TDQ1|CLM1_HUMAN	0.302251433375535	8.57803293609885	1.01577820468787	0.324497017727546	0.565970080355676	-5.99500076350225
sp|Q15233|NONO_HUMAN	0.39523334537323	12.7062744859741	1.01480848900326	0.324945387087886	0.566260982178283	-5.99596109759785
sp|P49411|EFTU_HUMAN	-0.0914062989947606	13.6867664180969	-1.01290902773709	0.325824921842703	0.567302093355564	-5.99783984550789
sp|P42226|STAT6_HUMAN	0.179068682715604	9.52833986035936	1.01121633610292	0.326610138241756	0.567644846638683	-5.99951146986252
sp|P26440|IVD_HUMAN	-0.220302615311258	10.0478581466657	-1.01050660674692	0.326939771661694	0.567644846638683	-6.00021163398142
sp|Q9BZE4|NOG1_HUMAN	-0.175942209114979	9.74780177559946	-1.01005989263274	0.327147368915694	0.567644846638683	-6.00065210575685
sp|Q15393|SF3B3_HUMAN	-0.167180363647701	12.0572398900373	-1.01005238449179	0.32715085890315	0.567644846638683	-6.0006595075151
sp|Q14739|LBR_HUMAN	0.34224691640625	11.5731870355624	1.0084498938507	0.327896344994657	0.567707022984087	-6.0022381841497
sp|Q9Y5B9|SP16H_HUMAN	0.199827943995961	8.24519857918066	1.00808115934965	0.328068052457415	0.567707022984087	-6.00260112669845
sp|Q8NFW8|NEUA_HUMAN	-0.185729486538591	9.64290345998513	-1.00776731044807	0.328214251756493	0.567707022984087	-6.00290995369238
sp|Q6IBS0|TWF2_HUMAN	0.121655501301854	12.259817443309	1.00754916625716	0.328315896434855	0.567707022984087	-6.00312455746368
sp|O14672|ADA10_HUMAN	-0.195550007502147	11.3867175294929	-1.00558261861321	0.329233220647844	0.568804129486954	-6.00505734117889
sp|P09104|ENOG_HUMAN	0.613612787277294	-Inf	0.942635323413384	0.360431494671137	0.596127268684602	-6.00794421852087
sp|Q9H269|VPS16_HUMAN	-0.4841250460982	9.01377976764768	-0.999984758885338	0.33185435833747	0.572478733450315	-6.01054086482609
sp|O00148|DX39A_HUMAN	0.203140865009177	10.100867589289	0.999824766230997	0.33192948940978	0.572478733450315	-6.0106971927547
sp|P56385|ATP5I_HUMAN	-0.865726763754749	8.99863991129012	-0.999031792885295	0.332302039786994	0.5726301645344	-6.01147167675328
sp|O15431|COPT1_HUMAN	0.544544731517537	7.07786009763234	0.996468613247866	0.333508278723863	0.574216736741171	-6.01397138133292
sp|P51159|RB27A_HUMAN	0.188513088321287	8.58547111110735	0.995190498988622	0.334110915629296	0.574551349724336	-6.0152157251223
sp|Q02818|NUCB1_HUMAN	-0.263786484594389	11.8757420809795	-0.994600702159872	0.334389266395134	0.574551349724336	-6.0157894625251
sp|P16284|PECA1_HUMAN	0.40989966973836	8.02895176269177	0.994239663850867	0.334559736711684	0.574551349724336	-6.01614052192938
sp|Q7Z3J2|CP062_HUMAN	0.585152706605909	6.59824267822121	0.992758284876551	0.335259835935378	0.574852390196137	-6.01757977708639
sp|P20042|IF2B_HUMAN	0.133965659154565	10.5942504635775	0.992659116335539	0.335306739781237	0.574852390196137	-6.01767605797454
sp|Q8IY34|S15A3_HUMAN	0.169181940097978	12.9031902485604	0.991837152246706	0.335695682874059	0.575028976371152	-6.01847376026629
sp|Q9UHG3|PCYOX_HUMAN	-0.276027265290237	8.26494296154334	-0.989630239507902	0.33674153706253	0.575573227442185	-6.02061264097566
sp|Q9H4I3|TRABD_HUMAN	-0.224186871238278	9.24867533320422	-0.989052969725094	0.337015482475767	0.575573227442185	-6.02117141998701
sp|Q9NR28|DBLOH_HUMAN	-0.13844099500262	8.26250867346602	-0.988032480041722	0.337500142695804	0.575573227442185	-6.02215851614049
sp|O94886|CSCL1_HUMAN	-0.196608426141015	10.8929786706257	-0.987890671170521	0.337567530594653	0.575573227442185	-6.02229561323084
sp|P50990|TCPQ_HUMAN	0.117716940550885	13.0818769859686	0.985978014885517	0.338477352957945	0.575573227442185	-6.02414301711042
sp|Q00765|REEP5_HUMAN	-0.286633255354239	10.3996117515838	-0.985059456791998	0.338914908891169	0.575573227442185	-6.02502911076229
sp|Q9UN36|NDRG2_HUMAN	-0.458699793854838	7.40704574437896	-0.984897314783771	0.338992186574638	0.575573227442185	-6.02518544626312
sp|P14854|CX6B1_HUMAN	0.24005147292284	8.80729682094949	0.984641639327358	0.339114067880085	0.575573227442185	-6.0254319193529
sp|Q15125|EBP_HUMAN	-0.827883202293885	8.40764794350426	-0.984436372981	0.339211941249251	0.575573227442185	-6.02562975665625
sp|P18077|RL35A_HUMAN	0.127208444549774	13.1632736929408	0.984382512527319	0.339237625818523	0.575573227442185	-6.02568166172982
sp|Q9UH65|SWP70_HUMAN	-0.135883423881872	8.94743706740321	-0.984131553622419	0.339357319206712	0.575573227442185	-6.02592347651309
sp|Q9BXK5|B2L13_HUMAN	-0.309928005884871	9.73510237683414	-0.983941549866846	0.339447960092706	0.575573227442185	-6.0261065208225
sp|O60271|JIP4_HUMAN	0.106426928676239	10.2038310179057	0.98292998991148	0.33993080842605	0.575906365412625	-6.02708050228074
sp|P27635|RL10_HUMAN	0.140690035818517	13.4753208504592	0.978958963499029	0.3418309534598	0.578638087043483	-6.03089542230042
sp|Q9UHB9|SRP68_HUMAN	0.150054469494195	10.3089447603409	0.978047166544025	0.342268297576509	0.578891123991892	-6.03176944181965
sp|P28072|PSB6_HUMAN	0.130545559431882	11.1740928737695	0.974245401933306	0.3440960328972	0.581493379963251	-6.03540590192962
sp|P30536|TSPO_HUMAN	-0.229088851402052	13.082122551901	-0.973335441932143	0.344534513855688	0.581745514159353	-6.03627443079538
sp|P11940|PABP1_HUMAN	0.165004417515703	12.4027718909762	0.971651613021559	0.345346925579473	0.582200586658967	-6.03787969232229
sp|Q96MW1|CCD43_HUMAN	0.180564437859083	7.75248770740485	0.971576818708335	0.345383043204449	0.582200586658967	-6.03795093945256
sp|P62913|RL11_HUMAN	0.340090662457589	10.5883456724229	0.969889734188573	0.346198423524996	0.582650010099302	-6.03955671754414
sp|Q04637|IF4G1_HUMAN	0.172965839591839	12.8740982902603	0.969826273124996	0.34622912086955	0.582650010099302	-6.03961707178905
sp|P05388|RLA0_HUMAN	-0.137950704190242	13.2738194287237	-0.965024832145172	0.348557169220785	0.585592102744385	-6.04417326496589
sp|P55072|TERA_HUMAN	0.112260055243679	13.6691592654997	0.965019430041528	0.348559794622093	0.585592102744385	-6.04417837980989
sp|Q9UIA9|XPO7_HUMAN	0.326048168337652	7.72358006531701	0.963268192843696	0.349411613339082	0.586533183994068	-6.04583515061862
sp|P55010|IF5_HUMAN	0.19961069690037	10.5660832369199	0.961946158728192	0.350055620130075	0.586741794238732	-6.04708409571331
sp|Q9H7F0|AT133_HUMAN	-0.397675754726743	7.84360937306527	-0.961815281128594	0.350119419734699	0.586741794238732	-6.04720765460485
sp|Q9HCU5|PREB_HUMAN	0.350699357662217	8.6868431718837	0.958865589701084	0.35155946124834	0.588639392352694	-6.04998842525795
sp|Q86SF2|GALT7_HUMAN	-0.223220105520777	9.73508379191888	-0.958297711117845	0.351837170366951	0.588639392352694	-6.05052290915163
sp|Q8NEW0|ZNT7_HUMAN	-0.186720974454389	10.7505727477777	-0.956924294576025	0.352509438804301	0.589273883154987	-6.05181439349626
sp|Q96EY7|PTCD3_HUMAN	0.389238681179402	7.9890652918097	0.95595260339406	0.352985604853455	0.589579776877323	-6.05272711995973
sp|Q9NSD9|SYFB_HUMAN	0.156888593213869	10.7742042838669	0.953022930377394	0.354423949077214	0.591407733986521	-6.05547400521288
sp|P20701|ITAL_HUMAN	-0.676557295782883	8.74982290280741	-0.952526270643343	0.35466818855681	0.591407733986521	-6.05593893146322
sp|P11215|ITAM_HUMAN	-0.130421247462598	14.0018085238758	-0.950726133043749	0.355554405571555	0.592394291304388	-6.05762223789926
sp|Q9BYD3|RM04_HUMAN	0.45822075093332	7.25584862396766	0.950104530141852	0.35586077843392	0.592413928336601	-6.05820283748947
sp|P17987|TCPA_HUMAN	0.108719828191123	13.484361640477	0.945235721387116	0.358266791349498	0.595457878783945	-6.06273874174917
sp|P61160|ARP2_HUMAN	0.143803400068723	13.9729128250119	0.945206089705455	0.358281468587058	0.595457878783945	-6.06276628358347
sp|P25787|PSA2_HUMAN	0.13395272761154	11.1391448246896	0.943302123099674	0.359225413151956	0.595935943264742	-6.06453434920225
sp|Q969X1|LFG3_HUMAN	-0.231409464312845	10.560675411092	-0.942868986824975	0.359440390976035	0.595935943264742	-6.06493612384928
sp|Q01432|AMPD3_HUMAN	0.268441379133346	11.1401817715025	0.942514404261098	0.35961644615276	0.595935943264742	-6.06526490963101
sp|Q7Z4Q2|HEAT3_HUMAN	0.203514316865759	9.15992610115438	0.942236505834389	0.359754467987766	0.595935943264742	-6.06552251288823
sp|Q96I24|FUBP3_HUMAN	-0.144610911603012	9.70352364707109	-0.940811406093685	0.360462833774478	0.596127268684602	-6.06684246799147
sp|O00116|ADAS_HUMAN	-0.139189286946426	11.446599772684	-0.937972251902334	0.361876926719468	0.597974116378677	-6.06946681560794
sp|P36551|HEM6_HUMAN	-0.133166187323809	11.7885232297892	-0.936376599061551	0.362673337661285	0.598105618810372	-6.07093862473075
sp|Q99497|PARK7_HUMAN	-0.636346497526102	7.69010703804589	-0.936233304185853	0.36274491667321	0.598105618810372	-6.07107068815318
sp|Q71UM5|RS27L_HUMAN	0.233157309809549	9.95724424030835	0.936025454811458	0.362848759298187	0.598105618810372	-6.0712622141014
sp|Q96GC9|VMP1_HUMAN	-0.27738086476786	9.17709422894759	-0.934147910343495	0.363787712406188	0.599044762350423	-6.07299057845291
sp|P02768|ALBU_HUMAN	0.393263413173161	12.9216995405964	0.933695376412422	0.364014271303937	0.599044762350423	-6.07340669101601
sp|Q5T4S7|UBR4_HUMAN	0.218720793846479	10.4755866115437	0.930859281284222	0.365436344989089	0.600512366629958	-6.07601040977698
sp|P06756|ITAV_HUMAN	-0.259663087079874	8.61226078443312	-0.930003772042546	0.365866057842714	0.600512366629958	-6.07679442737573
sp|Q9H7D0|DOCK5_HUMAN	0.292524361700458	10.4222891933422	0.92938853919842	0.366175295594676	0.600512366629958	-6.07735784762052
sp|P49961|ENTP1_HUMAN	0.556880561438561	9.45525312752442	0.929132153472315	0.366304216737798	0.600512366629958	-6.07759254271146
sp|P30084|ECHM_HUMAN	-0.283458111688299	9.5220687890052	-0.928943415462445	0.366399141648413	0.600512366629958	-6.07776527604463
sp|O76024|WFS1_HUMAN	0.111188046975744	9.66911752162865	0.924898826818649	0.368437380567202	0.603361215244823	-6.08145931597675
sp|Q68EM7|RHG17_HUMAN	0.456472742820957	9.42087366537027	0.921992394473386	0.369906811183572	0.60369544108299	-6.0841049006047
sp|Q9BY50|SC11C_HUMAN	-0.212516413767322	9.7047960184872	-0.921349784186743	0.370232238248176	0.60369544108299	-6.08468882706023
sp|P55209|NP1L1_HUMAN	0.179578142912909	11.7486121529946	0.921176453500255	0.370320048686903	0.60369544108299	-6.08484626631644
sp|P14598|NCF1_HUMAN	0.321644830866523	10.5272437033928	0.921056633168066	0.370380758705296	0.60369544108299	-6.08495508562107
sp|P32969|RL9_HUMAN	-0.100327100862506	12.8102445136357	-0.920899033398563	0.370460620928544	0.60369544108299	-6.08509819634661
sp|Q13363|CTBP1_HUMAN	0.185444188755699	8.50133598659141	0.920556402499656	0.370634286309128	0.60369544108299	-6.08540925124102
sp|Q6YN16|HSDL2_HUMAN	0.134907620725642	8.54722285482461	0.920342270101131	0.370742849198156	0.60369544108299	-6.0856035968683
sp|P62241|RS8_HUMAN	0.106058112701676	13.1703436275091	0.919349471873775	0.371246469584411	0.603781628965463	-6.0865041247625
sp|P35908|K22E_HUMAN	0.383897377136231	12.7618733909854	0.919054366762638	0.371396258095613	0.603781628965463	-6.08677163431208
sp|Q7L1Q6|BZW1_HUMAN	0.2380570846898	10.3083713946667	0.914034393583054	0.373950559812635	0.607021047091851	-6.09131034101042
sp|Q9H0U6|RM18_HUMAN	0.483365551257623	7.65965813998907	0.913952006673238	0.373992579486227	0.607021047091851	-6.09138464274436
sp|Q8NHJ6|LIRB4_HUMAN	0.160740156015679	9.64931852522803	0.913157535654035	0.374397946285638	0.607188927403563	-6.09210083740065
sp|Q08211|DHX9_HUMAN	-0.161906227386183	13.2076550545542	-0.912016738351349	0.374980540293608	0.607643728066435	-6.09312825456485
sp|P52630|STAT2_HUMAN	-0.857249212874743	11.7563083255523	-0.910241907552153	0.375888146480771	0.608607870433679	-6.09472438920405
sp|P18085|ARF4_HUMAN	0.117342725237771	12.6543250326849	0.908691912309716	0.376681989467071	0.608607870433679	-6.09611603233877
sp|Q8WY22|BRI3B_HUMAN	-0.374020992869657	8.36608648974268	-0.908642566772779	0.376707280759586	0.608607870433679	-6.09616030145834
sp|Q96SQ9|CP2S1_HUMAN	-0.216063295329151	11.4692882228808	-0.907070807287171	0.377513461110559	0.608607870433679	-6.09756923170819
sp|Q14789|GOGB1_HUMAN	-0.190480262296308	9.90530601926868	-0.906745511949345	0.377680455386291	0.608607870433679	-6.09786055263504
sp|Q6NYC8|PPR18_HUMAN	-0.288466657629153	9.97584455310931	-0.905916610468735	0.378106206935973	0.608607870433679	-6.0986024559508
sp|P43304|GPDM_HUMAN	-0.170594676233694	13.6514650723703	-0.905600546235454	0.378268633211501	0.608607870433679	-6.09888518609497
sp|P46926|GNPI1_HUMAN	-0.234776664126661	9.99504523503774	-0.905461080217004	0.37834032012066	0.608607870433679	-6.09900991485029
sp|Q9HD20|AT131_HUMAN	-0.112866628136228	11.901967169108	-0.904542431178433	0.378812743365912	0.608607870433679	-6.09983105769835
sp|Q49A26|GLYR1_HUMAN	0.480589319561407	8.66584177756562	0.904207827080875	0.378984915034958	0.608607870433679	-6.10012995968394
sp|Q70J99|UN13D_HUMAN	0.275934079712744	8.54831516584914	0.903972630856432	0.37910596755849	0.608607870433679	-6.10034000081797
sp|Q16795|NDUA9_HUMAN	0.178312257433202	12.4838526791627	0.903775999349057	0.379207191274689	0.608607870433679	-6.10051556400766
sp|Q6ZT21|TMPPE_HUMAN	-0.155362687905578	9.44242412494362	-0.900633880982605	0.380827185330524	0.610157702820377	-6.10331633641048
sp|Q6NUQ4|TM214_HUMAN	-0.581858060438998	8.71588363762123	-0.900262760907362	0.381018831637411	0.610157702820377	-6.10364655774563
sp|Q13884|SNTB1_HUMAN	-0.244750392660787	9.90929937095259	-0.900138372182693	0.381083080428838	0.610157702820377	-6.10375721087625
sp|Q9UID3|VPS51_HUMAN	0.275600802717257	9.48442604108774	0.897080891422	0.382664605201302	0.610953126866547	-6.10647272492225
sp|Q9Y5X1|SNX9_HUMAN	-0.207755073484263	9.56204208905283	-0.896971064707925	0.382721496353484	0.610953126866547	-6.10657011254428
sp|Q06210|GFPT1_HUMAN	0.170507795959871	11.8047210531592	0.896833332746382	0.382792850667924	0.610953126866547	-6.10669222959519
sp|P16615|AT2A2_HUMAN	-0.13104023803943	13.1363824542385	-0.896828997240441	0.382795096893013	0.610953126866547	-6.10669607330202
sp|P31040|SDHA_HUMAN	0.182326380148393	13.0661838548694	0.894188658881645	0.384164696461243	0.612652818860872	-6.10903378211561
sp|Q9BQ67|GRWD1_HUMAN	-0.612986833484674	7.51699859368701	-0.891501801476411	0.385561788688099	0.614393626823903	-6.11140627450806
sp|P26368|U2AF2_HUMAN	-0.147914870153803	9.15919229870588	-0.890035564983212	0.386325621537426	0.61512337681058	-6.11269823352635
sp|P00352|AL1A1_HUMAN	0.304915497389167	10.1834968466864	0.886219579315601	0.388318283522614	0.617807015952513	-6.11605161708689
sp|P06733|ENOA_HUMAN	0.159730009540077	14.9760687586488	0.884879864871133	0.389019487491211	0.618433351260732	-6.11722582399496
sp|P28062|PSB8_HUMAN	0.141096922278408	10.9911139643803	0.883287491760826	0.389854028033175	0.619270497926315	-6.11861938099307
sp|P41240|CSK_HUMAN	0.223581578953292	8.88277438130957	0.882506850802972	0.390263585659725	0.619371337040125	-6.11930172318313
sp|Q9NVZ3|NECP2_HUMAN	-0.426598303877913	8.17810133840115	-0.881992688272973	0.390533493469358	0.619371337040125	-6.11975084309002
sp|P30044|PRDX5_HUMAN	-0.138912473283479	11.188018426446	-0.880503666372993	0.391315849848145	0.620123068593081	-6.12105016070278
sp|Q96P70|IPO9_HUMAN	0.447158017957437	6.81699088237511	0.878582242555597	0.39232693386583	0.621235798428492	-6.12272384640774
sp|P30519|HMOX2_HUMAN	-0.116972847325096	9.97909138662293	-0.877298306672773	0.393003526352986	0.621422884186881	-6.12384038796255
sp|Q9Y2S2|CRYL1_HUMAN	-0.433363181921518	8.17341572770694	-0.877185313176476	0.393063107252965	0.621422884186881	-6.12393857882811
sp|Q9BZH6|WDR11_HUMAN	-0.133020761948885	8.6669313010098	-0.872325271247327	0.395631446392932	0.624992017828897	-6.12815105570769
sp|Q9BQB6|VKOR1_HUMAN	-0.163930915999813	10.3050922840777	-0.870622164219832	0.396534089199159	0.625926258539645	-6.12962220133132
sp|Q969Z0|TBRG4_HUMAN	-0.414157253503983	8.02344866916112	-0.868885592510731	0.397455866820205	0.626310974154654	-6.13111956081827
sp|Q9ULQ1|TPC1_HUMAN	-0.22943789577846	9.43127516411046	-0.868448411517008	0.397688146307078	0.626310974154654	-6.13149609164413
sp|O75923|DYSF_HUMAN	-0.261129954337891	9.6514663073618	-0.868403261352373	0.397712140226501	0.626310974154654	-6.13153496829695
sp|Q9Y394|DHRS7_HUMAN	-0.150663894646177	12.6707510923777	-0.866951162948137	0.398484330242363	0.627035984442404	-6.13278431992492
sp|P49279|NRAM1_HUMAN	0.283837057881522	9.78461623629404	0.865355297138137	0.399334110415332	0.627639236482876	-6.13415517012542
sp|Q8NBQ5|DHB11_HUMAN	-1.0922738238656	6.27781912385278	-0.865059207370144	0.399491905866773	0.627639236482876	-6.13440925856311
sp|P16402|H13_HUMAN	-0.200781553281111	13.7257503325459	-0.86372267819746	0.400204694255349	0.628268259287671	-6.1355552109616
sp|Q96T37|RBM15_HUMAN	0.563393772355613	6.45167946557441	0.862274151788334	0.400978155696841	0.628991475121956	-6.13679536799228
sp|Q8N6G5|CGAT2_HUMAN	-0.255238194638331	9.47439542233098	-0.861569720968827	0.40135465124036	0.629008302562109	-6.13739778147483
sp|Q13438|OS9_HUMAN	0.478071467270903	8.33660807180237	0.861083883714263	0.401614450765663	0.629008302562109	-6.13781299716996
sp|Q5JWF2|GNAS1_HUMAN	-0.391078136887927	9.11393865437829	-0.859867731941512	0.402265266875153	0.629136953553238	-6.13885143237547
sp|Q9P0J0|NDUAD_HUMAN	-0.622176231471432	8.85825464674295	-0.859458840619436	0.402484237835107	0.629136953553238	-6.13920027173189
sp|P09429|HMGB1_HUMAN	0.246322586585489	9.47365097170858	0.859177147969173	0.40263513636152	0.629136953553238	-6.13944050547844
sp|O00186|STXB3_HUMAN	-0.433492531413791	9.29905596718467	-0.855815527101403	0.404438767523827	0.631464566374546	-6.14230182672989
sp|Q7Z4W1|DCXR_HUMAN	0.161952920699846	10.755556052967	0.855060583377595	0.404844547976226	0.631607747075401	-6.14294300716552
sp|P35270|SPRE_HUMAN	0.332873876763342	9.49242322365803	0.853634454732231	0.405611814934878	0.632314232429489	-6.14415282153144
sp|P13010|XRCC5_HUMAN	0.106265215212535	12.954882090493	0.852582704300404	0.40617827217499	0.632706820560731	-6.14504386186266
sp|Q9HDC9|APMAP_HUMAN	-0.120711282089603	13.4646812595203	-0.851360710558761	0.406837068340136	0.633242526650165	-6.14607787200058
sp|P08779|K1C16_HUMAN	0.664951545151142	6.92042856158841	0.848766631071764	0.408237886947703	0.634354898664547	-6.14826840405412
sp|Q5Y7A7|2B1D_HUMAN	0.530834631564641	7.22889533858877	0.847677060255043	0.4088271977498	0.634354898664547	-6.14918665419736
sp|P19440|GGT1_HUMAN	-0.297924537412505	8.10698459533135	-0.847642751821416	0.408845762972809	0.634354898664547	-6.14921555057228
sp|P07195|LDHB_HUMAN	0.229639299309722	13.1349696560631	0.847422412193105	0.408965007795583	0.634354898664547	-6.14940110676326
sp|Q9BUM1|G6PC3_HUMAN	-0.259914075887361	8.17542969476923	-0.846915387543203	0.409239488635619	0.634354898664547	-6.14982792356616
sp|P40429|RL13A_HUMAN	0.126527415993181	13.5291777247887	0.846537044271533	0.409444385115158	0.634354898664547	-6.15014626335025
sp|Q13144|EI2BE_HUMAN	0.355291447151338	8.62165240116119	0.845553877404824	0.409977143255677	0.634563082710324	-6.15097289635181
sp|Q8NBK3|SUMF1_HUMAN	0.392821096263661	5.99871233373389	0.845124695247935	0.410209849588972	0.634563082710324	-6.15133347128335
sp|P98179|RBM3_HUMAN	0.118367063510172	10.5812688585379	0.84299397987304	0.411366412820977	0.635863071624123	-6.15312110012513
sp|P35222|CTNB1_HUMAN	0.361427660091129	7.02377701838625	0.841231644568158	0.412324615229018	0.636832199086566	-6.15459654500827
sp|Q16630|CPSF6_HUMAN	0.213467107520705	8.219811053786	0.839642861354141	0.413189694708033	0.636832199086566	-6.15592426757353
sp|P16401|H15_HUMAN	-0.245972288250842	12.4621185526694	-0.839370186898765	0.413338281841422	0.636832199086566	-6.15615190651563
sp|O00483|NDUA4_HUMAN	-0.335415322268378	8.75728602991001	-0.839284457112639	0.413385005296268	0.636832199086566	-6.15622346299177
sp|Q15029|U5S1_HUMAN	-0.209460539353278	8.30836523311328	-0.83852837884048	0.413797222398475	0.636832199086566	-6.15685425250619
sp|P34810|CD68_HUMAN	-0.260064726761811	11.0527832813822	-0.838351990666812	0.413893428247709	0.636832199086566	-6.15700133671849
sp|Q8IZ83|A16A1_HUMAN	0.219555699705083	11.7994619348204	0.836731076789672	0.414778186644604	0.637705606530809	-6.15835163563028
sp|Q9HCC0|MCCB_HUMAN	0.235894968285894	9.20001853388429	0.832197939117887	0.41725903636575	0.640848584968759	-6.1621152401612
sp|O75439|MPPB_HUMAN	-0.26773391403473	11.1574119195956	-0.831831865227151	0.417459794285964	0.640848584968759	-6.16241835227689
sp|P48651|PTSS1_HUMAN	-0.145739434038552	12.294378780285	-0.830864631784958	0.417990532515743	0.641173883210648	-6.16321864072447
sp|Q9BSJ8|ESYT1_HUMAN	-0.180326547642679	13.9514598384136	-0.828513582040592	0.419282406561492	0.642665335057287	-6.16516033605654
sp|Q9Y6I9|TX264_HUMAN	-0.175919528905805	9.33163486193339	-0.827351665543529	0.419921813174712	0.643155191389448	-6.16611808025583
sp|Q92614|MY18A_HUMAN	-0.316154349684533	8.20027257652633	-0.824721600070915	0.421371460319105	0.644430430266915	-6.1682814313516
sp|Q9BW72|HIG2A_HUMAN	-0.638884261085401	7.46875745075456	-0.824431782946772	0.421531398764862	0.644430430266915	-6.16851943245078
sp|P01911|2B1F_HUMAN	0.816016433178731	8.71764528762365	0.824097750287441	0.421715786291029	0.644430430266915	-6.16879364852713
sp|Q9NZD8|SPG21_HUMAN	0.128874968648622	8.13567482987608	0.822662860074586	0.422508440322859	0.645151460508177	-6.1699704258563
sp|O14776|TCRG1_HUMAN	0.127668329516991	8.91370622700015	0.820180806789293	0.423881814398088	0.646220159826894	-6.17200154910796
sp|Q9UDW1|QCR9_HUMAN	-0.220941061056131	9.72266317146508	-0.819959686278181	0.424004303593637	0.646220159826894	-6.17218222357932
sp|Q9Y385|UB2J1_HUMAN	-0.241803905005055	7.95572141199602	-0.819656377665454	0.424172357519393	0.646220159826894	-6.17242997993828
sp|P02788|TRFL_HUMAN	-0.623254513078804	9.6453581354456	-0.818927113553989	0.424576594513006	0.646346352434258	-6.17302533128585
sp|E9PRG8|CK098_HUMAN	-0.135111400144966	8.71304955680534	-0.817704506205876	0.425254847882654	0.64688918236915	-6.17402234115043
sp|Q9Y2I8|WDR37_HUMAN	0.240113866215239	10.0959990170755	0.81536082608941	0.426556960692218	0.648379476910091	-6.17592973014249
sp|P13498|CY24A_HUMAN	0.294527368456243	6.43652368453381	0.814754438066368	0.426894274221345	0.648402103821092	-6.17642241475103
sp|P00492|HPRT_HUMAN	0.231072093090772	9.11795386933779	0.812587430874816	0.428101097292698	0.649744382381596	-6.17818033027009
sp|P59998|ARPC4_HUMAN	0.0805707090214849	14.587337026604	0.81137467240024	0.428777438727877	0.650041806809059	-6.17916226047703
sp|P04899|GNAI2_HUMAN	-0.0946005261235623	14.5849228195772	-0.811077003091341	0.428943549296679	0.650041806809059	-6.17940306696184
sp|Q9BZW5|TM6S1_HUMAN	0.354317324743155	8.3468209987183	0.809734575798281	0.42969318202743	0.650687491759911	-6.18048804333286
sp|P31146|COR1A_HUMAN	0.108584578693412	13.2806830565284	0.808467194594514	0.430401671166794	0.651269947867888	-6.18151084626076
sp|Q5SWX8|ODR4_HUMAN	-0.294545558392398	8.99051059664643	-0.806330499182438	0.431597800499326	0.652588854739959	-6.18323186036919
sp|P62314|SMD1_HUMAN	-0.104527850690776	11.6174882026675	-0.803533212296511	0.433166912663331	0.654066600608096	-6.18547860360724
sp|Q5T2E6|CJ076_HUMAN	0.782159004371808	8.44638943727025	0.803428686853329	0.433225615121822	0.654066600608096	-6.18556241745745
sp|Q9UMR2|DD19B_HUMAN	0.299496097100537	8.78527193822413	0.802842621610378	0.433554848007995	0.654072617662474	-6.18603216824839
sp|O15321|TM9S1_HUMAN	0.174578906762871	9.75464878407141	0.802150128743819	0.433944072435348	0.654169062719253	-6.18658681667627
sp|P68104|EF1A1_HUMAN	0.1814338796468	14.6093806819207	0.801556457102565	0.434277928919316	0.654181958844003	-6.18706196316022
sp|O14735|CDIPT_HUMAN	-0.0771654045651733	11.8323479900646	-0.800597262802245	0.43481768311599	0.654504761037617	-6.18782897049564
sp|P42356|PI4KA_HUMAN	-0.487342041229669	7.79176498856926	-0.799373546926328	0.435506902517691	0.655051893016512	-6.18880626837495
sp|Q9UNZ2|NSF1C_HUMAN	0.526059953360381	6.26847722244778	0.795622587954987	0.437623802427748	0.656743401704697	-6.191793299772
sp|Q96AB3|ISOC2_HUMAN	-0.175241121197974	9.95133245491643	-0.79547480492416	0.437707338003275	0.656743401704697	-6.19191071927942
sp|P49327|FAS_HUMAN	0.206150645786506	13.2245620724835	0.795163106777992	0.437883560843194	0.656743401704697	-6.19215830979409
sp|Q5JRX3|PREP_HUMAN	-0.118101746021132	10.3595530718314	-0.795067198333596	0.4379377929816	0.656743401704697	-6.1922344745022
sp|P55957|BID_HUMAN	0.212860160834174	7.9032724263661	0.791476959800018	0.439970957922877	0.658897846549633	-6.19507951641411
sp|P04406|G3P_HUMAN	0.106407308999707	16.4515448854674	0.791373314658868	0.440029740385956	0.658897846549633	-6.19516147197554
sp|O43242|PSMD3_HUMAN	-0.0921537730622379	12.5406977183494	-0.790132727349226	0.440733723355112	0.659460950645186	-6.19614167395694
sp|P07814|SYEP_HUMAN	0.202578249257218	10.0521988915343	0.788744863244922	0.441522116201753	0.659927612559979	-6.19723655512092
sp|Q96PP8|GBP5_HUMAN	-0.171416349224845	7.95023597356778	-0.788428554549449	0.441701922678136	0.659927612559979	-6.19748584076286
sp|Q12931|TRAP1_HUMAN	-0.0905600072373129	12.6397347207775	-0.786771424977679	0.442644671274112	0.660501561279705	-6.19879032678178
sp|P20702|ITAX_HUMAN	-0.269007433189079	14.1174463337518	-0.785589927574959	0.443317598506997	0.660501561279705	-6.199718845608
sp|P54652|HSP72_HUMAN	0.227509970582636	8.45253051769702	0.785458422241354	0.443392537491659	0.660501561279705	-6.19982211353201
sp|P25774|CATS_HUMAN	-0.125839435526244	13.7670465263254	-0.785445582578458	0.443399854663153	0.660501561279705	-6.19983219534778
sp|Q5GLZ8|HERC4_HUMAN	0.243753615403994	7.92409444425762	0.784359209287105	0.444019239154407	0.660934633559965	-6.20068467249468
sp|Q8TAT6|NPL4_HUMAN	0.13003532778769	9.9088536239358	0.783280705366268	0.44463467111304	0.661361186100831	-6.20152989371714
sp|Q92888|ARHG1_HUMAN	0.160673921877184	10.4310993848304	0.777835466331329	0.447750032722371	0.665226369169585	-6.20578085950528
sp|P26373|RL13_HUMAN	0.125513165603831	13.1329089826245	0.777158228525091	0.448138444624776	0.665226369169585	-6.20630764043237
sp|Q9BRR9|RHG09_HUMAN	0.654245539643066	6.32465521594044	0.776359232082264	0.448596957043562	0.665226369169585	-6.20692858262842
sp|P30050|RL12_HUMAN	-0.12902376440185	12.003782943539	-0.775891504712123	0.448865502375862	0.665226369169585	-6.2072918032935
sp|P35527|K1C9_HUMAN	0.229939482580177	12.9375719646585	0.775445764936375	0.449121516380789	0.665226369169585	-6.20763776021742
sp|P83731|RL24_HUMAN	0.104769282021016	12.9852128279627	0.775277810745501	0.449218005635155	0.665226369169585	-6.20776806851854
sp|P15153|RAC2_HUMAN	0.121446428190154	12.427998681132	0.773824377837559	0.450053536203693	0.665973260710542	-6.20889462955764
sp|P13747|HLAE_HUMAN	-0.658491101343873	9.76442431928185	-0.77157706185431	0.451347338336666	0.666927672763902	-6.21063267021766
sp|O76062|ERG24_HUMAN	0.347895879200776	6.78423068236366	0.77111511627262	0.451613569910184	0.666927672763902	-6.21098935064479
sp|Q5VYK3|ECM29_HUMAN	0.219533662365471	9.55443468558959	0.77097657950336	0.451693431280176	0.666927672763902	-6.21109627990049
sp|P02792|FRIL_HUMAN	0.238761582728925	12.947252403946	0.769780891180698	0.452383064719216	0.667455864380296	-6.2120184274862
sp|O95433|AHSA1_HUMAN	0.237821065187006	9.82083849393362	0.768544258398724	0.453096997633052	0.668019107214126	-6.21297075429371
sp|P62979|RS27A_HUMAN	-0.160640477482582	13.594304752028	-0.767011208314793	0.453983023320233	0.668835062195596	-6.21414937648617
sp|P60468|SC61B_HUMAN	-0.210558255820118	10.0488479040766	-0.764952914999289	0.455174292162292	0.669519360588927	-6.21572837104495
sp|Q92508|PIEZ1_HUMAN	0.227671518086795	7.92721696884185	0.76441478967808	0.455486057623644	0.669519360588927	-6.21614053699973
sp|Q9H3N1|TMX1_HUMAN	-0.116804187928219	11.460275511902	-0.7638382304028	0.455820235805293	0.669519360588927	-6.21658184142868
sp|Q9NQW7|XPP1_HUMAN	0.171949118569161	9.26252860974958	0.763315981013952	0.456123065737699	0.669519360588927	-6.21698130929566
sp|O75348|VATG1_HUMAN	-0.204123245274634	10.5422153215781	-0.76293997194932	0.456341173805792	0.669519360588927	-6.21726876083571
sp|P16671|CD36_HUMAN	-0.358326477387889	11.0200330876056	-0.762214309607607	0.456762283256838	0.669519360588927	-6.21782314306644
sp|Q13740|CD166_HUMAN	-0.298550103885418	12.2243917439476	-0.762187230183769	0.456778002351073	0.669519360588927	-6.21784382136269
sp|P62805|H4_HUMAN	-0.155122400448835	17.3271440030304	-0.756976718486327	0.459808787555134	0.673043118661425	-6.22180993433095
sp|P38571|LICH_HUMAN	-0.253097889192913	10.1472788966594	-0.756264053641559	0.460224276816022	0.673043118661425	-6.22235042862798
sp|P29692|EF1D_HUMAN	0.0871268156945195	12.7509961616483	0.755940147600544	0.460413192520069	0.673043118661425	-6.2225959265151
sp|P46782|RS5_HUMAN	0.0770340895380333	13.0152659956307	0.755755683075086	0.460520801232283	0.673043118661425	-6.22273569382461
sp|Q96S52|PIGS_HUMAN	-0.188756911913808	10.2535958640449	-0.755093930950265	0.460906965673148	0.673118306440597	-6.22323683680261
sp|Q9UBQ7|GRHPR_HUMAN	0.197755360257368	9.63542969621877	0.754378521352789	0.461324664470744	0.673239405116593	-6.22377815452067
sp|P82930|RT34_HUMAN	-0.106558364680762	8.55221660395594	-0.753123237845481	0.462058132601234	0.673820815562786	-6.22472681508318
sp|O94832|MYO1D_HUMAN	0.186149271140124	10.0358437546858	0.75177805671848	0.462844918030973	0.674479079826294	-6.22574178051953
sp|Q14839|CHD4_HUMAN	0.177559863059381	9.36111701317928	0.746827022935416	0.46574776604782	0.678217782420106	-6.2294628624161
sp|P38919|IF4A3_HUMAN	-0.257487467846438	10.2745001824751	-0.743104747607745	0.467937446766954	0.680913317979989	-6.23224533463165
sp|P04062|GLCM_HUMAN	-0.191779888666231	9.42999846835693	-0.74242534583755	0.468337786601533	0.681003101124861	-6.23275180025426
sp|Q9BVJ7|DUS23_HUMAN	0.333899882904051	9.40335865197532	0.740865802820953	0.469257536797572	0.681847475794738	-6.23391273857221
sp|P42766|RL35_HUMAN	0.091537531968136	11.7130145992917	0.73875860786897	0.47050200193236	0.683162112553052	-6.23547773289005
sp|Q9Y487|VPP2_HUMAN	-0.279094209367846	8.13645799248621	-0.738120320532603	0.470879353992179	0.683216725020398	-6.23595096140297
sp|P49406|RM19_HUMAN	0.3544932600881	8.65182445361711	0.733988906293168	0.473326237495554	0.686271855518066	-6.23900476182405
sp|P55735|SEC13_HUMAN	0.12196778483087	11.120085363767	0.730175059638234	0.475591814232135	0.689059897997711	-6.24180959987038
sp|P48553|TPC10_HUMAN	-0.27381845297327	7.24954999822279	-0.728813040208294	0.476402482005452	0.689737502745114	-6.24280796454621
sp|Q9Y6M9|NDUB9_HUMAN	0.192753494432543	9.13080633300189	0.724479795692966	0.478987110319229	0.692497106125974	-6.24597263999581
sp|P07948|LYN_HUMAN	0.0960404760352613	10.3442880955859	0.723871238281677	0.479350763033275	0.692497106125974	-6.24641566928477
sp|P19338|NUCL_HUMAN	-0.0863524604822459	13.2491666057273	-0.722972657875075	0.47988802458895	0.692497106125974	-6.24706919743781
sp|Q13573|SNW1_HUMAN	-0.393468491038774	6.90540447556327	-0.722849162936938	0.479961890321762	0.692497106125974	-6.24715895458053
sp|Q9GZT3|SLIRP_HUMAN	-0.123151719487964	10.061748056109	-0.722734772866804	0.480030316230536	0.692497106125974	-6.24724208141466
sp|Q9Y4E6|WDR7_HUMAN	-0.405454624086634	7.87818051606562	-0.719192592110005	0.482152056829391	0.694909059027818	-6.24981006901456
sp|P49720|PSB3_HUMAN	-0.150331287369502	10.0390816589389	-0.718790332318468	0.482393359722941	0.694909059027818	-6.25010094898501
sp|P37268|FDFT_HUMAN	-0.171952754882868	9.79944787794906	-0.716981977925783	0.483479020553301	0.69597445263614	-6.25140671171934
sp|O43592|XPOT_HUMAN	0.596197648353336	8.80724108624735	0.714214634475764	0.485143223532279	0.697432533319665	-6.25339896073232
sp|Q71U36|TBA1A_HUMAN	0.240505546209322	13.897555455877	0.713707246189508	0.485448720367387	0.697432533319665	-6.25376345246074
sp|Q92643|GPI8_HUMAN	-0.644212155287315	7.53085353894391	-0.711479506507188	0.486791382163953	0.697432533319665	-6.25536091334696
sp|O75947|ATP5H_HUMAN	-0.232730481073157	9.31768422921339	-0.711112319627186	0.48701289671485	0.697432533319665	-6.25562376459927
sp|P63173|RL38_HUMAN	-0.166485543933687	9.11865352551434	-0.710292652812869	0.48750759574154	0.697432533319665	-6.25621006466002
sp|O60524|NEMF_HUMAN	-0.369563819010592	8.15058196352248	-0.7101286617269	0.487606605990322	0.697432533319665	-6.25632728974254
sp|Q8IXL6|FA20C_HUMAN	0.286401943281261	8.9310089975387	0.709745488808467	0.487837994377723	0.697432533319665	-6.25660109261081
sp|Q9BUQ8|DDX23_HUMAN	-0.323768177576454	7.09266073147721	-0.70870375922543	0.488467395842957	0.697432533319665	-6.25734477705534
sp|Q9Y2B0|CNPY2_HUMAN	0.145072617282567	10.2650449003373	0.708637594792588	0.488507387825379	0.697432533319665	-6.25739197679471
sp|P46777|RL5_HUMAN	0.0774560985076267	12.8935249360954	0.708426137555732	0.488635212550765	0.697432533319665	-6.25754279634918
sp|Q99798|ACON_HUMAN	-0.102324774563753	13.6128279692927	-0.708072001030735	0.488849330268084	0.697432533319665	-6.25779528564833
sp|P13667|PDIA4_HUMAN	-0.177341015244689	13.2474060661373	-0.707876297366839	0.488967680164467	0.697432533319665	-6.25793476593565
sp|P21283|VATC1_HUMAN	-0.0872880583624944	10.321887978819	-0.707822141131785	0.489000433605533	0.697432533319665	-6.2579733573191
sp|Q6PGP7|TTC37_HUMAN	0.214232771303964	8.46238484604512	0.702630559290094	0.492146273673848	0.701421797560671	-6.26165996238837
sp|P57764|GSDMD_HUMAN	0.589332886266799	6.35136587381159	0.700845106773298	0.493230907440726	0.702469798061828	-6.26292193746159
sp|P37235|HPCL1_HUMAN	-0.184280951892134	9.81524885643507	-0.698289451984158	0.494785860827888	0.704076816927749	-6.26472304327538
sp|O75369|FLNB_HUMAN	-0.0896827839186898	10.937159442488	-0.697840225534571	0.495059482414638	0.704076816927749	-6.26503899730872
sp|Q9C002|NMES1_HUMAN	-0.382268216073962	8.90110764416732	-0.694428923382725	0.49714017210079	0.706536315261263	-6.26743202066009
sp|O95140|MFN2_HUMAN	-0.181282822505757	9.53506114415448	-0.693430146254717	0.497750329360481	0.706903892898253	-6.26813057182034
sp|Q96RP9|EFGM_HUMAN	0.106346696421198	10.4664783714495	0.691801890806863	0.49874597174367	0.706943220368649	-6.26926735396571
sp|O43920|NDUS5_HUMAN	0.345590668191831	7.21927908319452	0.69150601438178	0.498927017912438	0.706943220368649	-6.26947365265189
sp|Q9Y4W6|AFG32_HUMAN	0.258819634045283	10.6795498520637	0.691396505759201	0.498994035694734	0.706943220368649	-6.26954998603374
sp|Q9NR30|DDX21_HUMAN	0.140459450775662	11.2834828247108	0.691085862645056	0.49918417350745	0.706943220368649	-6.26976645896401
sp|Q9ULH1|ASAP1_HUMAN	0.169282555594524	9.54053983447085	0.687603804603498	0.501318342571674	0.709121214633168	-6.27218667215511
sp|P12814|ACTN1_HUMAN	0.0890801076633085	13.6014105061405	0.687426208933784	0.501427333271191	0.709121214633168	-6.2723098016354
sp|Q07955|SRSF1_HUMAN	0.0936354079758974	12.9861314128015	0.684263258782259	0.503370737096082	0.711369326985397	-6.27449769413125
sp|Q96KP4|CNDP2_HUMAN	0.101926758894765	12.5615185411939	0.681234650227194	0.505235668665243	0.713035785076816	-6.27658373872169
sp|Q93084|AT2A3_HUMAN	0.112138931900866	9.3736707829606	0.681196684752436	0.505259071971389	0.713035785076816	-6.27660983316297
sp|P62333|PRS10_HUMAN	0.104988984775819	12.7359306465363	0.67904976118465	0.506583529831287	0.71440356135394	-6.27808322368454
sp|A0FGR8|ESYT2_HUMAN	-0.172153174162645	9.97128375703528	-0.676678026891607	0.508048993761907	0.715968133465448	-6.27970579218675
sp|P12956|XRCC6_HUMAN	-0.0653211856278304	12.917683840507	-0.675648259465871	0.508686030425096	0.716072603825377	-6.28040861500939
sp|Q9UH99|SUN2_HUMAN	0.167428218742044	10.9472554644704	0.67540710277556	0.508835281385611	0.716072603825377	-6.2805730598745
sp|P15880|RS2_HUMAN	0.142818322874016	12.6550174751472	0.672964417580863	0.510348463785665	0.717699832638442	-6.28223560185677
sp|P23229|ITA6_HUMAN	-0.2251220247528	11.3673769237136	-0.668385434052536	0.513191951506201	0.721194279859518	-6.28533681097741
sp|Q460N5|PAR14_HUMAN	0.62444092293206	7.28449413486877	0.666829792670857	0.514160034389554	0.721570011318524	-6.2863858436451
sp|Q96C19|EFHD2_HUMAN	-0.160012700229712	13.8888607726212	-0.66680264144996	0.514176939940052	0.721570011318524	-6.28640413229404
sp|Q9BXP5|SRRT_HUMAN	-0.154957331239107	9.6030074098628	-0.66603785197507	0.514653261535555	0.721734804008368	-6.2869189934293
sp|O43175|SERA_HUMAN	-0.68638047351978	6.90361635063947	-0.664917704241522	0.515351357710859	0.721993562600862	-6.28767207494098
sp|O43747|AP1G1_HUMAN	-0.0723262979403945	12.6359079245194	-0.664056371145721	0.515888521464533	0.721993562600862	-6.28825033810155
sp|Q8NC44|RETR2_HUMAN	-0.1271098250976	9.2388496611707	-0.664014177941477	0.515914843091715	0.721993562600862	-6.28827864663492
sp|Q13409|DC1I2_HUMAN	0.245765150834405	10.1403649136007	0.663363814196494	0.516320659589704	0.722059003084071	-6.2887147774525
sp|Q13636|RAB31_HUMAN	0.255977002286276	11.6938268420401	0.658966076628486	0.519069521132535	0.724946570952928	-6.29165325957833
sp|Q16186|ADRM1_HUMAN	0.204585332249342	8.7318679849555	0.658907093104129	0.519106445635115	0.724946570952928	-6.29169254541417
sp|O43402|EMC8_HUMAN	0.212129236868842	8.50374960908191	0.65719589659788	0.520178323820922	0.725882105503525	-6.29283083342531
sp|Q14847|LASP1_HUMAN	-0.142731828522313	11.0231558858083	-0.656685524754262	0.520498257650961	0.725882105503525	-6.29316978982788
sp|Q5T447|HECD3_HUMAN	0.431738719844846	7.94324489494746	0.656103886088089	0.520863001272926	0.725887384310364	-6.29355577286707
sp|P30461|1B13_HUMAN	-0.74640017515479	9.34090774722757	-0.654718184266917	0.52173254996315	0.726595677268625	-6.29447403666877
sp|P17844|DDX5_HUMAN	0.131166614764178	12.4046287597273	0.650137123520183	0.524613038064518	0.730101605223354	-6.29749666819333
sp|P05386|RLA1_HUMAN	-0.254840942739767	8.42510809249079	-0.647267710786031	0.526421801628124	0.732112201296097	-6.29937968149303
sp|Q13136|LIPA1_HUMAN	-0.175872491114729	7.19797004762078	-0.64627732995935	0.527046906260938	0.732475002412402	-6.30002777057233
sp|P13761|2B17_HUMAN	0.549719277169158	9.74916675085948	0.644662569459917	0.528066992229763	0.733385857302523	-6.30108242337475
sp|Q06136|KDSR_HUMAN	-0.335706256089326	7.75763930277979	-0.643926724305676	0.528532209381898	0.733525378238093	-6.30156219700672
sp|Q9UNM6|PSD13_HUMAN	0.085079091305257	10.0843514149788	0.640499915376786	0.530701715066966	0.73565690161629	-6.30378963324343
sp|Q9HD33|RM47_HUMAN	-0.184235130890499	9.37353168668408	-0.640345354160674	0.530799683861381	0.73565690161629	-6.30388983239383
sp|P11279|LAMP1_HUMAN	-0.11396935893011	12.4218417502553	-0.638794293926581	0.531783380629354	0.736512657331701	-6.30489408344881
sp|P06730|IF4E_HUMAN	-0.120205177732005	9.10145396367312	-0.638119188118107	0.532211854386843	0.736598788143111	-6.30533046521258
sp|Q15833|STXB2_HUMAN	0.0591201308749962	11.9209915387897	0.635792045187998	0.533690301584008	0.738136998958349	-6.30683134554707
sp|P62861|RS30_HUMAN	0.112141894971899	11.2251866133663	0.634959855534933	0.534219546902285	0.738361174447076	-6.30736679696671
sp|Q96RQ1|ERGI2_HUMAN	0.205104541908995	8.01614134677929	0.632759916197193	0.535620030682039	0.739788380289547	-6.30877908019838
sp|Q6ISS4|LAIR2_HUMAN	-0.222462092000551	8.84081809318266	-0.631363002490811	0.536510356577562	0.740509490101219	-6.30967342898942
sp|Q9H3U1|UN45A_HUMAN	-0.122049105828459	10.412384016095	-0.62966058557434	0.537596495627484	0.741069071317919	-6.31076082792416
sp|Q9Y5P6|GMPPB_HUMAN	-0.300517867751927	7.06086125439805	-0.629499701004948	0.537699202145329	0.741069071317919	-6.31086344656029
RRRRRsp|Q96JP5|ZFP91_HUMAN	0.0851106530766685	9.89689475905707	0.628995252774792	0.538021304885212	0.741069071317919	-6.31118504207408
sp|P49589|SYCC_HUMAN	0.337413378261099	9.17311392251714	0.625346588405801	0.540354218053803	0.743772985972757	-6.31350382792207
sp|P24557|THAS_HUMAN	0.0814466063533885	13.3428678600417	0.624321090793505	0.541010904184407	0.744167529627115	-6.31415323569341
sp|Q14980|NUMA1_HUMAN	-0.147450017323116	9.09676378130809	-0.622543296337261	0.542150362562007	0.745211026971362	-6.31527663804936
sp|Q96L92|SNX27_HUMAN	-0.146421011632386	10.3865121493508	-0.621261254109502	0.542972885626856	0.745211026971362	-6.31608487639448
sp|P13995|MTDC_HUMAN	-0.290151361677817	7.58555607321991	-0.620869432465284	0.543224403210267	0.745211026971362	-6.31633157587088
sp|Q15404|RSU1_HUMAN	-0.24202725993314	8.61286154117699	-0.620407546043601	0.543520978138384	0.745211026971362	-6.31662219917391
sp|P08567|PLEK_HUMAN	0.103728064342308	13.8052694530704	0.619967986702098	0.543803298791326	0.745211026971362	-6.31689858262953
sp|P10155|RO60_HUMAN	0.117697251847268	9.79131060966255	0.619672805814059	0.54399293266731	0.745211026971362	-6.31708407988433
sp|P12270|TPR_HUMAN	-0.126619703785195	9.33999504127912	-0.618849395973211	0.544522108190391	0.745428154915504	-6.31760108111579
sp|P02533|K1C14_HUMAN	0.326051906642565	7.84961690173658	0.617794866011901	0.545200224569733	0.745848742591656	-6.31826224053398
sp|O95486|SC24A_HUMAN	0.159720234427644	9.23876321658366	0.616046144141899	0.546325751409682	0.746076472252521	-6.31935626801686
sp|P05534|1A24_HUMAN	-0.730030593081644	9.82368140630435	-0.615680540560045	0.546561223288563	0.746076472252521	-6.31958462147677
sp|P52272|HNRPM_HUMAN	0.172191442723733	13.4680230709632	0.615140570086928	0.546909099043474	0.746076472252521	-6.31992164678085
sp|P14314|GLU2B_HUMAN	-0.077213569609702	11.3731886701943	-0.614795323498207	0.547131586834498	0.746076472252521	-6.32013698635469
sp|Q9Y5M8|SRPRB_HUMAN	-0.0672873085865042	10.9983210329761	-0.614655544048653	0.547221679051451	0.746076472252521	-6.32022413775628
sp|P78344|IF4G2_HUMAN	-0.264422049137972	9.89262129239036	-0.612627472319071	0.548529737281948	0.747353185415987	-6.32148649747991
sp|Q9Y6M7|S4A7_HUMAN	-0.258539905922351	7.45806991392254	-0.610782960721518	0.549720868398911	0.748322117367498	-6.32263114424901
sp|P62877|RBX1_HUMAN	-0.296020371865222	8.8269123006669	-0.610374039232194	0.549985126538619	0.748322117367498	-6.32288446212667
sp|Q9NV96|CC50A_HUMAN	-0.131794022995345	10.0324364969845	-0.6085102093971	0.551190459392911	0.749455046544384	-6.32403701224625
sp|P08621|RU17_HUMAN	-0.121630495901621	6.88714631921388	-0.607160675326561	0.55206408479021	0.750135726022373	-6.32486943275525
sp|Q9UKF6|CPSF3_HUMAN	-0.138292562790797	10.1395947856603	-0.605590154828827	0.553081702037485	0.751011007965822	-6.32583593984344
sp|P13645|K1C10_HUMAN	0.262134918328943	12.9533998817025	0.604686645584569	0.553667585437685	0.751299267419152	-6.32639088091907
sp|P09012|SNRPA_HUMAN	0.113409280005033	9.27875144297523	0.599921042448839	0.556763347824427	0.75499062203299	-6.32930484100913
sp|Q9BQE3|TBA1C_HUMAN	0.0809454158422014	9.90760900789178	0.597797402334853	0.558145842968826	0.756102919442334	-6.33059625507184
sp|Q15942|ZYX_HUMAN	0.117813010234276	10.4159351298648	0.59716055495086	0.558560787858457	0.756102919442334	-6.33098267688844
sp|Q16134|ETFD_HUMAN	-0.178901749361802	7.79583525206055	-0.596696968238653	0.558862945944313	0.756102919442334	-6.33126372103394
sp|Q9Y3U8|RL36_HUMAN	0.0837717792387327	13.2249556886862	0.595808661689284	0.559442171841084	0.756102919442334	-6.33180166338849
sp|Q7Z3C6|ATG9A_HUMAN	-0.211945149274417	9.06591940620584	-0.595775927149262	0.5594635226903	0.756102919442334	-6.33182147218609
sp|Q86Y39|NDUAB_HUMAN	-0.569232981841735	8.3248304812593	-0.591176976065028	0.562467444430015	0.759230414021306	-6.33459410365077
sp|Q9H078|CLPB_HUMAN	-0.165508406920022	10.0719380093737	-0.59060052679785	0.562844566952467	0.759230414021306	-6.33494018490386
sp|P49419|AL7A1_HUMAN	0.209195206845324	8.9551010034419	0.590315635715273	0.563030996614702	0.759230414021306	-6.33511110482346
sp|P10620|MGST1_HUMAN	-0.116631060424989	12.7105499113805	-0.589415664573892	0.563620142009648	0.759230414021306	-6.33565052226118
sp|Q9C0H2|TTYH3_HUMAN	0.409347814162365	7.77479916480486	0.589136583482898	0.563802902011909	0.759230414021306	-6.33581763555062
sp|Q07960|RHG01_HUMAN	0.141198500135884	10.5320590819843	0.587647470778155	0.564778595037394	0.759230414021306	-6.33670803252949
sp|P62277|RS13_HUMAN	-0.174905154126712	10.3208529519965	-0.587459166544049	0.564902038553073	0.759230414021306	-6.33682047305605
sp|P62888|RL30_HUMAN	0.140571624504252	12.6112875470127	0.587179197421175	0.565085599548223	0.759230414021306	-6.33698758485689
sp|P63000|RAC1_HUMAN	-0.234663557864927	9.47928442136051	-0.587042098310562	0.56517549964689	0.759230414021306	-6.33706939061768
sp|Q04206|TF65_HUMAN	0.299430883354654	8.20528152311813	0.585512401179542	0.566179078790036	0.760070846092632	-6.33798090538899
sp|Q6UX71|PXDC2_HUMAN	-0.087125650963058	9.24720213178984	-0.584931897785878	0.566560170852007	0.760075052423873	-6.33832621887143
sp|O14828|SCAM3_HUMAN	-0.112528614353742	10.3394146956233	-0.584215894305215	0.567030402022609	0.760198758978311	-6.3387516827399
sp|P49753|ACOT2_HUMAN	0.168502426362325	12.7932687841303	0.581302347485678	0.568945964562506	0.761388270314177	-6.34047782014796
sp|O95834|EMAL2_HUMAN	0.194264540835698	7.28264895676916	0.580898000804227	0.56921207637448	0.761388270314177	-6.34071672251654
sp|Q8IUR0|TPPC5_HUMAN	-0.200496009008283	10.2320218674317	-0.580369252204673	0.569560158606209	0.761388270314177	-6.34102888547066
sp|P09237|MMP7_HUMAN	-0.292817067819517	11.4197530862103	-0.580341766841816	0.569578255623315	0.761388270314177	-6.34104510484527
sp|P08575|PTPRC_HUMAN	0.0667891894506045	14.0272662067394	0.579988753812288	0.569810714481769	0.761388270314177	-6.34125335571869
sp|Q8WUK0|PTPM1_HUMAN	-0.163074083912027	9.04726167572615	-0.578777548332808	0.570608668604618	0.761948228794082	-6.34196695125038
sp|P02765|FETUA_HUMAN	0.356161932290258	7.44135838366728	0.577516052532804	0.57144037305079	0.762552481887949	-6.34270865478429
sp|Q9H0R6|GATA_HUMAN	0.186483207114073	8.13732562290057	0.574983204904532	0.573112182435201	0.76427625920238	-6.34419316856258
sp|Q15075|EEA1_HUMAN	-0.186652479273461	7.96590485791669	-0.57264437409551	0.574658181309023	0.76583008788101	-6.3455584075014
sp|P05120|PAI2_HUMAN	-0.329679303036391	7.31249169298027	-0.571627220149354	0.575331206678873	0.766145108465008	-6.34615048120032
sp|P52565|GDIR1_HUMAN	0.103735441970981	9.74704868407898	0.570907713848117	0.57580753195933	0.766145108465008	-6.34656868735356
sp|P62306|RUXF_HUMAN	-0.0866922158472452	7.83319945199171	-0.570560455364475	0.576037495772796	0.766145108465008	-6.34677034708065
sp|O75563|SKAP2_HUMAN	-0.370074920663365	7.73507893384428	-0.568214009082724	0.577592616475758	0.767705718263549	-6.34812988580673
sp|P34910|EVI2B_HUMAN	-0.0757387937782106	9.62142590710104	-0.567430926270312	0.578112089844423	0.767888647739191	-6.34858240895054
sp|Q4G176|ACSF3_HUMAN	0.228283959331092	9.59665175495741	0.564828671702246	0.579840071073117	0.768870191191567	-6.35008187716755
sp|Q8NBI5|S43A3_HUMAN	-0.0989345440221641	11.4892847693011	-0.564804861733861	0.579855893887167	0.768870191191567	-6.35009556634513
sp|O75643|U520_HUMAN	-0.0811210018509136	11.7257283345902	-0.564590960862213	0.579998050739735	0.768870191191567	-6.35021852051439
sp|Q6P1K1|HRG1_HUMAN	-0.317392850882721	5.81265810844209	-0.563832820167548	0.580502049014257	0.768985166251194	-6.35065395331331
sp|P63151|2ABA_HUMAN	0.114738223995262	8.88788639829279	0.563310270529522	0.580849561181285	0.768985166251194	-6.3509537486624
sp|Q9NUT2|ABCB8_HUMAN	0.379513332436549	8.55778708547394	0.562648256063577	0.581289974810463	0.769061933778843	-6.35133317361201
sp|Q07021|C1QBP_HUMAN	-0.292188754139472	8.19477441431161	-0.561267395391378	0.582209159619853	0.76976680931919	-6.35212321548462
sp|P02751|FINC_HUMAN	0.261512874621621	10.4548333455054	0.560698140661887	0.582588306207761	0.76976680931919	-6.35244836401539
sp|P06702|S10A9_HUMAN	0.223827001580617	10.5262060410167	0.559504636914587	0.583383636732209	0.769899386440002	-6.35312904295178
sp|Q92974|ARHG2_HUMAN	-0.0950468686737445	11.8923057825465	-0.559398586583055	0.583454333632304	0.769899386440002	-6.35318945809015
sp|Q9Y3R5|DOP2_HUMAN	0.0904549947440394	11.7213479332714	0.556638086744617	0.585296115065977	0.771482834319681	-6.35475819431035
sp|P21912|SDHB_HUMAN	0.20475093391212	9.02088759985446	0.556111988592497	0.58564745806698	0.771482834319681	-6.35505631825438
sp|P51665|PSMD7_HUMAN	0.127800518077471	9.22778319552999	0.555480618873113	0.586069245685325	0.771482834319681	-6.35541373834053
sp|O95197|RTN3_HUMAN	-0.243374943337388	11.2384176114301	-0.555267321176597	0.586211774400476	0.771482834319681	-6.35553439844962
sp|Q13057|COASY_HUMAN	0.179085313039351	9.35115692266144	0.554727636626058	0.586572478207256	0.771482834319681	-6.35583949277761
sp|Q96GA7|SDSL_HUMAN	0.127680377739654	8.5925197754687	0.553141437756403	0.587633281658807	0.771739545791283	-6.35673454945236
sp|Q9Y2X3|NOP58_HUMAN	-0.216045553666266	8.72965366809218	-0.552584344688103	0.58800607944888	0.771739545791283	-6.3570483192921
sp|Q7KZF4|SND1_HUMAN	-0.0617298599370582	13.907976141758	-0.552328436966964	0.588177368890308	0.771739545791283	-6.35719235140721
sp|Q07065|CKAP4_HUMAN	-0.0804093866464104	13.0352778272367	-0.550781239482488	0.58921350798318	0.771739545791283	-6.35806178985758
sp|P68032|ACTC_HUMAN	-0.312493557515008	12.6500938611743	-0.550667953755106	0.589289410215391	0.771739545791283	-6.35812535783765
sp|Q9P253|VPS18_HUMAN	0.0697024546407405	10.713488417956	0.550386875183103	0.589477756132307	0.771739545791283	-6.35828302498224
sp|Q15424|SAFB1_HUMAN	-0.344028333097365	9.50012721597223	-0.550383699737563	0.589479884117181	0.771739545791283	-6.35828480576179
sp|P62906|RL10A_HUMAN	-0.14197543747111	11.0498630345128	-0.549849788034563	0.589837733406863	0.771739545791283	-6.35858408103414
sp|Q86VP6|CAND1_HUMAN	0.0876264694555307	11.3102844670283	0.548044584649552	0.591048464288211	0.77282084634824	-6.35959388574705
sp|Q92685|ALG3_HUMAN	-0.139590857117582	9.37495831357407	-0.546492120733029	0.59209068424977	0.773370646667063	-6.36045975333995
sp|P48643|TCPE_HUMAN	0.0878737690410603	13.2500420319459	0.546272662079417	0.592238088447179	0.773370646667063	-6.36058196279992
sp|Q71UI9|H2AV_HUMAN	-0.0977336602530219	13.9649188978936	-0.545569053893078	0.592710806396528	0.773485679210524	-6.36097346066344
sp|Q9NX76|CKLF6_HUMAN	-0.11888116263888	12.0950159534268	-0.542527335116524	0.594756554051556	0.775004830699336	-6.36266032241206
sp|Q9UHL4|DPP2_HUMAN	0.15402410755714	9.96459758903022	0.542499860030374	0.594775048848005	0.775004830699336	-6.36267551798796
sp|O94804|STK10_HUMAN	0.113885875125209	10.6371441626265	0.541594485053124	0.595384660789553	0.775004830699336	-6.36317583641201
sp|P39687|AN32A_HUMAN	0.129144014206421	9.03224740124167	0.541547298429719	0.595416441288153	0.775004830699336	-6.36320189008007
sp|P84103|SRSF3_HUMAN	0.55631619673302	10.9353706468454	0.540206367996934	0.596319920332788	0.775267146031301	-6.36394135787385
sp|Q02878|RL6_HUMAN	-0.0752947236701793	14.0475309361597	-0.539828690799419	0.596574511229878	0.775267146031301	-6.36414931221034
sp|P15586|GNS_HUMAN	-0.0780642997984433	11.9756813313833	-0.539445336574769	0.596832984334522	0.775267146031301	-6.36436024897149
sp|O43399|TPD54_HUMAN	-0.111269099977873	10.2175273018094	-0.538960405610006	0.597160024466676	0.775267146031301	-6.36462687028481
sp|Q15437|SC23B_HUMAN	0.111646086243246	10.4037700476697	0.535691606974806	0.599366842885405	0.776694935531456	-6.3664180636652
sp|Q93008|USP9X_HUMAN	0.225447954623705	8.1932779106368	0.535686289032878	0.599370436403892	0.776694935531456	-6.36642096915624
sp|Q13263|TIF1B_HUMAN	0.17356368279218	8.70505595631366	0.535551136359917	0.599461767352739	0.776694935531456	-6.36649480132847
sp|Q14498|RBM39_HUMAN	0.0795055388092152	10.7175236141482	0.535043763761688	0.599804691636176	0.776694935531456	-6.36677181206584
sp|P24534|EF1B_HUMAN	-0.174304988423886	9.44335374158574	-0.534307766622239	0.600302311812069	0.776839092055387	-6.36717319485656
sp|P20339|RAB5A_HUMAN	0.0584397952947064	10.2218821883944	0.530451682716037	0.602912807523128	0.779715534359492	-6.36926742894155
sp|P26885|FKBP2_HUMAN	-0.383126127944523	8.33187129847827	-0.529155648020555	0.603791451749835	0.780350006085423	-6.36996801542747
sp|P62249|RS16_HUMAN	0.0551928333946829	13.6199521323077	0.528078412469003	0.60452224011322	0.780792694198899	-6.37054906801553
sp|Q99653|CHP1_HUMAN	-0.100076317346684	11.9864010710173	-0.523584060552624	0.607575848042452	0.783782767761266	-6.37296094505151
sp|Q15126|PMVK_HUMAN	-0.370837700694652	7.54028343547513	-0.52352389835329	0.607616775206272	0.783782767761266	-6.37299309576749
sp|P63241|IF5A1_HUMAN	0.104236704750514	11.1557306004672	0.521721418888229	0.608843590057657	0.784395465823449	-6.37395468583702
sp|P07437|TBB5_HUMAN	-0.170064558138783	12.8907253743628	-0.521137976252626	0.609240954651514	0.784395465823449	-6.37426525514085
sp|Q9BPW8|NIPS1_HUMAN	-0.104164667411181	9.40328985572074	-0.521107200943915	0.609261918257696	0.784395465823449	-6.37428162765789
sp|Q14195|DPYL3_HUMAN	-0.165965453911497	6.70159017964605	-0.518744750859725	0.610872224543442	0.785965478923137	-6.37553566491553
sp|O43674|NDUB5_HUMAN	0.176246425049159	8.81895278984399	0.518132725328307	0.611289733212526	0.785999778446541	-6.37585964211169
sp|Q9NRY5|F1142_HUMAN	0.331854341202467	8.23983456898794	0.51667016096931	0.612288018082932	0.786619884639222	-6.37663235595928
sp|Q02880|TOP2B_HUMAN	0.475851015543177	8.28771838430439	0.515722489319388	0.612935279604879	0.786619884639222	-6.37713190952988
sp|Q07020|RL18_HUMAN	0.0630591683341688	13.6128121913689	0.515535975177234	0.613062708037087	0.786619884639222	-6.37723012370318
sp|Q9NQG5|RPR1B_HUMAN	0.0852567052164996	9.71864739222416	0.515135093327003	0.613336638047886	0.786619884639222	-6.37744110279531
sp|Q9UPN3|MACF1_HUMAN	0.0728746081421505	11.271389686728	0.514228818408167	0.613956130194529	0.786912541632376	-6.37791747868603
sp|Q9NNW7|TRXR2_HUMAN	-0.082741431296296	7.81514315035261	-0.513509615572388	0.614447962191566	0.787041306985503	-6.3782949440806
sp|P61313|RL15_HUMAN	0.0603605928553321	13.2705779007568	0.512531724941301	0.615117003986314	0.787223152080693	-6.37880735870605
sp|P27695|APEX1_HUMAN	0.196040166892477	9.05586024217775	0.511849865814447	0.615583717693028	0.787223152080693	-6.37916409350287
sp|P42704|LPPRC_HUMAN	-0.0772879629273042	12.9836123385455	-0.511586097530961	0.615764305431592	0.787223152080693	-6.37930196840051
sp|P13861|KAP2_HUMAN	-0.0826064597754499	10.8500203206251	-0.510359694455977	0.616604290762675	0.787742513029933	-6.37994212075449
sp|P30043|BLVRB_HUMAN	0.10956735500277	11.9030793627886	0.509653218900005	0.617088417871559	0.787742513029933	-6.3803102085122
sp|Q9UKW4|VAV3_HUMAN	0.249708032342275	6.80202795912324	0.509277882685717	0.617345698923508	0.787742513029933	-6.38050556532134
sp|P40121|CAPG_HUMAN	0.0902016105308672	14.9867777325689	0.507325446002858	0.618684860310076	0.788661860990363	-6.38151953111588
sp|Q16539|MK14_HUMAN	0.140386192082238	10.0643161301121	0.50708404701815	0.618850530404174	0.788661860990363	-6.38164463571723
sp|P50914|RL14_HUMAN	0.0552064808291579	13.6593502550151	0.506485891038513	0.61926113109758	0.788685329092612	-6.38195438053938
sp|P39023|RL3_HUMAN	-0.067679156976677	12.7700222445038	-0.504502131700325	0.620623800854256	0.789920546530322	-6.38297910168587
sp|P30837|AL1B1_HUMAN	-0.183598707148507	9.2682778503515	-0.502085399519399	0.622285811111704	0.791534956448853	-6.38422221279354
sp|Q9NR31|SAR1A_HUMAN	0.0773468403317512	10.9337622021445	0.49668537542362	0.626007069369873	0.795764991468278	-6.38697895248892
sp|P05455|LA_HUMAN	0.106125120371077	8.91963770397399	0.495665385981563	0.626711138807817	0.795791072921328	-6.38749641697604
sp|Q8N1B4|VPS52_HUMAN	-0.322584096869888	7.28630580050204	-0.494105597679386	0.627788535502013	0.795791072921328	-6.38828573885078
sp|Q8IZ81|ELMD2_HUMAN	-0.178723584437416	9.06468756630439	-0.494079899299363	0.627806293489135	0.795791072921328	-6.38829872316204
sp|Q15149|PLEC_HUMAN	-0.0653554129072056	14.6632913434738	-0.494069756845932	0.627813302149777	0.795791072921328	-6.38830384753716
sp|Q3KQZ1|S2535_HUMAN	-0.120338003157302	9.81709710828236	-0.493314182717524	0.628335523872702	0.795791072921328	-6.38868530699895
sp|Q95604|1C17_HUMAN	-0.294925241191017	9.33884647993045	-0.49321816573018	0.628401901441606	0.795791072921328	-6.38873374161664
sp|Q92930|RAB8B_HUMAN	-0.104352702758472	9.9638818542449	-0.491809039563976	0.629376423215938	0.796387578222497	-6.38944350625329
sp|P61966|AP1S1_HUMAN	-0.165578767306837	9.28038604594442	-0.491392010265264	0.62966496736637	0.796387578222497	-6.38965318245606
sp|Q96EC8|YIPF6_HUMAN	-0.0702893941037956	8.57813068255717	-0.488949484095987	0.631356200888719	0.798024714008306	-6.39087778250753
sp|O60716|CTND1_HUMAN	-0.282945839978524	8.44995514659058	-0.487195241333276	0.632572163505721	0.799059435182164	-6.39175364589194
sp|P21281|VATB2_HUMAN	0.0772994293976357	14.9713777852261	0.485104504075046	0.634022789080978	0.800349047057234	-6.3927935231469
sp|P12268|IMDH2_HUMAN	-0.136900058076334	9.24701808143876	-0.484576974520396	0.634389050725625	0.800349047057234	-6.39305521626599
sp|O95571|ETHE1_HUMAN	0.0871274432075442	11.6103719563282	0.483190987158041	0.635351802703127	0.801061113000619	-6.39374144934647
sp|Q15056|IF4H_HUMAN	0.149699333983476	9.67093956994484	0.482392938923062	0.6359064591983	0.801096329250686	-6.39413571459457
sp|Q9HB19|PKHA2_HUMAN	-0.149550641516806	8.88827325619618	-0.482004590583921	0.636176448440252	0.801096329250686	-6.39432734400221
sp|P56537|IF6_HUMAN	-0.301456919052221	9.63460440422003	-0.47857176186255	0.638565330771157	0.8034481940417	-6.39601474252816
sp|P50402|EMD_HUMAN	-0.115487000958218	8.52441705301817	-0.477812487469493	0.639094260536121	0.8034481940417	-6.39638637917156
sp|Q99943|PLCA_HUMAN	-0.228170662817083	6.1639645877259	-0.477599426537565	0.639242720271864	0.8034481940417	-6.39649056154559
sp|Q03518|TAP1_HUMAN	-0.0460943054835035	12.3799614871802	-0.474495458028846	0.641407339394839	0.804954574653593	-6.3980032151809
sp|Q13418|ILK_HUMAN	0.0645189453603727	12.276656339128	0.474399695984858	0.641474174297373	0.804954574653593	-6.39804973031446
sp|O15269|SPTC1_HUMAN	-0.0966700059685621	9.84683786275467	-0.474159166566508	0.641642060253461	0.804954574653593	-6.39816652400561
sp|Q14247|SRC8_HUMAN	0.166959876596698	11.1743018557314	0.471971964022342	0.643169613895754	0.806367888743368	-6.39922591900311
sp|P46087|NOP2_HUMAN	-0.0746573926209422	10.8164178712612	-0.470661710344472	0.644085493280853	0.80701303862168	-6.39985827269462
sp|Q13561|DCTN2_HUMAN	0.0731443636286233	11.1223889086324	0.467181316773095	0.646521189360962	0.80877221406236	-6.40152967245353
sp|O76013|KRT36_HUMAN	0.183048626289709	7.54576409781321	0.46697507988359	0.646665651330081	0.80877221406236	-6.40162833536935
sp|P16435|NCPR_HUMAN	0.0848991227593334	12.9033868344522	0.466894765039245	0.646721913105135	0.80877221406236	-6.4016667462049
sp|Q562R1|ACTBL_HUMAN	-0.23137231935404	8.70154150191432	-0.466357680093888	0.64709820607973	0.80877221406236	-6.40192344356073
sp|Q96EY8|MMAB_HUMAN	-0.433840048659745	8.33284949926845	-0.465391074195095	0.647775679059735	0.809116081111259	-6.40238470406814
sp|O00534|VMA5A_HUMAN	-0.0795322713459896	10.3355186207967	-0.463247347853934	0.649279308365357	0.810490806407655	-6.40340435762613
sp|Q8NBJ5|GT251_HUMAN	-0.0689455070636527	13.7448422793987	-0.462108110034904	0.650079017256289	0.810792620625894	-6.40394436578442
sp|Q8N5M1|ATPF2_HUMAN	0.0645362126963906	8.9143269233043	0.461754332650423	0.650327447573131	0.810792620625894	-6.40411179574388
sp|P02649|APOE_HUMAN	-0.0633912305656299	13.9076943443232	-0.459987130646839	0.651569052018938	0.811837276090511	-6.40494627827749
sp|P35268|RL22_HUMAN	-0.0822795789145747	11.6938489949452	-0.454764809548783	0.655244330530082	0.815911051824145	-6.40739407005402
sp|Q96AE4|FUBP1_HUMAN	-0.0431469729515506	9.84135196201837	-0.452325904914935	0.656963884069802	0.817049516197091	-6.40852789639357
sp|Q15121|PEA15_HUMAN	0.256830060752923	6.3811190919451	0.451206701340152	0.657753646617273	0.817049516197091	-6.40904621526607
sp|Q5SRD1|TI23B_HUMAN	0.0593520082850034	9.85879066257209	0.451180656854982	0.657772029808536	0.817049516197091	-6.40905826192792
sp|Q7L576|CYFP1_HUMAN	0.0718630894541441	12.8717985252151	0.451164020342591	0.657783772612178	0.817049516197091	-6.4090659566547
sp|Q9Y639|NPTN_HUMAN	0.0519887535795167	10.7426696665822	0.445042034311912	0.662111196946934	0.821917047568077	-6.41187871383276
sp|Q96JJ7|TMX3_HUMAN	0.0704655663470746	10.5572878160969	0.443963171035005	0.662875095407581	0.822263624679485	-6.41237051432574
sp|P08195|4F2_HUMAN	0.067274481572559	14.6317077407659	0.443492956792716	0.663208154763861	0.822263624679485	-6.41258449735416
sp|P50991|TCPD_HUMAN	0.046890973084988	13.450137934942	0.439869630377749	0.665777046063439	0.824460357793064	-6.41422596196344
sp|P63010|AP2B1_HUMAN	-0.100581604501501	10.6683511910154	-0.43891483812018	0.666454697819601	0.824460357793064	-6.41465632045124
sp|P25398|RS12_HUMAN	0.173127239633523	8.65942372092606	0.438766289980591	0.666560154777139	0.824460357793064	-6.41472319426025
sp|Q9Y320|TMX2_HUMAN	-0.128532016250581	10.019920980735	-0.438204374179484	0.666959133955608	0.824460357793064	-6.41497595914073
sp|Q12769|NU160_HUMAN	-0.291878810008814	9.04398593777518	-0.43810481235223	0.66702983696137	0.824460357793064	-6.41502071175461
sp|O00232|PSD12_HUMAN	0.0730284752587327	12.1929271060707	0.436454352322279	0.668202368242211	0.825402311139487	-6.41576113982174
sp|P33992|MCM5_HUMAN	0.219555938289052	8.05566572703714	0.434068299814486	0.669899050242068	0.826861291514963	-6.41682674385176
sp|P05165|PCCA_HUMAN	0.137675885011809	8.17809280233112	0.432507039525613	0.671010234996572	0.826861291514963	-6.41752090983604
sp|Q08AM6|VAC14_HUMAN	-0.0740499867992366	9.76346133725035	-0.432063512026282	0.671326047405001	0.826861291514963	-6.41771766490127
sp|P61009|SPCS3_HUMAN	-0.196303876931564	9.06228081207141	-0.43205567686393	0.671331626979451	0.826861291514963	-6.41772113891718
sp|Q7Z3T8|ZFY16_HUMAN	0.175031615487194	8.11386621490653	0.431904441985639	0.671439328216775	0.826861291514963	-6.41778818256725
sp|P29144|TPP2_HUMAN	0.0720808618112265	10.5483586314124	0.430573538486399	0.672387443182884	0.827522122546377	-6.4183771939552
sp|Q8WZA9|IRGQ_HUMAN	0.10915678172336	9.24681844405875	0.429293800611345	0.673299646304104	0.827563034010207	-6.41894188601612
sp|P04233|HG2A_HUMAN	-0.196218808614567	8.73420315265703	-0.429071829785446	0.673457921704067	0.827563034010207	-6.41903966481658
sp|Q15717|ELAV1_HUMAN	0.0512426512780468	11.2127651276293	0.428795135601079	0.673655239519995	0.827563034010207	-6.41916148021539
sp|P50897|PPT1_HUMAN	0.105761339747634	11.673790446319	0.427557380971024	0.674538215079125	0.828141850136826	-6.41970546496228
sp|P55160|NCKPL_HUMAN	-0.0544634294928183	11.6890674470144	-0.426854469117194	0.675039868901177	0.828252090518772	-6.42001370563719
sp|P62917|RL8_HUMAN	0.0556033844149617	14.144503677823	0.425119153949316	0.676279003821622	0.829266510173952	-6.4207725525394
sp|Q9NS69|TOM22_HUMAN	0.167838605479669	7.86279573315531	0.423039609737503	0.677765205931208	0.830582467475722	-6.4216779481403
sp|Q15185|TEBP_HUMAN	0.139760841777097	8.46575717015601	0.420781842366531	0.679380334246708	0.831947328962409	-6.42265602268481
sp|Q8IXB1|DJC10_HUMAN	-0.0749736574361002	10.6957390513081	-0.419931692515528	0.679988919904847	0.831947328962409	-6.4230229844461
sp|Q9Y6E2|BZW2_HUMAN	-0.12981617620339	9.15555300301285	-0.419581152848275	0.680239922593947	0.831947328962409	-6.42317408126441
sp|Q03405|UPAR_HUMAN	0.103460746155475	10.6549604498033	0.418568319940496	0.680965375693196	0.831947328962409	-6.42360995971191
sp|Q14694|UBP10_HUMAN	0.152988299109907	9.41145569691739	0.417378621131439	0.6818179234079	0.831947328962409	-6.42412063700506
sp|Q9H583|HEAT1_HUMAN	0.176039157754506	6.44709027825949	0.417137442078642	0.681990808481451	0.831947328962409	-6.4242239895349
sp|P61158|ARP3_HUMAN	0.060780823327482	14.4648239823268	0.417023334231091	0.682072611102117	0.831947328962409	-6.42427286783291
sp|O60443|DFNA5_HUMAN	0.066482108290927	12.5061639482379	0.416861638712425	0.682188535782701	0.831947328962409	-6.42434210798445
sp|Q9UP95|S12A4_HUMAN	-0.0861111442690508	8.93939195171026	-0.415616268039785	0.683081656517363	0.832422309123337	-6.42487451151121
sp|Q02809|PLOD1_HUMAN	0.0938222378466183	10.7788960488485	0.415164331852841	0.683405883820303	0.832422309123337	-6.42506733145633
sp|O76071|CIAO1_HUMAN	0.149843614963382	8.47663553903634	0.413932785600679	0.684289741731938	0.832994352677317	-6.42559173224118
sp|P54687|BCAT1_HUMAN	-0.110641576249616	10.134822210453	-0.409504963079478	0.687471409211779	0.836361163898903	-6.42746452926665
sp|P52597|HNRPF_HUMAN	-0.0780261832189577	11.1457533176973	-0.407414641925336	0.688975546340114	0.837199890742126	-6.42834180033498
sp|P06865|HEXA_HUMAN	0.0952872218424581	11.6026208890995	0.407389778284939	0.6889934456381	0.837199890742126	-6.42835220870495
sp|P49756|RBM25_HUMAN	-0.160262036457723	9.67431144268396	-0.40597981101905	0.690008790313645	0.837358117712227	-6.42894142836771
sp|P60866|RS20_HUMAN	-0.110796985880155	10.8899186806955	-0.404968889527651	0.690737150419763	0.837358117712227	-6.42936265656973
sp|Q709C8|VP13C_HUMAN	0.0580654880591087	10.2592350352092	0.404498142859031	0.691076426239586	0.837358117712227	-6.42955845497276
sp|P02538|K2C6A_HUMAN	0.271542194940285	8.45985410369414	0.404274447242265	0.691237671596807	0.837358117712227	-6.42965141883436
sp|Q9NSB4|KRT82_HUMAN	0.193027679326436	8.8211488204289	0.403820579267363	0.691564877974923	0.837358117712227	-6.42983988334095
sp|P62899|RL31_HUMAN	0.0402802921143159	12.8363365216875	0.403741360115202	0.691621995783197	0.837358117712227	-6.42987275710277
sp|P25325|THTM_HUMAN	0.260350691537537	7.44211335375875	0.401667574111105	0.693117898251714	0.838664316115642	-6.43073107269261
sp|Q13155|AIMP2_HUMAN	-0.0753504242792609	9.37354510228911	-0.399379672924036	0.694769769693204	0.840157550723412	-6.43167298175297
sp|O15511|ARPC5_HUMAN	-0.0538443466422258	11.3554959770247	-0.398344356690008	0.695517793023429	0.840556659717617	-6.43209747904132
sp|P26196|DDX6_HUMAN	0.044693459589535	11.1915198327838	0.397392249211459	0.696205983659228	0.84088302290613	-6.43248690577962
sp|Q2M389|WASC4_HUMAN	-0.172846313121936	7.42707637602847	-0.395405131364395	0.697643168838056	0.842113092757101	-6.43329672404225
sp|P54819|KAD2_HUMAN	-0.0570001612412252	11.3441830592781	-0.393440907894975	0.699064962500328	0.843012185365637	-6.43409329924783
sp|P78417|GSTO1_HUMAN	0.124067475661757	11.9334971154145	0.392711669648995	0.699593112428393	0.843012185365637	-6.43438804556475
sp|O60763|USO1_HUMAN	0.0511962666786339	13.3133747621471	0.392639185346529	0.69964561778978	0.843012185365637	-6.43441731324106
sp|O60264|SMCA5_HUMAN	0.0699615449754454	9.82770745200357	0.390134083255271	0.701461198965633	0.844305223562057	-6.43542556511444
sp|Q14289|FAK2_HUMAN	-0.110128721024699	8.93798046148327	-0.389749560952488	0.701740048267085	0.844305223562057	-6.43557976686055
sp|P15559|NQO1_HUMAN	0.324432718740429	8.11045355453658	0.389421087957374	0.701978286323103	0.844305223562057	-6.43571137345614
sp|O95777|LSM8_HUMAN	0.0666055390787008	8.91372384525284	0.388602497727535	0.702572140691118	0.844514390274858	-6.43603887752155
sp|P20645|MPRD_HUMAN	-0.0801478981045083	13.3874881965651	-0.384815565513344	0.705321987683879	0.847199240164504	-6.43754516217479
sp|Q9BWD1|THIC_HUMAN	0.0832387780310562	12.7200866883453	0.383730073062731	0.706110987445318	0.847199240164504	-6.43797425589935
sp|Q9NQR4|NIT2_HUMAN	0.166488142000853	8.42584358334659	0.382790476364041	0.706794220724726	0.847199240164504	-6.43834471633563
sp|P48059|LIMS1_HUMAN	-0.0675581292315872	10.1455988698496	-0.382441778759125	0.707047844032034	0.847199240164504	-6.43848197255265
sp|P09668|CATH_HUMAN	-0.183431137418879	8.69360538233176	-0.381789894239383	0.70752208408249	0.847199240164504	-6.43873824136642
sp|P23528|COF1_HUMAN	-0.0930599310280638	13.9226116684801	-0.381532654152485	0.707709258072371	0.847199240164504	-6.43883924944654
sp|Q3V6T2|GRDN_HUMAN	0.0952615942140937	10.5850874463825	0.381470190767833	0.707754710828626	0.847199240164504	-6.4388637662769
sp|Q9NRV9|HEBP1_HUMAN	0.05942001893305	9.391812323116	0.380758179358955	0.708272900910352	0.847315171761283	-6.43914295163323
sp|Q8NEZ5|FBX22_HUMAN	0.166824491687462	7.62763484603101	0.37752194445817	0.710630037712821	0.849629611082332	-6.44040544904471
sp|P46778|RL21_HUMAN	0.0606524126036465	11.5035450384891	0.376804439783717	0.711153049086557	0.849749721754644	-6.44068392327716
sp|Q9UBQ0|VPS29_HUMAN	-0.105550545979675	9.09523791578614	-0.373332009210215	0.713686309063068	0.851531791235042	-6.44202426966163
sp|Q86YN1|DOPP1_HUMAN	0.414425311812628	7.37790445604888	0.372290523947771	0.714446784336473	0.851531791235042	-6.44242390211275
sp|Q9Y512|SAM50_HUMAN	-0.0521569799653072	11.1394898734541	-0.372105375709393	0.714582009015855	0.851531791235042	-6.44249483120869
sp|Q13510|ASAH1_HUMAN	0.0906537610072231	12.5742626808345	0.372071973100509	0.714606405955213	0.851531791235042	-6.4425076238401
sp|Q9NUQ8|ABCF3_HUMAN	0.129248134155398	9.0357425579274	0.371727586578227	0.714857961104152	0.851531791235042	-6.44263945221176
sp|Q04446|GLGB_HUMAN	-0.122011265244947	9.38642669424429	-0.371279820718663	0.715185079759317	0.851531791235042	-6.44281067392937
sp|Q13151|ROA0_HUMAN	-0.152881272944759	8.59000543329652	-0.36915505834873	0.716738119656519	0.852727833784352	-6.44362039893331
sp|O43390|HNRPR_HUMAN	0.0681539371379181	11.6723733865229	0.368745427610349	0.717037676245321	0.852727833784352	-6.44377597967202
sp|O00203|AP3B1_HUMAN	0.0558568803723922	11.0364291840051	0.367617778005219	0.717862554699133	0.853204253841582	-6.44420339190998
sp|Q8TBF2|PGFS_HUMAN	-0.207122399779446	8.01746504447109	-0.366770511478807	0.718482569104023	0.8534367669629	-6.44452368383959
sp|Q09666|AHNK_HUMAN	0.0485088954653143	12.7733288109861	0.365383333560184	0.719498118588871	0.854093145891476	-6.4450465092779
sp|P08754|GNAI3_HUMAN	-0.133971670390739	11.9838808989103	-0.364827250319094	0.719905377986556	0.854093145891476	-6.44525554919078
sp|P68431|H31_HUMAN	-0.260683657862023	9.40363709826006	-0.364275859526138	0.720309286639454	0.854093145891476	-6.44546251594895
sp|Q16611|BAK_HUMAN	-0.175300654321632	10.9458341735664	-0.363439743854446	0.720921926848944	0.854315848493357	-6.44577576787957
sp|Q8IWB7|WDFY1_HUMAN	0.0524192919797795	10.9731080206471	0.360479591139951	0.723092467918326	0.856383364536957	-6.44687910174385
sp|Q9ULH0|KDIS_HUMAN	-0.0483699909208646	9.15099500132882	-0.358714170279073	0.724388130570896	0.857403278694555	-6.44753289833614
sp|Q96BR1|SGK3_HUMAN	-0.115354646720427	8.38065138203959	-0.358044758576148	0.724879645646759	0.857403278694555	-6.44777997879398
sp|Q9H3G5|CPVL_HUMAN	-0.116706816548628	10.6691090461992	-0.357457621656563	0.725310852635639	0.857403278694555	-6.44799631765822
sp|P08236|BGLR_HUMAN	0.0592651330268179	12.5467830606027	0.356922154298305	0.725704195382416	0.857403278694555	-6.44819331347616
sp|Q16576|RBBP7_HUMAN	0.109294417941362	8.81884214867607	0.356210172391436	0.726227324479937	0.857403278694555	-6.44845479794185
sp|Q9BUP3|HTAI2_HUMAN	-0.203169977860366	8.1933926431963	-0.354862794561394	0.727217693244247	0.857403278694555	-6.44894823307483
sp|P50452|SPB8_HUMAN	0.158511471170403	8.61440699795602	0.353739726242298	0.728043568007778	0.857403278694555	-6.44935811515689
sp|Q9NWW5|CLN6_HUMAN	-0.193354172064634	9.04087708230274	-0.353599311214844	0.728146849830241	0.857403278694555	-6.44940927194932
sp|Q8WWP7|GIMA1_HUMAN	0.106109102520257	9.39534814757572	0.353587920239587	0.728155228662326	0.857403278694555	-6.4494134210966
sp|P46939|UTRO_HUMAN	0.115527435531114	10.2168603930637	0.35350366474543	0.728217205375585	0.857403278694555	-6.44944410695946
sp|O00142|KITM_HUMAN	0.0536854149476582	8.892866581238	0.351800347480845	0.729470548948859	0.858376403707522	-6.45006291120437
sp|Q9NZB2|F120A_HUMAN	0.0966281009378083	10.7987495223829	0.350494513484152	0.730431950287567	0.859005059665671	-6.4505353192713
sp|P20700|LMNB1_HUMAN	0.0471353037156845	12.4645359678784	0.343469490824684	0.735611938269182	0.864346332477389	-6.45304704578747
sp|Q92499|DDX1_HUMAN	-0.0490981596666593	11.9098959828788	-0.343169579047251	0.735833377026996	0.864346332477389	-6.45315316108368
sp|Q12849|GRSF1_HUMAN	0.193020888090926	5.45645947617656	0.340680672873812	0.737671976458302	0.86576826009922	-6.45403026518063
sp|O00567|NOP56_HUMAN	-0.0500336515622664	10.9482597307912	-0.340365494431297	0.73790492183494	0.86576826009922	-6.45414088690508
sp|Q9BRR6|ADPGK_HUMAN	-0.0491470507787337	11.6733797289432	-0.336856048394979	0.740500493872797	0.868014125697405	-6.45536581764543
sp|O75323|NIPS2_HUMAN	-0.0456635709746482	10.919314627214	-0.336610304192844	0.740682366830804	0.868014125697405	-6.45545112285561
sp|P19838|NFKB1_HUMAN	0.115338690418755	9.15849814325639	0.333472973260288	0.743005665463568	0.870229699037411	-6.45653479017133
sp|P62633|CNBP_HUMAN	0.140316265296441	8.81755985584535	0.330436466050679	0.745256741748861	0.871166466052669	-6.45757410086405
sp|Q8IYS2|K2013_HUMAN	0.179560698668102	7.10881865143243	0.330411982411488	0.745274902091407	0.871166466052669	-6.45758244281066
sp|Q9Y285|SYFA_HUMAN	-0.129403961872299	9.26924249723949	-0.330200819398594	0.745431535259471	0.871166466052669	-6.45765436393855
sp|P04264|K2C1_HUMAN	0.112186049831642	14.3938312061857	0.330056917036382	0.745538283479186	0.871166466052669	-6.45770335041806
sp|Q9HBL7|PLRKT_HUMAN	-0.0934024038612637	9.44559128355002	-0.329389572144894	0.746033396457045	0.871238769033169	-6.45793024906392
sp|Q9UBW5|BIN2_HUMAN	0.11461612957344	9.14303463199862	0.327178692707813	0.747674498923337	0.872648530084057	-6.45867871560424
sp|Q15366|PCBP2_HUMAN	0.0525181713884617	12.1467689949385	0.326585235506337	0.748115226672423	0.872656450602229	-6.45887877665284
sp|Q00610|CLH1_HUMAN	-0.0298293906067197	14.762395615917	-0.325228879828601	0.749122854691505	0.873325252628763	-6.45933467355522
sp|P62937|PPIA_HUMAN	0.0522131304766802	14.4777268269149	0.324346481571496	0.749778634503402	0.873583333711669	-6.45963025902121
sp|Q9UHD8|SEPT9_HUMAN	-0.0772848034660036	8.7015015344325	-0.323207442389563	0.750625436985181	0.874063551694961	-6.46001064204296
sp|Q13464|ROCK1_HUMAN	0.0735350620815982	11.2905358742312	0.319657103660815	0.753266990461576	0.876529370333804	-6.46118780451727
sp|P15144|AMPN_HUMAN	0.0487221726299776	12.1530968976544	0.318792932006623	0.753910438688188	0.876529370333804	-6.46147238964581
sp|P10253|LYAG_HUMAN	0.10674233578276	12.2888970681095	0.317875246974301	0.754593936772198	0.876529370333804	-6.46177376472972
sp|P51116|FXR2_HUMAN	-0.153911975799049	7.4748037181957	-0.317851861099517	0.754611357481517	0.876529370333804	-6.46178143362774
sp|Q9Y6A9|SPCS1_HUMAN	0.147493367822666	8.45056001801367	0.317434394226335	0.754922361719616	0.876529370333804	-6.46191823922255
sp|P62330|ARF6_HUMAN	-0.0498065958487057	10.3331841590854	-0.315478890990637	0.756379749245352	0.877714758068323	-6.46255670165926
sp|P29590|PML_HUMAN	-0.0632264599791554	10.2179334049205	-0.310082521790517	0.760406432355434	0.881878509496412	-6.46429837331188
sp|P63104|1433Z_HUMAN	0.0824114160962619	12.9379075472256	0.306346538916083	0.763198335939606	0.884606255662563	-6.46548676355644
sp|Q13185|CBX3_HUMAN	0.195911648777003	7.66696381312258	0.304633861636291	0.764479351102794	0.884623021367524	-6.46602679492984
sp|Q8IWB9|TEX2_HUMAN	-0.117553181754413	8.96713120615781	-0.303987687781495	0.764962847150883	0.884623021367524	-6.4662297651212
sp|P62280|RS11_HUMAN	0.0601682466432507	11.9732413899223	0.303531223175073	0.765304454703738	0.884623021367524	-6.46637288879991
sp|P17612|KAPCA_HUMAN	0.0718511084357107	9.86904433455046	0.303185681672489	0.765563083186755	0.884623021367524	-6.46648109133811
sp|Q6YP21|KAT3_HUMAN	-0.133812433114725	9.22388453024149	-0.303119868068114	0.765612346134351	0.884623021367524	-6.46650168633421
sp|P13647|K2C5_HUMAN	-0.142341493511458	9.7897463192241	-0.30279951377386	0.765852153257514	0.884623021367524	-6.46660187141187
sp|Q15436|SC23A_HUMAN	0.0660723746876322	10.3605945616049	0.301239765239557	0.7670200820834	0.885226892780304	-6.46708815846467
sp|O75787|RENR_HUMAN	-0.119087356161344	8.7207157468562	-0.300925685788948	0.76725533272803	0.885226892780304	-6.46718577952623
sp|Q7L2H7|EIF3M_HUMAN	-0.0552112967340079	10.5561316943217	-0.299063608662378	0.7686505401099	0.886328117064798	-6.46776247550385
sp|P43686|PRS6B_HUMAN	0.0559762643838226	10.5628839385964	0.298346264275639	0.769188247230901	0.886439865433433	-6.46798369666408
sp|P27986|P85A_HUMAN	0.0871706864152202	8.65283570705267	0.2974003274442	0.769897488346741	0.886749054447478	-6.4682746099962
sp|O15143|ARC1B_HUMAN	0.0481662781444374	13.6487264001237	0.296710721518299	0.770414671357896	0.88683680830036	-6.46848611548394
sp|P51114|FXR1_HUMAN	0.0537762995130304	8.13166771512117	0.294981817141778	0.77171178642055	0.887255517757212	-6.4690142437141
sp|Q99536|VAT1_HUMAN	0.0448564961212785	14.2217850533358	0.29447583042282	0.772091536554539	0.887255517757212	-6.46916822992422
sp|P78371|TCPB_HUMAN	0.0351984305619464	13.1545763146406	0.294461867269428	0.772102016944366	0.887255517757212	-6.46917247560264
sp|Q01105|SET_HUMAN	0.053825824531339	10.6317584323493	0.293447035862803	0.772863845382443	0.88742171618367	-6.4694805150344
sp|O75083|WDR1_HUMAN	0.0392395981646345	14.2383516364059	0.29280208738708	0.773348129222122	0.88742171618367	-6.46967573432466
sp|A5A3E0|POTEF_HUMAN	0.141300049284487	4.70711105177635	0.291895023615491	0.774029395516372	0.88742171618367	-6.46994957408452
sp|Q6NUT3|MFS12_HUMAN	-0.0716491806332957	9.99729136658482	-0.291878373113059	0.774041902952249	0.88742171618367	-6.46995459296267
sp|O43790|KRT86_HUMAN	-0.143710930362119	6.33665401373868	-0.291331063067652	0.774453064098628	0.88742171618367	-6.4701194082149
sp|Q15365|PCBP1_HUMAN	-0.045747775308195	12.6826862706195	-0.28984531809239	0.775569563609628	0.888194984293258	-6.47056527753646
sp|P04920|B3A2_HUMAN	0.0839987318375144	8.40376625475527	0.288337695493331	0.776703022509512	0.888986783304854	-6.47101540623203
sp|Q01518|CAP1_HUMAN	-0.0693561574350312	12.6056697610758	-0.285483456852833	0.778850315416996	0.890596929600435	-6.47186122898937
sp|Q6ICG6|K0930_HUMAN	0.0375883863760897	11.0204888677591	0.285290530370959	0.77899552420048	0.890596929600435	-6.47191810014992
sp|P67809|YBOX1_HUMAN	0.0598786848841044	9.84074611262695	0.284082318594425	0.779905093185684	0.891130194543416	-6.47227339314194
sp|Q9BXW7|HDHD5_HUMAN	0.106839347356475	8.54827974063619	0.283193861365062	0.780574154180379	0.891388202190086	-6.47253370499974
sp|P20674|COX5A_HUMAN	-0.0520749882703964	10.5024049325691	-0.282412093097356	0.781163019101728	0.891554387862415	-6.47276209003024
sp|O75165|DJC13_HUMAN	-0.0362319254880372	11.7337139018127	-0.281774236922229	0.781643584335151	0.891596850878043	-6.47294796963958
sp|Q6PI73|LIRA6_HUMAN	-0.142103185012017	6.89842841154505	-0.279489931816571	0.783365342415339	0.893054253739936	-6.47361023185115
sp|Q99643|C560_HUMAN	-0.0866200734087421	7.80285032976909	-0.278248863650909	0.784301264859597	0.893614642284787	-6.47396780231218
sp|Q12797|ASPH_HUMAN	-0.0662171953710846	10.150852400396	-0.2759712918665	0.786019729264359	0.895065501444296	-6.47461990481359
sp|Q9NUJ1|ABHDA_HUMAN	-0.0397122168594812	10.5161153330459	-0.274183670756129	0.787369317768865	0.895759236344287	-6.47512800838066
sp|Q9UJS0|CMC2_HUMAN	0.0367534740811362	11.4906733809606	0.273776072772568	0.787677137311389	0.895759236344287	-6.47524340382815
sp|O75489|NDUS3_HUMAN	0.0518709444840901	12.2393752657055	0.272316162653363	0.788779964324209	0.895759236344287	-6.47565532476611
sp|Q8NEV1|CSK23_HUMAN	-0.0484326219968345	10.27265659783	-0.271304066679558	0.789544781183403	0.895759236344287	-6.47593961190377
sp|Q16512|PKN1_HUMAN	0.0533879734142957	9.66006924341727	0.270799425208922	0.789926209677802	0.895759236344287	-6.47608096852205
sp|P51648|AL3A2_HUMAN	0.0535870156388683	9.42749050901274	0.270208346523279	0.790373040936461	0.895759236344287	-6.47624620571308
sp|O15118|NPC1_HUMAN	0.0468305373447322	8.99666397255646	0.270049937684545	0.790492804341485	0.895759236344287	-6.47629042841856
sp|Q9NX47|MARH5_HUMAN	-0.239383907078559	7.49797258953856	-0.269955757382589	0.790564010974481	0.895759236344287	-6.47631670837981
sp|Q9UKD2|MRT4_HUMAN	0.0392625810930376	8.8187493933061	0.269858145306925	0.790637814277031	0.895759236344287	-6.47634393635278
sp|Q00013|EM55_HUMAN	-0.0885924784903178	9.85913925362714	-0.266894525640952	0.79287954556019	0.897793224167535	-6.47716596419557
sp|Q9UQ35|SRRM2_HUMAN	0.0898418618655104	8.49057396545862	0.265703512093583	0.793780977003614	0.898308128730595	-6.47749378468668
sp|P01137|TGFB1_HUMAN	-0.0466040596712727	10.9140872884607	-0.263575936906707	0.795392004564555	0.899284047531182	-6.47807577198762
sp|P36578|RL4_HUMAN	0.0291700502633354	13.7946485211998	0.262871309184722	0.795925768644531	0.899284047531182	-6.47826749680024
sp|P22694|KAPCB_HUMAN	0.0824391844454198	10.2301412142022	0.262793276962664	0.795984885432871	0.899284047531182	-6.47828869758735
sp|P62753|RS6_HUMAN	-0.0345299603085341	12.9226788264748	-0.261053393589811	0.797303343669434	0.89986065205299	-6.47875979037539
sp|Q7Z6Z7|HUWE1_HUMAN	0.0695776114203017	9.61701811938027	0.260577963942969	0.797663727584123	0.89986065205299	-6.47888797847511
sp|P31946|1433B_HUMAN	-0.105735070516724	9.72151339665354	-0.260348523695364	0.797837664152403	0.89986065205299	-6.47894975859636
sp|O75208|COQ9_HUMAN	-0.0495876231672963	8.79769321804999	-0.25963841511449	0.79837606055192	0.899963148974165	-6.4791406236846
sp|P46776|RL27A_HUMAN	0.0431049475361061	12.9951651192966	0.257702094316562	0.799844689604408	0.901113541061325	-6.47965844697538
sp|P30481|1B44_HUMAN	-0.329223978978328	9.1461364468812	-0.256122984813251	0.80104296054551	0.901543943032922	-6.48007789656324
sp|P61978|HNRPK_HUMAN	-0.0429389545882568	13.3674623906212	-0.25601708998902	0.801123334758743	0.901543943032922	-6.48010593329532
sp|Q15758|AAAT_HUMAN	0.107776818500879	11.5196658783252	0.253345443480048	0.803151875089857	0.902830013883922	-6.48080947357649
sp|Q92841|DDX17_HUMAN	0.0356149710855505	12.0870079593967	0.253329420916115	0.803164045170729	0.902830013883922	-6.48081367080685
sp|P11586|C1TC_HUMAN	0.0582593012719279	12.168057061789	0.249654888189285	0.805956441939992	0.905462795944874	-6.48176928594443
sp|P04439|1A03_HUMAN	0.195440526938521	10.6381250079781	0.247718795551609	0.807428833662308	0.906322677472338	-6.48226722169332
sp|Q53T59|H1BP3_HUMAN	-0.0722989996418217	10.164222944538	-0.247463302054839	0.807623191462173	0.906322677472338	-6.48233264369805
sp|Q9BVG4|PBDC1_HUMAN	0.112247796682921	9.3592880789471	0.246634196476534	0.808253994131631	0.90652469726643	-6.48254448409699
sp|Q9NYF8|BCLF1_HUMAN	0.111259617343267	8.5839342000505	0.245730207696442	0.808941925056028	0.906587442342464	-6.48277465345608
sp|P61018|RAB4B_HUMAN	0.0348958962210872	11.4177898932749	0.245375938948644	0.809211565889967	0.906587442342464	-6.48286462690767
sp|Q8TCJ2|STT3B_HUMAN	-0.0410266992496755	13.3370863689738	-0.242296579527058	0.811556366443586	0.90870815864034	-6.48364126275858
sp|P27701|CD82_HUMAN	-0.0605502638523348	9.36039424440042	-0.240724430452182	0.8127542056245	0.909542964669377	-6.48403401530688
sp|P18621|RL17_HUMAN	-0.0610041687324632	11.2881223487073	-0.238380240513757	0.814541161400227	0.910357491301848	-6.48461492397856
sp|Q96EY1|DNJA3_HUMAN	0.163685947029697	6.364571370151	0.238365536272535	0.814552373659827	0.910357491301848	-6.4846185499917
sp|Q15323|K1H1_HUMAN	0.146809192516728	7.02364967604786	0.237988189963861	0.814840121503395	0.910357491301848	-6.48471152625606
sp|P62829|RL23_HUMAN	-0.05317088960315	10.8539738323492	-0.23648459535016	0.815986968164086	0.910823780534506	-6.48508055189177
sp|P45954|ACDSB_HUMAN	0.105610169722299	7.89571727236316	0.235134090705387	0.817017415226575	0.910823780534506	-6.48541002484627
sp|Q9Y3D9|RT23_HUMAN	-0.051114632751629	8.66875669898179	-0.235080235258511	0.817058514599702	0.910823780534506	-6.48542312471996
sp|O75821|EIF3G_HUMAN	0.073147728077025	9.75663783786779	0.23506627335542	0.817069169609273	0.910823780534506	-6.48542652034622
sp|P53597|SUCA_HUMAN	0.0978347134110447	7.92990181512509	0.233595528021052	0.818191773857911	0.911161516502363	-6.48578309336051
sp|P48556|PSMD8_HUMAN	0.0546695579358492	8.1197392911248	0.233482166256391	0.818278318649064	0.911161516502363	-6.4858104849462
sp|P11717|MPRI_HUMAN	0.0497450279335272	13.0964001837237	0.230984721046306	0.820185578286791	0.912596799914211	-6.486410591735
sp|P82914|RT15_HUMAN	0.0572763054141028	8.12866597201268	0.230606010893204	0.820474895198853	0.912596799914211	-6.48650103158845
sp|Q9Y6B6|SAR1B_HUMAN	-0.0963995851234447	8.15418228796313	-0.229705961862602	0.821162597872673	0.912744275809401	-6.48671538095728
sp|P21757|MSRE_HUMAN	-0.0676955192975015	11.0689199214873	-0.229244514019795	0.82151523581055	0.912744275809401	-6.48682495322788
sp|P0DP25|CALM3_HUMAN	0.122312712009826	9.90683900329483	0.228305025377685	0.822233313864649	0.913037655539375	-6.48704736129246
sp|Q8TD16|BICD2_HUMAN	0.0750141570271747	8.07965524516849	0.22620931747254	0.82383570950839	0.91431214780429	-6.48754021482195
sp|P11387|TOP1_HUMAN	-0.12751195210082	8.54261071705876	-0.2251674747356	0.82463261062274	0.914691770525278	-6.48778354732279
sp|Q9Y5X2|SNX8_HUMAN	-0.0446278536656557	10.6598275146655	-0.222657858041943	0.826553016129954	0.915702968252779	-6.48836510968079
sp|P39019|RS19_HUMAN	-0.0411649709686817	11.3222163685687	-0.222237360141696	0.826874900359871	0.915702968252779	-6.4884619195196
sp|Q66K74|MAP1S_HUMAN	-0.0400865664302703	9.77040807932752	-0.221997952789335	0.827058176972074	0.915702968252779	-6.48851695622768
sp|Q15750|TAB1_HUMAN	-0.0757042064627349	8.18375170414169	-0.221210085520884	0.827661395907475	0.915702968252779	-6.48869766062538
sp|Q9Y2J2|E41L3_HUMAN	-0.032015160845285	9.72719619405143	-0.221001672681786	0.827820982736724	0.915702968252779	-6.48874535517446
sp|O60493|SNX3_HUMAN	-0.0525524809433566	10.4778461388161	-0.219264369848061	0.829151580099845	0.915817114821391	-6.48914119207333
sp|P69905|HBA_HUMAN	0.0904249455573991	7.88152406458474	0.21904537701717	0.829319344492907	0.915817114821391	-6.48919086825444
sp|P62750|RL23A_HUMAN	-0.0621643157285643	10.2960300375202	-0.218539326835775	0.829707048192951	0.915817114821391	-6.48930547156864
sp|Q92900|RENT1_HUMAN	-0.0516898934654453	9.64307742874412	-0.217937406748119	0.830168260422963	0.915817114821391	-6.48944144308159
sp|P26572|MGAT1_HUMAN	0.0240533397890896	10.9174906948185	0.217894429434181	0.830201193594926	0.915817114821391	-6.48945113723778
sp|Q13595|TRA2A_HUMAN	-0.0290773550718626	10.2547327089057	-0.215635982174627	0.831932281275124	0.916978562770296	-6.48995788843323
sp|Q9NX62|IMPA3_HUMAN	0.035886409038504	9.7743474719919	0.215275385440358	0.832208759559701	0.916978562770296	-6.49003831329318
sp|P61086|UBE2K_HUMAN	-0.10548058529264	7.43841966407649	-0.214736463061071	0.832622006772034	0.916978562770296	-6.4901582611352
sp|P38117|ETFB_HUMAN	-0.0345715508164535	11.846393900415	-0.213956706167109	0.833220016118021	0.917134894588583	-6.49033128229741
sp|P49754|VPS41_HUMAN	-0.0589537134412144	8.99285933927175	-0.212682722094291	0.834197284003638	0.917683004577358	-6.49061262151422
sp|Q14525|KT33B_HUMAN	0.0729995864534763	6.60873333227264	0.211584936023238	0.835039615958764	0.917683004577358	-6.49085371004678
sp|P58335|ANTR2_HUMAN	-0.0609330462765758	8.23146418007109	-0.211523227832933	0.835086970848615	0.917683004577358	-6.4908672251624
sp|Q96AA3|RFT1_HUMAN	-0.0259412510829815	9.62247838874776	-0.210716437446038	0.835706162222025	0.917861874510373	-6.49104356492207
sp|P36871|PGM1_HUMAN	0.106650526579113	9.40350262168174	0.208991914726751	0.837030063150421	0.918814114080511	-6.49141824569063
sp|P62191|PRS4_HUMAN	0.0413983289289348	11.3508364948907	0.207860883643333	0.837898620234999	0.919265753023777	-6.49166231786371
sp|Q9Y5Y6|ST14_HUMAN	-0.0696851805906462	8.10306292162039	-0.206330566966581	0.839074146062817	0.920053493856229	-6.49199045725587
sp|Q96GQ5|RUS1_HUMAN	0.0299770249588498	8.65602252751216	0.20460939415457	0.84039674894107	0.921001559738688	-6.49235663916695
sp|P19634|SL9A1_HUMAN	0.0657704947481426	7.75042308693347	0.20352099405607	0.841233364240021	0.921149247951522	-6.49258662288214
sp|Q16629|SRSF7_HUMAN	-0.0339192890377529	12.3907132025082	-0.20224883201262	0.842211479511783	0.921149247951522	-6.49285388950758
sp|Q03519|TAP2_HUMAN	0.0261483443270798	12.4173750744705	0.201701459748514	0.842632414540426	0.921149247951522	-6.49296837309145
sp|P30042|ES1_HUMAN	-0.106215688607493	10.8461810095966	-0.201577704364073	0.842727590555238	0.921149247951522	-6.49299421389711
sp|Q12874|SF3A3_HUMAN	0.0336858039342829	9.30698734504869	0.201455224247162	0.842821788279861	0.921149247951522	-6.4930197728834
sp|Q01081|U2AF1_HUMAN	-0.0506124406834978	9.80173973448566	-0.198768817046216	0.844888482245054	0.92266086962331	-6.49357648119108
sp|O60462|NRP2_HUMAN	-0.0759166574712022	8.97971774168775	-0.198464739994325	0.845122487243231	0.92266086962331	-6.49363902702829
sp|Q8IVT2|MISP_HUMAN	-0.0814489450928733	12.0419101085719	-0.196465357902463	0.846661499453665	0.923839541726164	-6.49404790824402
sp|Q9Y371|SHLB1_HUMAN	0.0362431041124474	10.909341211494	0.195180445239901	0.847650891393291	0.924059881958473	-6.49430850300038
sp|Q92945|FUBP2_HUMAN	-0.0232803773763237	10.79830998686	-0.194736665330282	0.847992666213283	0.924059881958473	-6.49439811117899
sp|O95573|ACSL3_HUMAN	-0.0395343579097283	11.4442262932505	-0.194413019154091	0.848241940375604	0.924059881958473	-6.49446333390097
sp|Q92538|GBF1_HUMAN	0.0877753297884301	8.91617738736167	0.191783799378325	0.850267593704613	0.925765095257161	-6.49498918495885
sp|Q9NZC3|GDE1_HUMAN	-0.0269591532890381	8.98156088253881	-0.188574170010086	0.852741881885457	0.927764982928611	-6.4956214581618
sp|Q8TBP6|S2540_HUMAN	0.0497581367078546	10.3248382101485	0.188204348692634	0.853027077789657	0.927764982928611	-6.4956936276817
sp|O60826|CCD22_HUMAN	0.0288383106403369	9.84233340102424	0.184235667902804	0.856088928773097	0.930591803114971	-6.49645922445277
sp|Q96A72|MGN2_HUMAN	-0.0288813366989675	9.14014711234707	-0.181676938109222	0.858064258053351	0.931914845236862	-6.4969442135728
sp|P09326|CD48_HUMAN	-0.133125437284824	6.45006060065259	-0.181458591588903	0.858232865926737	0.931914845236862	-6.49698528681014
sp|O15533|TPSN_HUMAN	0.0402823849484424	11.4845891741929	0.180130727504383	0.859258398794335	0.932524900148627	-6.49723401252715
sp|P14317|HCLS1_HUMAN	-0.0378956127479793	10.2468835947597	-0.177878799697664	0.860998195266059	0.933674110997466	-6.49765166773233
sp|P54920|SNAA_HUMAN	0.0233356327507845	12.9750049570507	0.176531193328379	0.862039683859564	0.933674110997466	-6.49789909935761
sp|O00231|PSD11_HUMAN	-0.0240071560259114	11.1688525362413	-0.176444817385064	0.862106447900656	0.933674110997466	-6.49791489477302
sp|Q9UBV2|SE1L1_HUMAN	0.040563169000249	10.510235594986	0.176356837810174	0.862174452572001	0.933674110997466	-6.49793097552533
sp|P31751|AKT2_HUMAN	0.0470212446888443	8.37170116874579	0.175655850804449	0.862716327197112	0.933686157817377	-6.49805881527988
sp|Q9UBV8|PEF1_HUMAN	0.057543778217001	9.51291401246419	0.174641034773772	0.863500922012664	0.933686157817377	-6.49824298972657
sp|O00217|NDUS8_HUMAN	0.0607683365853671	11.4141934136299	0.174540774399495	0.863578445320895	0.933686157817377	-6.49826112783471
sp|Q86TB9|PATL1_HUMAN	-0.0971769754345502	6.49386312573433	-0.173666031686455	0.864254874584585	0.933915396447931	-6.49841893736655
sp|Q9UNS2|CSN3_HUMAN	0.0753476707431773	7.86455345355025	0.172920049233852	0.864831820909961	0.934036945139598	-6.49855289361611
sp|Q15020|SART3_HUMAN	-0.112900779179665	7.36042926601804	-0.168545947839151	0.868216346885775	0.936813561519493	-6.49932679074231
sp|P16189|1A31_HUMAN	0.153623738382022	10.4806878333496	0.168393440052862	0.868334400135423	0.936813561519493	-6.49935341709003
sp|Q8N1F7|NUP93_HUMAN	-0.029746854702843	11.5173979902684	-0.166464326710037	0.869827964748725	0.937354746849258	-6.49968814763441
sp|P04222|1C03_HUMAN	-0.0255665190160705	12.0873550552544	-0.166079790341775	0.870125742706522	0.937354746849258	-6.49975441113399
sp|Q96BY6|DOC10_HUMAN	0.0264289717074604	10.7894344895452	0.165939524333494	0.870234367164378	0.937354746849258	-6.49977854382893
sp|O43617|TPPC3_HUMAN	-0.0238551222039884	10.7840074692716	-0.164973718236701	0.870982376940073	0.937658222712252	-6.49994415860207
sp|Q9Y490|TLN1_HUMAN	-0.0174823575756129	14.1523931147469	-0.164265427953038	0.871531022885246	0.937746863040252	-6.50006500263346
sp|Q7Z3B4|NUP54_HUMAN	0.030177308914153	9.493236538671	0.161278519562217	0.873845440750531	0.939734321577175	-6.50056890949678
sp|Q8TBX8|PI42C_HUMAN	-0.0410004578977166	7.79859416635829	-0.157051937268024	0.877122438436991	0.94248665283832	-6.50126620616519
sp|Q10588|BST1_HUMAN	0.0313607729302969	9.31351845317217	0.15676869822061	0.877342125367149	0.94248665283832	-6.50131227466557
sp|P78527|PRKDC_HUMAN	0.035770036449188	13.0015131318736	0.155538208429484	0.878296642204406	0.943008300839862	-6.50151144995246
sp|AB0815|RPLC_HUMAN	-0.0260677155814673	15.4628998891935	-0.15332631601884	0.880012939420783	0.944346862953679	-6.50186554699747
sp|Q9H2M9|RBGPR_HUMAN	0.030538734867017	9.98679331783624	0.152255186409573	0.880844294622355	0.944734867458963	-6.50203520448029
sp|Q12768|WASC5_HUMAN	-0.0263238222265016	10.6586744639335	-0.150251720019364	0.882399666128971	0.945160830632612	-6.50234935219442
sp|Q8NF50|DOCK8_HUMAN	-0.0212512347255398	11.4534582986083	-0.150043774487057	0.882561131138157	0.945160830632612	-6.50238172080029
sp|P80217|IN35_HUMAN	-0.110894028954096	7.6712009234373	-0.149927475426207	0.882651437060191	0.945160830632612	-6.50239980431069
sp|P01892|1A02_HUMAN	-0.130866209239967	9.0879531906914	-0.149194407839015	0.883220700510139	0.945267072233044	-6.50251346820702
sp|Q02543|RL18A_HUMAN	0.0176944313918739	12.9784640489732	0.147554922550278	0.88449408069296	0.946126380996565	-6.50276566359913
sp|P41250|GARS_HUMAN	0.0253755223849659	12.2527006023402	0.144440200637973	0.886914166238824	0.948210732751874	-6.50323713312004
sp|O75694|NU155_HUMAN	-0.0247555878306347	9.027940476704	-0.143009505303083	0.888026180240293	0.948895137334341	-6.50345033234874
sp|Q13459|MYO9B_HUMAN	-0.0287335288700259	11.0296978795886	-0.142332009072473	0.888552851324103	0.94895368242845	-6.50355055286078
sp|Q9UBI1|COMD3_HUMAN	-0.0338076404851009	9.14002213294273	-0.141118824022821	0.889496089757488	0.9494568134301	-6.50372883047842
sp|P50552|VASP_HUMAN	-0.0329249239341838	10.3775670115058	-0.140356171252468	0.890089131852793	0.949585805918284	-6.50384012307059
sp|P15531|NDKA_HUMAN	0.0691700918126967	7.10546705330577	0.138031203320571	0.891897450645092	0.951010484224433	-6.50417568890731
sp|Q12852|M3K12_HUMAN	0.094731253511803	6.82869438540625	0.136021656131385	0.8934609367554	0.952172731221573	-6.50446122432135
sp|Q5T653|RM02_HUMAN	-0.0316379711893173	9.81578771991304	-0.133434823198712	0.895474233914885	0.95351338029936	-6.50482263527857
sp|Q96S97|MYADM_HUMAN	-0.0364522927329602	13.0743634332753	-0.133186912983154	0.89566721799378	0.95351338029936	-6.50485690768472
sp|O43143|DHX15_HUMAN	0.0144635653512566	12.4527448118672	0.130583932698591	0.897693896272328	0.954909142222149	-6.50521291790695
sp|P14384|CBPM_HUMAN	0.0216552384479396	11.8635217300839	0.130283333294603	0.897927990025899	0.954909142222149	-6.50525357935521
sp|O14773|TPP1_HUMAN	0.023292547573817	13.2319486486555	0.128691069917748	0.899168137088706	0.955722581229063	-6.50546740191493
sp|P62701|RS4X_HUMAN	0.0360698775702684	14.0986792795476	0.127025855197981	0.900465391011557	0.955905837424575	-6.50568821399326
sp|Q9Y3D6|FIS1_HUMAN	-0.0792450258350073	6.64383538841837	-0.126430436253731	0.900929311635218	0.955905837424575	-6.50576647161283
sp|Q05209|PTN12_HUMAN	0.0709012815531782	9.1168418193287	0.126288443746859	0.901039950559019	0.955905837424575	-6.50578507990644
sp|Q53TN4|CYBR1_HUMAN	0.0472371862161829	8.36259393872587	0.126029267131326	0.901241903409743	0.955905837424575	-6.5058189915122
sp|Q8NI36|WDR36_HUMAN	0.0501720987504752	7.83863780690038	0.123657087146517	0.903090651417007	0.957361781760465	-6.50612614548956
sp|Q9H0A0|NAT10_HUMAN	-0.0186729612861658	9.81196160016146	-0.121503751241672	0.904769342376803	0.958636010284379	-6.50639991918984
sp|P04075|ALDOA_HUMAN	0.0220495487241621	14.2629132052607	0.120683570451424	0.90540885928509	0.958728924624447	-6.50650293400055
sp|Q9NZM1|MYOF_HUMAN	-0.0140800976524567	14.1907715654572	-0.1197773628278	0.906115531633362	0.958728924624447	-6.50661594391442
sp|Q14203|DCTN1_HUMAN	0.0232454251540002	10.7744812972618	0.119238543506955	0.90653574845122	0.958728924624447	-6.50668273506987
sp|P25789|PSA4_HUMAN	-0.0240146367995671	10.4754076067064	-0.11796248633568	0.907531039539257	0.958728924624447	-6.50683971405979
sp|Q9BVC6|TM109_HUMAN	0.0177472083515102	12.1550134479391	0.117355177669458	0.90800478024255	0.958728924624447	-6.50691383225925
sp|O60506|HNRPQ_HUMAN	-0.0164214057660477	12.2599901087562	-0.116485834297873	0.9086829874989	0.958728924624447	-6.50701926550207
sp|P61916|NPC2_HUMAN	-0.0665002888363464	9.36023791063572	-0.115967945358944	0.909087046659537	0.958728924624447	-6.5070817026649
sp|P16278|BGAL_HUMAN	-0.0187027009551652	11.9462668679692	-0.114877126786281	0.909938191993245	0.958728924624447	-6.5072123041388
sp|O43837|IDH3B_HUMAN	-0.0290010286467712	10.2793504150486	-0.114528514798666	0.910210231303161	0.958728924624447	-6.5072537829064
sp|Q9Y265|RUVB1_HUMAN	0.0317403659820492	9.72381403194576	0.114488101390347	0.910241768645503	0.958728924624447	-6.50725858325871
sp|P07858|CATB_HUMAN	-0.0206063153112463	13.8651017958002	-0.114017290242732	0.910609186120551	0.958728924624447	-6.50731438212941
sp|Q9UFN0|NPS3A_HUMAN	-0.0168621299912015	9.62352393149319	-0.113205532733119	0.911242724629279	0.958728924624447	-6.50741004963183
sp|P50502|F10A1_HUMAN	0.0250895010140457	11.0397676618489	0.112743777411064	0.911603130483476	0.958728924624447	-6.50746416405145
sp|Q9BVA1|TBB2B_HUMAN	-0.038291311913266	10.873506801338	-0.112263345563731	0.91197813471598	0.958728924624447	-6.50752023281822
sp|P41218|MNDA_HUMAN	-0.0408836709152514	9.67840675201673	-0.112224865565153	0.912008171460252	0.958728924624447	-6.50752471328348
sp|Q04917|1433F_HUMAN	0.0388901561127746	7.97117951116199	0.111113664050689	0.912875613056208	0.958845144581614	-6.50765343578708
sp|P08559|ODPA_HUMAN	-0.0209316510390067	12.6868436362602	-0.110819152725316	0.913105537670426	0.958845144581614	-6.50768733782199
sp|Q5BJH7|YIF1B_HUMAN	-0.0456752945651901	6.65702907950577	-0.110250984543603	0.913549128303517	0.958845144581614	-6.50775248743105
sp|Q9H4M9|EHD1_HUMAN	-0.0222654506735882	8.76110548513745	-0.105466837770019	0.917285448479021	0.962264494987643	-6.50828780439222
sp|P28074|PSB5_HUMAN	-0.0309205481544979	9.28712380650133	-0.103689059584098	0.918674370973515	0.962386891389612	-6.50848068437432
sp|P31949|S10AB_HUMAN	-0.0280787780333753	12.5546405683805	-0.103148124600985	0.919097040642392	0.962386891389612	-6.50853872334454
sp|P47914|RL29_HUMAN	0.0161015562556148	9.93922507327131	0.102740545696168	0.919415526571151	0.962386891389612	-6.50858225375956
sp|O95299|NDUAA_HUMAN	-0.033396195196179	10.1294368421385	-0.102265297501276	0.919786907763884	0.962386891389612	-6.5086327940612
sp|Q8TED4|G6PT3_HUMAN	-0.0248386019325881	11.5765869903292	-0.101508193362933	0.920378583884313	0.962386891389612	-6.50871282498392
sp|Q9BXS5|AP1M1_HUMAN	-0.0118855241280311	11.5051730203683	-0.101414427156032	0.92045186544329	0.962386891389612	-6.50872269535937
sp|P60660|MYL6_HUMAN	0.0211744998927266	12.3825030916898	0.101030336704692	0.920752053224075	0.962386891389612	-6.50876303186116
sp|O95782|AP2A1_HUMAN	0.0102826207825508	13.1471826686327	0.0987430573647077	0.922539941848221	0.963754713276246	-6.50900007220041
sp|Q9P003|CNIH4_HUMAN	0.0194449457979626	10.6250419338459	0.0974951463880225	0.923515572682855	0.964273009691185	-6.50912711266197
sp|P13686|PPA5_HUMAN	0.0198391707398677	13.221713142856	0.09564260129234	0.92496414493505	0.965284325617221	-6.50931273019741
sp|Q32P28|P3H1_HUMAN	0.0270566639402805	8.97856556804233	0.0945158610651839	0.925845317470849	0.965428393145633	-6.50942388551559
sp|P04229|2B11_HUMAN	0.152442084532652	7.0697766789943	0.0937406518435643	0.92645163137653	0.965428393145633	-6.50949959749529
sp|P36776|LONM_HUMAN	-0.0119095979386046	13.6690266203121	-0.0932389051592817	0.926844087130408	0.965428393145633	-6.50954826931044
sp|Q13724|MOGS_HUMAN	0.0223947187545015	10.3148781832382	0.0929833937321332	0.927043950309088	0.965428393145633	-6.50957295486167
sp|P52789|HXK2_HUMAN	0.0156011616505563	11.4494292696961	0.0923971121577015	0.92750256367845	0.965428393145633	-6.5096293411153
sp|O75746|CMC1_HUMAN	-0.0369881842625936	8.98292587156359	-0.0911454342532779	0.928481765164461	0.965947661534263	-6.50974853029991
sp|P35914|HMGCL_HUMAN	0.0228416991139273	8.67784968100993	0.0897611125748373	0.929564873250779	0.966108560470014	-6.50987845906474
sp|P46779|RL28_HUMAN	0.013886481062757	10.8811689613367	0.08819925936608	0.93078705516082	0.966108560470014	-6.51002266551055
sp|P62841|RS15_HUMAN	0.021351860331956	8.90289837358517	0.08776414412154	0.931127573627735	0.966108560470014	-6.51006238947669
sp|Q9H3P7|GCP60_HUMAN	0.0485632120224944	6.52804292721469	0.0877533726557147	0.931136003484673	0.966108560470014	-6.51006337037116
sp|P67936|TPM4_HUMAN	-0.0209233335513908	11.6519111217379	-0.0877231599767495	0.931159648274639	0.966108560470014	-6.51006612102151
sp|P07737|PROF1_HUMAN	-0.0247131202255364	13.3510354850384	-0.0869350254677362	0.931776474816338	0.966108560470014	-6.51013754077233
sp|P53582|MAP11_HUMAN	0.0262229501296094	8.6097965910277	0.0866503207962471	0.931999307464857	0.966108560470014	-6.51016318202434
sp|O95219|SNX4_HUMAN	-0.0157145192788164	9.9005164871037	-0.0852029322747061	0.933132239253147	0.966784612641977	-6.51029223811017
sp|Q9NVH1|DJC11_HUMAN	0.0293330260671647	7.35970246694015	0.0845654820408894	0.933631245475069	0.966803519387417	-6.51034838731546
sp|Q9UL25|RAB21_HUMAN	0.0110061792912415	12.7281257250794	0.0833226042498849	0.934604271902943	0.966821530934529	-6.51045665354949
sp|O00629|IMA3_HUMAN	0.0159754897689766	10.7462629736543	0.0827601235560886	0.935044663036115	0.966821530934529	-6.51050512442907
sp|Q9H061|T126A_HUMAN	-0.0473741299771975	5.97379601681837	-0.082701020550027	0.935090938671138	0.966821530934529	-6.51051019849143
sp|P26447|S10A4_HUMAN	-0.0225340101529685	10.743957161156	-0.0820811449612404	0.935576294504212	0.966826273508721	-6.51056319734326
sp|P11182|ODB2_HUMAN	0.0455308654125979	8.03079403985008	0.0785758263804232	0.938321407864576	0.969165049417392	-6.51085540244422
sp|Q6P179|ERAP2_HUMAN	-0.0454943074680774	10.1209852747486	-0.0774457490298623	0.939206575829928	0.969219557988963	-6.51094689032273
sp|P51553|IDH3G_HUMAN	-0.0146161721481484	8.82305055860625	-0.0771444215182637	0.939442613829361	0.969219557988963	-6.51097106131084
sp|Q7L5N7|PCAT2_HUMAN	0.0116575372049823	13.0912792110566	0.0766625885605016	0.939820058716299	0.969219557988963	-6.51100951588521
sp|P55265|DSRAD_HUMAN	-0.0170740653250441	10.6137987604398	-0.0759329400593682	0.940391658566059	0.969311955600381	-6.51106729001173
sp|Q8NHP6|MSPD2_HUMAN	-0.0269079968168748	7.61540902584271	-0.0708825186731627	0.944349015273544	0.972892351288471	-6.51145204904621
sp|Q13247|SRSF6_HUMAN	0.0148843142299917	10.7744215129227	0.069417393440186	0.945497328836034	0.973576614587437	-6.51155871710349
sp|Q99832|TCPH_HUMAN	-0.00705316448160964	12.2425812268425	-0.0665160296609269	0.947771678660746	0.975419061303357	-6.51176337984858
sp|P78386|KRT85_HUMAN	0.019724721257921	6.87566442550515	0.0653162664235966	0.948712298206369	0.975887688845529	-6.5118454594426
sp|Q86YS6|RAB43_HUMAN	-0.03770761254723	9.45498896527058	-0.0631627290822472	0.950400875945553	0.977124826956292	-6.51198904417282
sp|P42081|CD86_HUMAN	0.0387906218234786	8.1731970123105	0.061511588822314	0.951695692133904	0.97780880842569	-6.51209587367751
sp|Q9BW27|NUP85_HUMAN	-0.00834379241874927	9.313940587629	-0.0610743310355641	0.952038611087768	0.97780880842569	-6.51212369078062
sp|Q9Y2Q9|RT28_HUMAN	0.0138995290729635	8.53426442598272	0.0557355958160088	0.956226271019397	0.981264610271958	-6.51244732993375
sp|Q6PKG0|LARP1_HUMAN	-0.0268238396365437	8.00564073227044	-0.055540622478595	0.95637923228893	0.981264610271958	-6.51245858969645
sp|Q9Y2T2|AP3M1_HUMAN	-0.0212059265290652	8.5693970052582	-0.0539232233235893	0.95764818797284	0.981517997877713	-6.51255047419679
sp|O14662|STX16_HUMAN	-0.0251093647669878	3.67764743339985	-0.053555263362761	0.957936893207853	0.981517997877713	-6.51257099901797
sp|Q9NVA2|SEP11_HUMAN	-0.0205991076017842	10.4966792318668	-0.0533595969028748	0.958090417620065	0.981517997877713	-6.51258185608586
sp|Q9UNX3|RL26L_HUMAN	0.00793641358696995	11.0703576074926	0.0515547296966174	0.959506637390674	0.982468354273241	-6.51268013061923
sp|Q9H2U2|IPYR2_HUMAN	0.0116363297593214	10.7294574468414	0.0504851142559356	0.960345995638487	0.982827377724681	-6.51273677572967
sp|Q9UJ70|NAGK_HUMAN	-0.0103790123696008	12.9590703832034	-0.0492893874227328	0.961284374027849	0.98328732256867	-6.5127986941136
sp|Q969V3|NCLN_HUMAN	0.00743996253564383	12.7693256827686	0.0467468222250845	0.963279912845654	0.984572778823719	-6.51292542430712
sp|Q8NCA5|FA98A_HUMAN	0.00697879827351322	8.26252511895731	0.0464406209218447	0.963520252971198	0.984572778823719	-6.51294023383147
sp|Q16643|DREB_HUMAN	0.0245154189490027	10.1651049771114	0.0455901405694276	0.964187821508863	0.984754550052983	-6.51298085715257
sp|P21964|COMT_HUMAN	-0.00565205884363706	12.899056786198	-0.0405396198556604	0.968152681037003	0.98688477817711	-6.51320663143313
sp|Q9Y6W5|WASF2_HUMAN	0.00556627241634722	10.8633473550087	0.0404590113876087	0.968215969156857	0.98688477817711	-6.5132100202601
sp|Q96JJ3|ELMO2_HUMAN	-0.0234739678075879	8.21654472543612	-0.0404082273602989	0.968255841328481	0.98688477817711	-6.51321215178761
sp|Q9BZD2|S29A3_HUMAN	0.0350285263731287	9.12105652721194	0.039910576329269	0.968646567719642	0.98688477817711	-6.51323289776626
sp|Q969Q5|RAB24_HUMAN	-0.0110738291554195	7.24532947880795	-0.0398077829966958	0.968727276042574	0.98688477817711	-6.51323715096559
sp|Q13596|SNX1_HUMAN	0.0145472072115158	9.70430545504449	0.037461192663923	0.970569798096444	0.987673728202607	-6.51333126132583
sp|Q92879|CELF1_HUMAN	0.0057254250247798	10.0109857229815	0.0369980836359088	0.970933447868269	0.987673728202607	-6.51334915913951
sp|Q9NRZ7|PLCC_HUMAN	0.0247267145147774	8.18416671522411	0.0369450181826088	0.970975117183767	0.987673728202607	-6.51335119575005
sp|Q86Y82|STX12_HUMAN	-0.00525448031003783	10.6790012727436	-0.0349040724571414	0.97257782164907	0.988647614634884	-6.51342730776396
sp|Q96JC1|VPS39_HUMAN	0.015281590226957	8.64883773429662	0.0344737259143213	0.972915777902753	0.988647614634884	-6.51344280455235
sp|P17812|PYRG1_HUMAN	0.0240205021945989	6.57655377623422	0.0333187878450068	0.973822790602422	0.989069511061349	-6.51348344371669
sp|Q9Y4I1|MYO5A_HUMAN	0.00600367694827497	11.0162028187018	0.0315193165254241	0.975236050813914	0.990004895601605	-6.513544003207
sp|P62273|RS29_HUMAN	-0.00410741255421065	8.62521135833225	-0.0300962232055515	0.976353773528392	0.990639474553782	-6.51358951598827
sp|P62851|RS25_HUMAN	-0.00570283136325855	11.4269511043977	-0.0293604695447783	0.976931667562527	0.990725962414646	-6.51361222220074
sp|P11142|HSP7C_HUMAN	0.00464762699528976	14.9492362177038	0.0284411913129286	0.977653728627228	0.990958492071248	-6.51363980257293
sp|Q9Y376|CAB39_HUMAN	-0.00353766612472306	10.744638245042	-0.0239611592026313	0.981172912675943	0.994024547804192	-6.51376165905044
sp|Q9H089|LSG1_HUMAN	0.00821724635419052	8.61665728505588	0.0228352551788811	0.982057406114254	0.994419659464131	-6.51378900761679
sp|P84098|RL19_HUMAN	0.00260010631796526	12.2637951692827	0.0214901789555187	0.983114109498364	0.994613380108142	-6.51381995486439
sp|O15254|ACOX3_HUMAN	-0.0153433777077279	8.00792767148756	-0.0213326198677388	0.983237891424657	0.994613380108142	-6.5138234570692
sp|P19784|CSK22_HUMAN	-0.00523442749225289	9.37534086210631	-0.0205581073146282	0.983846372081805	0.994728534065616	-6.51384029814866
sp|Q12906|ILF3_HUMAN	-0.00459730939333092	11.5777135963496	-0.0193714252144918	0.984778685499315	0.994915288078626	-6.51386489351312
sp|P62826|RAN_HUMAN	-0.00469115854218849	12.0367597700012	-0.0189302056283556	0.985125334285946	0.994915288078626	-6.51387366549173
sp|P31943|HNRH1_HUMAN	0.0038081552235063	11.406731504328	0.0183209823387608	0.985603981975179	0.994915288078626	-6.5138854454208
sp|Q9P2X0|DPM3_HUMAN	0.00313491539815836	8.56124892477204	0.0171449921539953	0.986527936558102	0.994915288078626	-6.51390709465392
sp|Q15286|RAB35_HUMAN	0.00239014636391666	9.96284355512892	0.0144127174277085	0.988674710241426	0.994915288078626	-6.5139518513989
sp|Q9H7Z7|PGES2_HUMAN	-0.00281446138692587	11.3277800152818	-0.0139292785559957	0.989054562487677	0.994915288078626	-6.51395896356689
sp|P49207|RL34_HUMAN	-0.00192648023582187	12.1664418084708	-0.0138083359999201	0.989149591065712	0.994915288078626	-6.5139607048865
sp|Q13243|SRSF5_HUMAN	-0.00209744330389228	8.66456577157992	-0.0136794669788813	0.989250847915454	0.994915288078626	-6.51396254362043
sp|Q99805|TM9S2_HUMAN	0.00379847128985666	7.12723881739582	0.012542243176124	0.990144412022761	0.994915288078626	-6.51397802243636
sp|O14617|AP3D1_HUMAN	-0.00226807612128077	9.67322444642862	-0.0118419019793866	0.990694706076617	0.994915288078626	-6.51398688682169
[truncated: 12 more rows]
