# Supplementary material for: High CD206 levels in Hodgkin lymphoma‐educated macrophages are linked to matrix‐remodeling and lymphoma dissemination
Source: Mol Oncol. 2020 Jan 28;14(3):571–89. doi: 10.1002/1878-0261.12616 (PMC7053241; doi:10.1002/1878-0261.12616)
Supplement: Supplementary file 5 — Table S4 . Differential protein abundance of macrophages comparing HL‐CM and DLBCL‐CM differentiated macrophages. [file MOL2-14-571-s005.csv]

	logFC	AveExpr	t	P.Value	adj.P.Val	B
sp|P22897|MRC1_HUMAN	2.88006276964187	11.7372003211412	15.3807528469857	7.70271669796888e-12	1.54901632796154e-08	16.281219750653
sp|P20292|AL5AP_HUMAN	2.40274998286507	9.8874883254873	9.06706103166379	3.74944198614748e-08	3.77006391707129e-05	8.92976082088668
sp|O94788|AL1A2_HUMAN	2.15416474022867	11.0170617092521	8.37539088120657	1.21234110448455e-07	8.12672653706145e-05	7.83800935772699
sp|Q16831|UPP1_HUMAN	0.835701997414192	11.7666944001774	7.90091359857555	2.80850944106789e-07	0.000141197812149688	7.048849222081
sp|P09467|F16P1_HUMAN	0.853189686088321	16.5906855763758	7.25422032814687	9.2582341011053e-07	0.000323553426092131	5.91897287387142
sp|Q99523|SORT_HUMAN	0.92682391238951	9.73490615947142	7.23209361862221	9.65350848609043e-07	0.000323553426092131	5.879194719237
sp|P04066|FUCO_HUMAN	-1.44607055753704	12.0427666933913	-6.8196201961027	2.13028084385901e-06	0.000611999253857209	5.1241102374382
sp|Q9UHJ6|SHPK_HUMAN	1.10209418850622	10.1056282325129	6.18753547722757	7.4919401509266e-06	0.00188328645543917	3.91773407239283
sp|Q01813|PFKAP_HUMAN	0.527485728445019	11.5678399809699	6.11307709460601	8.71871917619325e-06	0.00194814936259162	3.77180898418164
sp|O14828|SCAM3_HUMAN	-0.656991229660534	10.589212567312	-5.86901572061531	1.4405006698818e-05	0.00289684684713231	3.2880850956763
sp|Q5VTQ0|TT39B_HUMAN	0.758481004795652	10.5972623304385	5.80010647420042	1.66218198518624e-05	0.00303877088382685	3.15004449228106
sp|O00754|MA2B1_HUMAN	0.547919394860131	12.5985272855076	5.41668824325295	3.72545823042008e-05	0.00624324708447898	2.37084905756576
sp|P07099|HYEP_HUMAN	0.44705039232648	11.5613902593816	5.29814084046171	4.79801239525818e-05	0.00742215609758785	2.12634310677888
sp|P29401|TKT_HUMAN	0.585160474374975	14.2951554742513	5.2464226067159	5.36056949744038e-05	0.00770007518525186	2.0191800404384
sp|P18510|IL1RA_HUMAN	1.14579457883148	11.3571355726663	5.16297913393861	6.41445650779703e-05	0.00850335615102475	1.84567436018498
sp|P50416|CPT1A_HUMAN	-0.66218506488409	11.5294652865894	-5.13827507101772	6.76547480936827e-05	0.00850335615102475	1.79416721295173
sp|P05362|ICAM1_HUMAN	-0.519840834857844	10.6885208121221	-5.05595806308195	8.08340317578805e-05	0.00956177849199604	1.62209598953025
sp|Q96D96|HVCN1_HUMAN	0.808504269006106	10.768281353956	5.02630898310862	8.61999658849073e-05	0.00956177849199604	1.55995696187919
sp|Q14914|PTGR1_HUMAN	0.562922246220083	10.6407128750404	5.00469369018235	9.0340025533528e-05	0.00956177849199604	1.51460278681762
sp|P19623|SPEE_HUMAN	0.437485353581843	10.6428235698974	4.95639364267644	0.000100340263952977	0.00995369480973165	1.41310134058005
sp|Q13488|VPP3_HUMAN	-0.524372957217132	14.4611543332305	-4.94019147199974	0.000103942113875865	0.00995369480973165	1.37900558505836
sp|Q9HC35|EMAL4_HUMAN	0.999957990232831	12.0959492180775	4.73034812100521	0.000164469702828824	0.0150340260176711	0.93542925397522
sp|Q5TDH0|DDI2_HUMAN	0.74445390549303	8.86640015631647	4.67497627757329	0.000185755768117527	0.0162415152036673	0.817822847470193
sp|P31350|RIR2_HUMAN	1.10841774910014	6.51303524957691	4.60442830042259	0.000216986937380466	0.0181816971280048	0.667687836897705
sp|Q5K4L6|S27A3_HUMAN	0.67464865194747	12.5875398046315	4.57441371907575	0.000231843892379605	0.0186495227030154	0.60371986828465
sp|P09486|SPRC_HUMAN	1.19208566138301	8.57107491746745	4.51132757185997	0.000266524681560025	0.020173062560941	0.469102947686197
sp|P40818|UBP8_HUMAN	0.990567104793592	7.65457031879328	4.48326939538778	0.000283596376673753	0.020173062560941	0.409163704642562
sp|Q8IY17|PLPL6_HUMAN	0.457347418645302	12.3689233786213	4.47473003088507	0.000289008831724692	0.020173062560941	0.39091383398922
sp|P19367|HXK1_HUMAN	-0.304127438615135	13.2806124050439	-4.47176981980087	0.000290909405403923	0.020173062560941	0.384586618585078
sp|P04080|CYTB_HUMAN	0.537351325132541	11.7168676396856	4.42606790300163	0.000321911003518719	0.0204899145661447	0.286851644159089
sp|Q9P2A4|ABI3_HUMAN	-1.91980590386601	8.38711410610834	-4.40129795432432	0.000340089933268042	0.0204899145661447	0.233842785983379
sp|Q07812|BAX_HUMAN	0.541159900359805	11.0603464415081	4.38980897440441	0.000348870998644629	0.0204899145661447	0.20924748749376
sp|P07711|CATL1_HUMAN	0.743957292183321	9.12846051355375	4.38886756239002	0.000349600608265713	0.0204899145661447	0.207231911807807
sp|Q9NP72|RAB18_HUMAN	-0.396036435605568	11.5749749819545	-4.38492671542437	0.000352671615342569	0.0204899145661447	0.198794139779699
sp|P55084|ECHB_HUMAN	-0.455948097959215	14.5218290660441	-4.37992058889856	0.00035661213814772	0.0204899145661447	0.188074647106127
sp|Q9BQE5|APOL2_HUMAN	-0.414618228418323	11.8498799266692	-4.3328721036683	0.000395891694092074	0.0221149499116434	0.0872873554236389
sp|O75223|GGCT_HUMAN	0.52162360732202	9.44094565623445	4.31439415695103	0.000412489205152202	0.022419345717867	0.0476839902018851
sp|Q9BS26|ERP44_HUMAN	-0.36142310782073	12.6678797491172	-4.29725427634418	0.000428512637070543	0.0225874440914031	0.0109394215715444
sp|Q16881|TRXR1_HUMAN	0.694215779741317	12.992195578227	4.28736115101809	0.000438045907292252	0.0225874440914031	-0.0102732378350403
sp|P04222|1C03_HUMAN	-0.618130599420605	12.3524923214769	-4.23170869799213	0.00049580506305008	0.0249265995448428	-0.129646930473169
sp|Q99685|MGLL_HUMAN	-0.77660772794875	11.0644879518048	-4.20396075341822	0.000527414314042235	0.0258690289155837	-0.189189794275304
sp|P40939|ECHA_HUMAN	-0.492848895554287	13.4327468864959	-4.170918318975	0.000567715613293344	0.0271827642460218	-0.26010968368568
sp|O94905|ERLN2_HUMAN	-0.454343757296735	9.3882109354626	-4.06127137820547	0.000725033278669408	0.033907951707074	-0.495513145658711
sp|P52209|6PGD_HUMAN	0.445277668662495	15.2515528946935	4.0402167012171	0.000759926749473522	0.0340834623604183	-0.540717186703076
sp|P50454|SERPH_HUMAN	-0.456166377659908	10.4860991546694	-4.03859509686108	0.00076268314580747	0.0340834623604183	-0.544198648333554
sp|P29373|RABP2_HUMAN	0.99415333837479	13.6794636312363	4.0088385578042	0.000815083503699152	0.0351518811125154	-0.608080076641948
sp|P27105|STOM_HUMAN	0.716782214217687	11.9659588607725	4.00529991542375	0.000821550677418311	0.0351518811125154	-0.615676290679109
sp|P23368|MAOM_HUMAN	-0.311220852889756	12.718142493177	-3.96760732382248	0.000893715007042671	0.0374429349825586	-0.696578955221385
sp|O15400|STX7_HUMAN	-0.376932824122314	11.1631432076079	-3.91789119253893	0.000998709174456775	0.0409878397925015	-0.803250904743467
sp|P15090|FABP4_HUMAN	-1.42750780360491	12.031341632056	-3.86553948597685	0.00112264934678424	0.045152956727662	-0.91551225921894
sp|Q9UIQ6|LCAP_HUMAN	0.589533750076326	8.91051034863097	3.82642343831452	0.00122519527440467	0.048311131310349	-0.999334336085864
sp|P16150|LEUK_HUMAN	0.381577476738947	11.6524373444779	3.80571791065293	0.00128321232529126	0.049369557108803	-1.04368084103677
sp|P14618|KPYM_HUMAN	0.230308779064337	18.3781844064019	3.79950956709474	0.00130113700982922	0.049369557108803	-1.05697421619733
sp|P49748|ACADV_HUMAN	-0.43627964190655	13.2783761575793	-3.78642495050207	0.00133973758907714	0.0498928202154469	-1.08498561092557
sp|O75369|FLNB_HUMAN	-0.381160822493619	11.0729332085157	-3.77238049680979	0.00138244235226181	0.0505471194617908	-1.11504310537746
sp|P14780|MMP9_HUMAN	-0.562058587057461	14.9539726364881	-3.75443181595757	0.00143900106162513	0.0516755559808597	-1.15344244655564
sp|P02545|LMNA_HUMAN	-0.316120959139326	15.3341257042928	-3.73903022539416	0.00148936940971134	0.0525459979461317	-1.18637946294524
sp|O60701|UGDH_HUMAN	0.595447397262211	9.64545749559591	3.7268182698351	0.00153055263511286	0.0528430813825158	-1.21248626092591
sp|Q9Y6U3|ADSV_HUMAN	-0.943482662905335	8.61271644857908	-3.71735926565084	0.00156323010599191	0.0528430813825158	-1.2327020680498
sp|Q96G03|PGM2_HUMAN	0.433967597206035	12.6604200154465	3.71353983364292	0.00157662102583339	0.0528430813825158	-1.24086351618251
sp|Q9H4G4|GAPR1_HUMAN	0.595509950452447	10.282639785859	3.69632693956727	0.00163840110838	0.0540135185074127	-1.27763372958658
sp|Q7Z2K6|ERMP1_HUMAN	-0.403035879858564	11.4903349833066	-3.67864928566603	0.00170435845916424	0.0544740827172085	-1.31537785112157
sp|O43852|CALU_HUMAN	-0.416203076530319	12.1129392187508	-3.6748589417699	0.00171884112773574	0.0544740827172085	-1.32346814598183
sp|P50395|GDIB_HUMAN	0.379545369617613	13.0532566732202	3.67101965128011	0.00173363565087088	0.0544740827172085	-1.3316619605542
sp|Q9UI08|EVL_HUMAN	0.515346436412452	11.6183980064942	3.65703646722848	0.00178859809085425	0.0553364732416601	-1.36149659323699
sp|P29016|CD1B_HUMAN	1.80790699144427	8.36608493854841	3.64530641873721	0.00183603847901637	0.0555351673568244	-1.38651362419156
sp|P05413|FABPH_HUMAN	0.547523805619665	11.670271934786	3.64149114586303	0.00185173678529684	0.0555351673568244	-1.39464849500072
sp|P12004|PCNA_HUMAN	0.69786758717558	8.25323062650345	3.63521116757343	0.00187786741932574	0.0555351673568244	-1.40803631250751
sp|P05161|ISG15_HUMAN	0.824759584922583	10.3544566279282	3.62334089382668	0.00192826398273207	0.0561991140474521	-1.43333382665491
sp|Q8IY34|S15A3_HUMAN	0.498319419213916	12.7451581786687	3.58773114547562	0.0020876509123554	0.0599752283535243	-1.50915974924828
sp|O94925|GLSK_HUMAN	-0.51771969401662	11.7204335019509	-3.56860573829685	0.00217858397678016	0.0614950277844559	-1.54984257347786
sp|P20591|MX1_HUMAN	1.64780213884657	10.9549692313491	3.56113109252214	0.00221518107214236	0.0614950277844559	-1.56573397472848
sp|O00534|VMA5A_HUMAN	-0.503429668407191	10.5294405383341	-3.55767846603447	0.00223229091410506	0.0614950277844559	-1.57307277357395
sp|P00390|GSHR_HUMAN	0.443258235518305	11.8155821095655	3.54786040427465	0.00228166469463525	0.0620057797420472	-1.59393604842083
sp|P31153|METK2_HUMAN	0.379623113464964	10.7695040774111	3.54152036019711	0.00231412162325586	0.0620493144582337	-1.60740402544434
sp|Q14643|ITPR1_HUMAN	-0.558714896000618	11.7063628454759	-3.4864374922004	0.00261605925630789	0.0689852065221951	-1.72425690498865
sp|P33241|LSP1_HUMAN	-0.396322648696323	11.2733923112618	-3.48210434667266	0.0026414027360562	0.0689852065221951	-1.73343665422226
sp|P51571|SSRD_HUMAN	-0.358650031767157	13.3488149298062	-3.46771329237032	0.00272732750152673	0.0701653392110887	-1.76391019162911
sp|Q16851|UGPA_HUMAN	0.563810665947708	10.9241638790736	3.45954221153004	0.00277733871692933	0.0701653392110887	-1.7812030864771
sp|P38646|GRP75_HUMAN	-0.301828845662946	15.4212186508924	-3.45674631118358	0.00279465836605493	0.0701653392110887	-1.78711856967392
sp|P14384|CBPM_HUMAN	0.53927547882498	11.631964453913	3.451705851414	0.00282615239984992	0.0701653392110887	-1.79778090383095
sp|O14874|BCKD_HUMAN	-0.314954547483998	9.79851662525664	-3.4440752968504	0.00287449848870981	0.0704953226926271	-1.8139169495088
sp|Q1KMD3|HNRL2_HUMAN	-0.311352540603785	11.8600336897907	-3.43394407352294	0.00293995302149742	0.0712241879431354	-1.83533116330197
sp|Q6PIU2|NCEH1_HUMAN	-0.392642720856829	15.1018873028907	-3.42762303916065	0.002981534606111	0.0712241879431354	-1.84868602918714
sp|P09917|LOX5_HUMAN	1.22582672177802	9.52738572169844	3.42032347584223	0.00303027609639361	0.0712241879431354	-1.8641026619331
sp|P53634|CATC_HUMAN	0.757628514122356	11.1790923178436	3.41800996108533	0.00304588769920917	0.0712241879431354	-1.8689875178358
sp|Q7LGA3|HS2ST_HUMAN	-0.400559637415927	9.88607187476072	-3.40206411644477	0.00315567049072527	0.0723546234113588	-1.9026393426651
sp|O43491|E41L2_HUMAN	-0.899928268972252	9.1999180671962	-3.39139271975632	0.00323131118328505	0.0723546234113588	-1.92514326487562
sp|Q9UQ80|PA2G4_HUMAN	0.302616650177272	12.5872088697285	3.38890516865529	0.00324919876489199	0.0723546234113588	-1.9303870614924
sp|Q9Y4P3|TBL2_HUMAN	-0.523074554706914	12.0583997396626	-3.38841037448109	0.00325276837536912	0.0723546234113588	-1.9314300058243
sp|P60228|EIF3E_HUMAN	0.305213795725985	12.28469258114	3.38546084104027	0.00327412766306994	0.0723546234113588	-1.93764651629557
sp|P24752|THIL_HUMAN	-0.420229477210265	10.7850102338046	-3.37661711352897	0.0033390025275909	0.0729862400324488	-1.95627938251151
sp|Q8N8Y2|VA0D2_HUMAN	-0.477934374873048	11.135190244698	-3.36369682553706	0.00343606534443314	0.0737282860683732	-1.98348367084274
sp|P08133|ANXA6_HUMAN	0.395400607471952	13.8300159593265	3.35779318452713	0.0034813363164186	0.0737282860683732	-1.9959070482593
sp|Q96CS3|FAF2_HUMAN	-0.300934281631708	10.9057823088372	-3.3575857753738	0.00348293743236969	0.0737282860683732	-1.99634343051377
sp|Q15904|VAS1_HUMAN	-0.310152902796951	12.7822434278717	-3.34866622255377	0.00355248332769832	0.0740435349815155	-2.01510464077211
sp|Q92520|FAM3C_HUMAN	-0.350363462877237	9.20818495554973	-3.34626118168206	0.00357146837056539	0.0740435349815155	-2.02016158984617
sp|P40925|MDHC_HUMAN	0.415729052492274	13.3538784498697	3.33603349853476	0.00365332594831142	0.0749677396127985	-2.04165830519351
sp|Q9Y646|CBPQ_HUMAN	0.482793086855017	9.39381896479449	3.32091046949599	0.00377775778661965	0.0767380899888092	-2.07341858984749
sp|P50570|DYN2_HUMAN	0.304206292599414	12.0440166855413	3.31107897202017	0.0038608774814108	0.0776422461511711	-2.0940493168852
sp|Q9BRQ8|AIFM2_HUMAN	-0.55261032392519	9.58331832531349	-3.29092112334916	0.00403696291863634	0.0803795290037394	-2.13630710663968
sp|P50995|ANX11_HUMAN	0.266617379008025	14.5767058600751	3.26837145327136	0.00424330060805954	0.0828804466114106	-2.18351004778449
sp|Q9BU23|LMF2_HUMAN	-0.481479012180221	10.261641264867	-3.26819071901861	0.0042449955250996	0.0828804466114106	-2.18388807585029
sp|Q6P1M0|S27A4_HUMAN	-0.835619462149854	10.2878026081283	-3.2499402947349	0.00441961256736752	0.0854600083940008	-2.22203595523644
sp|P18669|PGAM1_HUMAN	0.355251889696644	13.2775533013993	3.22652232840929	0.00465402269856552	0.08699075310837	-2.2709107708629
sp|P11413|G6PD_HUMAN	0.518094140681663	15.0361064365941	3.2264930937531	0.00465432281702472	0.08699075310837	-2.27097173205396
sp|P08238|HS90B_HUMAN	0.243160420707618	14.9099829895575	3.22512087186378	0.00466843119483478	0.08699075310837	-2.27383298835343
sp|Q14019|COTL1_HUMAN	0.541481159804459	11.6436272050398	3.22194329975137	0.00470126220963608	0.08699075310837	-2.28045748490719
sp|Q96CW1|AP2M1_HUMAN	-0.693470458861105	11.8681121033532	-3.22061404866825	0.00471506319682364	0.08699075310837	-2.2832281881358
sp|P05534|1A24_HUMAN	-2.55933406824774	10.6874017420088	-3.20938561096568	0.00483323758504161	0.0883603707592607	-2.30662157665045
sp|Q9BUL8|PDC10_HUMAN	0.289407486745425	10.0464303608381	3.1999048939082	0.00493527279539457	0.0887134633085641	-2.32635789159927
sp|P21333|FLNA_HUMAN	-0.216875845029522	15.2774079705411	-3.19939869164749	0.00494077965716518	0.0887134633085641	-2.3274112565487
sp|O14656|TOR1A_HUMAN	-0.565421044107753	9.93792510637375	-3.19314817998786	0.00500927529205581	0.0891473682506569	-2.34041457900828
sp|O15144|ARPC2_HUMAN	0.316458028102714	13.7821876830145	3.16648508657538	0.00531204440702575	0.0937063272151648	-2.39581009302536
sp|P33121|ACSL1_HUMAN	-0.603458712137419	13.8590564529195	-3.15671752038154	0.00542737826057727	0.094829041607439	-2.41607294069264
sp|Q15067|ACOX1_HUMAN	-0.399491782102697	11.8620363431789	-3.15315921570295	0.00546999941644104	0.094829041607439	-2.42345053546899
sp|P05091|ALDH2_HUMAN	0.566492549637285	12.9012451685623	3.14545253338778	0.00556343383920071	0.0953157914789992	-2.43942153377424
sp|P47755|CAZA2_HUMAN	-0.206267015412822	12.5558478795565	-3.14224055164245	0.00560283400925594	0.0953157914789992	-2.446074809925
sp|P20340|RAB6A_HUMAN	-0.436027578723303	12.7889231952061	-3.13836101248865	0.00565078633892179	0.0953157914789992	-2.45410841358537
sp|Q06830|PRDX1_HUMAN	0.300479813765525	15.2284156231007	3.13036009376202	0.00575094911288311	0.0953157914789992	-2.4706679051412
sp|P21695|GPDA_HUMAN	1.49735951178922	7.71835537016266	3.13029606804581	0.00575175759443111	0.0953157914789992	-2.47080037260813
sp|Q5JTV8|TOIP1_HUMAN	-0.38818604352724	11.8090903267354	-3.12787116467119	0.00578245975158524	0.0953157914789992	-2.47581688596054
sp|P53004|BIEA_HUMAN	0.509068337805779	11.9441794601356	3.11843905138874	0.00590340986424827	0.0965183515203518	-2.49531938015756
sp|O60749|SNX2_HUMAN	0.254574468867014	11.5710155634533	3.10179444462918	0.00612289556107554	0.0992995401074428	-2.52969495646832
sp|P07602|SAP_HUMAN	-2.19269333581006	6.28456871877751	-3.09100384570149	0.00626941689698612	0.100430433914137	-2.5519527241381
sp|Q9Y6W5|WASF2_HUMAN	-0.284568255544174	10.9919094874067	-3.08773081819131	0.00631453161472708	0.100430433914137	-2.55869963032466
sp|Q8N2G8|GHDC_HUMAN	-0.341107518787631	9.14083563238941	-3.08397496553762	0.00636669131880434	0.100430433914137	-2.56643929128243
sp|Q16719|KYNU_HUMAN	0.450490504772322	11.9055540720161	3.08171299679756	0.00639830686332794	0.100430433914137	-2.5710992085687
sp|P21399|ACOC_HUMAN	0.561658269294259	11.9179191400844	3.07858137015954	0.00644233017151847	0.100430433914137	-2.57754909363637
sp|Q14108|SCRB2_HUMAN	-0.524894784299882	12.6205021460186	-3.0728586720179	0.00652354121421273	0.100914164475245	-2.58933063100904
sp|P09382|LEG1_HUMAN	-0.407435489234402	12.3891598412239	-3.06812406568863	0.00659148299080879	0.101186811408523	-2.59907312245175
sp|Q13637|RAB32_HUMAN	-0.344580872377293	10.5064045866484	-3.05010138920286	0.00685646649377205	0.104457228174058	-2.63611828519751
sp|Q9UH65|SWP70_HUMAN	-0.278535017563311	9.02027412458676	-3.04430383808853	0.00694388885741606	0.104993687911757	-2.64802122136772
sp|A3KMH1|VWA8_HUMAN	0.572910549520646	11.325117503108	3.0305357460529	0.00715586629123741	0.107241726018706	-2.6762611324886
sp|Q9UHQ9|NB5R1_HUMAN	0.570596967428086	10.7400070355299	3.02776872828075	0.00719922079190717	0.107241726018706	-2.68193191452912
sp|Q96CX2|KCD12_HUMAN	0.378925673872635	13.6845872015778	2.98810520724453	0.00784943616173536	0.115969990951902	-2.76304278885637
sp|Q13045|FLII_HUMAN	0.236991306147576	12.7601798547622	2.98512722217678	0.00790049167598733	0.115969990951902	-2.76911913591375
sp|P10301|RRAS_HUMAN	-0.325299602117857	10.9388179656618	-2.97057673217026	0.00815461576879884	0.118832842833728	-2.79878041919102
sp|Q9NVJ2|ARL8B_HUMAN	-0.410792774595551	13.3066084591237	-2.95011862274135	0.00852535463631115	0.12311853129265	-2.84040499769745
sp|Q6NUK1|SCMC1_HUMAN	-0.208355529406946	12.5925558922695	-2.94765125858305	0.00857115583340177	0.12311853129265	-2.84541879126311
sp|Q16795|NDUA9_HUMAN	0.427582276983683	12.3606832081518	2.93766160550381	0.00875903790102405	0.123398287167734	-2.86570402136016
sp|P49736|MCM2_HUMAN	0.574640334762707	8.63335961144932	2.93752438535874	0.00876164623488293	0.123398287167734	-2.86598250466952
sp|Q53TQ3|IN80D_HUMAN	1.47426290214883	5.79618434536823	2.93683737013757	0.00877471659124115	0.123398287167734	-2.86737671199711
sp|Q96AX1|VP33A_HUMAN	0.564221909127015	8.7268783873469	2.929650445797	0.00891258234591324	0.12444294487514	-2.88195510122206
sp|Q16658|FSCN1_HUMAN	0.408359247766427	12.775111301469	2.92654687403733	0.00897276330526869	0.12444294487514	-2.88824687079179
sp|P28331|NDUS1_HUMAN	0.344622782583029	12.2532442716454	2.92207654202724	0.00906013801989306	0.124794092863048	-2.89730548182673
sp|P04083|ANXA1_HUMAN	0.291674770635238	14.0065074171122	2.91721259452115	0.00915614044999198	0.125258492822679	-2.90715639121762
sp|P60842|IF4A1_HUMAN	0.269946097088344	15.7726749169224	2.90747534168791	0.00935129276944746	0.127063849725398	-2.92686038696321
sp|Q8N565|MREG_HUMAN	-0.466628354378546	10.8452694916212	-2.89606689522495	0.00958505258479233	0.129366045288707	-2.94991740965525
sp|Q9UHA4|LTOR3_HUMAN	-0.552788722283275	8.73947778570076	-2.87673254665264	0.00999415317067243	0.133988280174815	-2.98892114073196
sp|P51148|RAB5C_HUMAN	-0.210490395391272	12.5997078563258	-2.86767646091386	0.010191517107499	0.135729409954838	-3.00715866204806
sp|Q9BRA2|TXD17_HUMAN	0.361076988936112	9.04333122972712	2.85852832125926	0.0103946995438952	0.136548553571187	-3.0255608245457
sp|Q9NR45|SIAS_HUMAN	0.515503846240765	8.92782647225552	2.85690868797077	0.0104310764004048	0.136548553571187	-3.02881664926958
sp|Q7L576|CYFP1_HUMAN	-0.307083884535919	13.0352289102208	-2.85345653966687	0.010509021177519	0.136548553571187	-3.03575403046924
sp|Q9Y262|EIF3L_HUMAN	0.314151898354181	12.3723835569334	2.85276830765044	0.0105246274507877	0.136548553571187	-3.03713673023148
sp|O15371|EIF3D_HUMAN	0.288465189805502	11.2550773767726	2.8462252809967	0.0106741155691491	0.136827837992713	-3.05027606361928
sp|O60568|PLOD3_HUMAN	-0.267536011136862	12.4956940724397	-2.84580954746183	0.0106836825771737	0.136827837992713	-3.05111054794394
sp|O95373|IPO7_HUMAN	0.343696480445994	11.9081216918249	2.84292577077914	0.0107502727015657	0.136827837992713	-3.0568978158402
sp|Q96N66|MBOA7_HUMAN	-0.469994921035198	11.0415755207719	-2.83987653665116	0.0108211180287004	0.136842371882818	-3.06301481439422
sp|P30038|AL4A1_HUMAN	-0.474164816402929	8.7187242159712	-2.83703643643324	0.0108875084541278	0.136842371882818	-3.06871012669965
sp|Q99442|SEC62_HUMAN	-0.291313674507007	10.4414444302131	-2.83001483338003	0.0110533328881944	0.138063679740118	-3.08278176184868
sp|O75915|PRAF3_HUMAN	-0.406389740076037	14.6267812109474	-2.81883920972742	0.0113222818403969	0.139878585047069	-3.10515182413433
sp|P51570|GALK1_HUMAN	0.450061436729582	10.0397281700469	2.81580180184133	0.0113964598300364	0.139878585047069	-3.11122609942412
sp|Q14152|EIF3A_HUMAN	0.371082736175586	12.8903039219002	2.81535936070743	0.0114073038029434	0.139878585047069	-3.11211070025423
sp|P31930|QCR1_HUMAN	-0.230341020921513	14.0920933299946	-2.81105000801836	0.01151344356768	0.140324454633966	-3.12072396089599
sp|P61769|B2MG_HUMAN	-0.574277707786564	8.87732277315963	-2.79797901962728	0.0118412193653992	0.14329033082124	-3.14681923809922
sp|P25205|MCM3_HUMAN	0.655076011484542	9.56857006645162	2.79569933426906	0.0118992964928628	0.14329033082124	-3.15136578182551
sp|P14868|SYDC_HUMAN	0.305630441354758	12.293764838019	2.78564940584896	0.0121586042522327	0.145269638998632	-3.17139236290896
sp|P42765|THIM_HUMAN	-0.315190586843098	12.6333893873751	-2.7837529997711	0.0122081397268866	0.145269638998632	-3.17516827423298
sp|P61019|RAB2A_HUMAN	-0.24784806678902	13.2907056822908	-2.77691882151376	0.0123882645583296	0.146520772904188	-3.18876757549596
sp|Q9Y6N5|SQOR_HUMAN	-0.444617042452007	14.4161375587784	-2.77426100024827	0.0124590015746476	0.146520772904188	-3.19405290314695
sp|Q7L1Q6|BZW1_HUMAN	0.391375763605701	10.2236980176006	2.75594947340593	0.0129569879656122	0.151491295342129	-3.23041393538986
sp|O75487|GPC4_HUMAN	0.45807261708565	10.0155705522575	2.74400836531288	0.0132919425844883	0.154509228539919	-3.2540746986381
sp|Q9NRP0|OSTC_HUMAN	-0.284801844695586	10.2527014616687	-2.73844334394728	0.0134508618397712	0.155022770372428	-3.26508772505277
sp|Q96K19|RN170_HUMAN	-0.337371783046684	9.61258404970457	-2.73707219595608	0.0134902957807931	0.155022770372428	-3.26779983283739
sp|Q15070|OXA1L_HUMAN	-0.619546977154693	11.3936634533501	-2.73400048271493	0.0135790395555632	0.155155957649077	-3.27387367647878
sp|P08247|SYPH_HUMAN	-1.21513175440418	8.81081502298712	-2.72996927811843	0.0136963514398124	0.155612218900919	-3.28184065669598
sp|Q9BYT8|NEUL_HUMAN	-0.485872456597773	10.0880662585716	-2.726527998248	0.0137972624028847	0.155878060068545	-3.28863804731178
sp|P20132|SDHL_HUMAN	-0.9533874324314	8.896849184498	-2.72222338712896	0.0139244906093252	0.156436595616497	-3.29713591017119
sp|P01023|A2MG_HUMAN	0.4065723312739	10.1429751444966	2.71106647558616	0.0142594889263231	0.159310179060199	-3.31913599250837
sp|P04179|SODM_HUMAN	-0.745721385300966	11.8415885533968	-2.70110171198689	0.0145651900763052	0.161826504107457	-3.33875439919797
sp|O43488|ARK72_HUMAN	0.292112157779874	11.687620031478	2.67978831228567	0.0152401839866442	0.168217237029199	-3.38061647379661
sp|Q15084|PDIA6_HUMAN	-0.290740698321828	13.9914184836005	-2.67770670198147	0.0153076849211056	0.168217237029199	-3.38469767362907
sp|P51812|KS6A3_HUMAN	0.398939837932632	10.9998336492108	2.65392040902984	0.0160995201201574	0.175788513900992	-3.43123893053144
sp|P28676|GRAN_HUMAN	0.456556399162022	10.9474881787571	2.65119329024655	0.016192757984893	0.175788513900992	-3.4365637656276
sp|Q92581|SL9A6_HUMAN	1.07353066574016	7.98727810768568	2.64926752049369	0.0162589077998928	0.175788513900992	-3.44032253115081
sp|P42679|MATK_HUMAN	0.949720397346871	8.68988204156052	2.6392259234645	0.0166080218175418	0.17781472438633	-3.45990316376492
sp|P00387|NB5R3_HUMAN	-0.218897889467472	11.8935097920159	-2.63658796259503	0.0167009111784126	0.17781472438633	-3.46504180156273
sp|Q9P2E9|RRBP1_HUMAN	-0.200457624053493	13.3885432968003	-2.63286530038203	0.0168328365472316	0.17781472438633	-3.47228964958152
sp|O00767|ACOD_HUMAN	-1.17932635936046	6.08998497372509	-2.63224973395445	0.0168547465088903	0.17781472438633	-3.47348770537445
sp|O96000|NDUBA_HUMAN	-0.402156939675855	9.73230989178792	-2.62803593583964	0.0170054585545068	0.17781472438633	-3.48168564327934
sp|Q99615|DNJC7_HUMAN	0.972797598256556	8.1650050774818	2.62711257474628	0.0170386544485066	0.17781472438633	-3.48348128601548
sp|Q01433|AMPD2_HUMAN	0.671303670133714	9.88503818370502	2.62637370644259	0.0170652619624871	0.17781472438633	-3.48491795331752
sp|P84095|RHOG_HUMAN	-0.436295916318725	8.85422882293807	-2.62217143393477	0.0172173431907658	0.178474624518711	-3.49308560215348
sp|Q14161|GIT2_HUMAN	0.186388536658152	9.70334601698233	2.61251862972165	0.017571570552332	0.179933697711144	-3.51182558734621
sp|P28074|PSB5_HUMAN	-0.611824245483849	9.54745048782511	-2.61074552572296	0.0176373857232066	0.179933697711144	-3.51526462990514
sp|Q13303|KCAB2_HUMAN	0.457056669406702	11.6334318728636	2.60581590354595	0.0178215984343401	0.179933697711144	-3.52482057434677
sp|Q9H223|EHD4_HUMAN	0.246127945117836	12.3759437817782	2.603224610627	0.0179191619842014	0.179933697711144	-3.52984055983648
sp|P48147|PPCE_HUMAN	0.371259203211416	11.1558875196047	2.60316559602559	0.017921389806893	0.179933697711144	-3.52995486045895
sp|P07237|PDIA1_HUMAN	-0.24778389578378	14.9258544102849	-2.60286759543488	0.0179326434525379	0.179933697711144	-3.53053201641798
sp|Q02750|MP2K1_HUMAN	1.35175064291311	7.5019956911716	2.60119401784248	0.017995968832988	0.179933697711144	-3.5337727978798
sp|Q9P015|RM15_HUMAN	-1.16703602899343	9.71725497234704	-2.59895629916855	0.0180809719111163	0.179933697711144	-3.53810457387386
sp|O75340|PDCD6_HUMAN	0.306470422176952	11.0638327348643	2.59679661595117	0.01816337177293	0.179933697711144	-3.54228373373779
sp|Q14699|RFTN1_HUMAN	-0.578609320453477	10.0873239498507	-2.59248403352544	0.0183289795125007	0.180456094203676	-3.5506243429365
sp|Q7KZF4|SND1_HUMAN	-0.195077927369136	13.9715287453345	-2.59059928098562	0.0184018047239329	0.180456094203676	-3.55426756420812
sp|O95479|G6PE_HUMAN	0.364513941661039	11.5322429882761	2.58844684514021	0.0184853085061946	0.180456094203676	-3.55842678231708
sp|Q9HB90|RRAGC_HUMAN	-1.06421254784204	6.8057421120189	-2.58297449231119	0.0186992288787127	0.181628168151822	-3.56899427124776
sp|Q02218|ODO1_HUMAN	-0.398494686672363	13.3384354481173	-2.58077151002699	0.0187860064523018	0.181628168151822	-3.57324557372694
sp|Q9H9B4|SFXN1_HUMAN	-0.35698337982295	9.2056647400387	-2.57095136050399	0.019177492934228	0.18452602052982	-3.59217673089539
sp|P26010|ITB7_HUMAN	-1.10700504324205	7.23654970590474	-2.56339530718592	0.019483964996336	0.18637699911127	-3.60672114137098
sp|P05109|S10A8_HUMAN	0.733360139954998	12.2919726747873	2.56092427896337	0.0195851911445703	0.18637699911127	-3.61147335943658
sp|Q9BR76|COR1B_HUMAN	-0.261846084271955	12.978847486451	-2.55797804743246	0.0197065344029097	0.18637699911127	-3.61713676861255
sp|O96005|CLPT1_HUMAN	-0.527778934940002	11.7618849894412	-2.5549993717337	0.0198299366240196	0.18637699911127	-3.62285954203115
sp|Q96JJ7|TMX3_HUMAN	0.263428369355543	10.4666331282079	2.55491901911009	0.0198332756189737	0.18637699911127	-3.62301387742944
sp|P49821|NDUV1_HUMAN	0.354784217623411	10.7353792766367	2.55269427297362	0.0199259347632636	0.18637699911127	-3.6272861306202
sp|Q92973|TNPO1_HUMAN	0.327381624595169	10.8890298575723	2.5495879157516	0.02005599738539	0.186725049731571	-3.63324853954797
sp|P62942|FKB1A_HUMAN	0.436401599219424	9.81798193360228	2.54627181794148	0.0201957273068875	0.18715948209286	-3.63960987863061
sp|O00429|DNM1L_HUMAN	0.233721423868166	10.6883346002317	2.52392713873086	0.0211615157486141	0.195210129222307	-3.682374999985
sp|P51798|CLCN7_HUMAN	-0.288867566607617	12.0125323777168	-2.52070404868524	0.0213043714103947	0.195630552083579	-3.68852924715392
sp|O75534|CSDE1_HUMAN	0.233413583987346	11.6851893358761	2.51554208548853	0.021535059793886	0.196850023843203	-3.69837800732425
sp|Q02818|NUCB1_HUMAN	-0.435981557156852	11.9705917302152	-2.50195037477285	0.0221537910429546	0.201589474151049	-3.72426512944705
sp|Q9Y5P4|C43BP_HUMAN	0.688718573296054	8.46184057076636	2.49780912653466	0.0223456166891128	0.202219004790207	-3.7321395571785
sp|Q15257|PTPA_HUMAN	0.247677884044622	9.94395134663933	2.49339008264334	0.0225520347638311	0.202219004790207	-3.7405354104497
sp|P27144|KAD4_HUMAN	0.551443082708346	8.48391982932765	2.49300956785093	0.0225698927068454	0.202219004790207	-3.74125803133379
sp|O43861|ATP9B_HUMAN	-0.966679518394204	7.97866396323554	-2.4918328946901	0.0226251994419675	0.202219004790207	-3.74349227524105
sp|O60784|TOM1_HUMAN	-0.290646975449235	12.1028892229118	-2.4844219439924	0.0229764763332977	0.202857336863172	-3.75755253479933
sp|Q9H074|PAIP1_HUMAN	0.212044710002987	8.67515607311384	2.48126299373344	0.023127764204321	0.202857336863172	-3.76353972357807
sp|Q9BW27|NUP85_HUMAN	0.267638755363601	9.19186110753259	2.48051689353993	0.0231636328491409	0.202857336863172	-3.76495328402716
sp|P26640|SYVC_HUMAN	0.383944104583019	10.5077183186156	2.4799752138654	0.0231897067889074	0.202857336863172	-3.76597942247147
sp|Q9BTZ2|DHRS4_HUMAN	-0.35829084735801	10.0984252714089	-2.47768387958755	0.0233003066263955	0.202857336863172	-3.77031885897382
sp|P37837|TALDO_HUMAN	0.289302346922007	13.6534370167008	2.47741845972099	0.0233131501233876	0.202857336863172	-3.77082139964242
sp|Q96EY8|MMAB_HUMAN	-1.45554537468703	8.8170685364375	-2.47538344409357	0.0234118446538768	0.202857336863172	-3.77467360136856
sp|P04920|B3A2_HUMAN	0.896444426798148	8.03684603395072	2.47349852971178	0.0235036098901636	0.202857336863172	-3.77824031459064
sp|Q15942|ZYX_HUMAN	-0.398219204000146	10.6371013215916	-2.46751923026473	0.0237969488348823	0.203806287877091	-3.7895459580003
sp|P17858|PFKAL_HUMAN	0.281065832310855	12.7370329983577	2.46712824732465	0.0238162494535635	0.203806287877091	-3.7902847690162
sp|P43405|KSYK_HUMAN	0.412732306318716	9.28395763315156	2.46304492268077	0.0240187009770276	0.204667829088147	-3.79799734671965
sp|P79483|DRB3_HUMAN	1.3075139591987	7.54050924592708	2.45501396022171	0.0244216015647037	0.207068283799017	-3.81314818859537
sp|P12955|PEPD_HUMAN	0.30797735132496	10.6678421141151	2.45222116394976	0.0245631925293107	0.207068283799017	-3.8184113229957
sp|Q9Y3B3|TMED7_HUMAN	-0.278159904607245	9.67732752471532	-2.45131481169247	0.0246093087160443	0.207068283799017	-3.82011875339336
sp|Q9UBB4|ATX10_HUMAN	0.485541771905678	8.74745956709397	2.4474844098591	0.0248051025088362	0.20784608810529	-3.82733125498386
sp|Q9BUF5|TBB6_HUMAN	0.247539838239655	12.3831177621818	2.44432898009307	0.0249674915772698	0.20833869527755	-3.83326867520813
sp|O75396|SC22B_HUMAN	-0.234996813808811	14.3746952323786	-2.43530120018008	0.0254376159573578	0.211373337233681	-3.85023508946094
sp|P10620|MGST1_HUMAN	0.384692470580204	12.4958388323521	2.43226703898065	0.0255974752358695	0.211373337233681	-3.85593043316653
sp|Q14728|MFS10_HUMAN	-0.382023472306129	10.9325854482484	-2.43134025849805	0.0256464914395914	0.211373337233681	-3.85766937100917
sp|O43772|MCAT_HUMAN	-0.285531093709256	10.9919737606002	-2.42788944558839	0.0258297748764388	0.21179857421707	-3.86414132890717
sp|P09110|THIK_HUMAN	-0.558011878905219	10.1216371762498	-2.42641002670657	0.0259087266322223	0.21179857421707	-3.86691457045948
sp|P61247|RS3A_HUMAN	0.187447511528257	14.1630430154099	2.41772969529587	0.0263765397711593	0.214749884533609	-3.8831693878603
sp|P28482|MK01_HUMAN	0.227339717813999	12.3468216695405	2.41191816920536	0.0266941495728576	0.216459414479906	-3.89403587831427
sp|P57088|TMM33_HUMAN	-0.309495320896843	13.1235304010417	-2.4094591864775	0.0268296115947181	0.216684132196699	-3.89862979727074
sp|O00154|BACH_HUMAN	0.463805229680851	12.0841164171666	2.40745690108456	0.026940389480454	0.216708492980772	-3.90236877479555
sp|P13639|EF2_HUMAN	0.177787075151322	15.4353522518449	2.39229280816826	0.0277933431389345	0.222678936463734	-3.93063480653135
sp|P49755|TMEDA_HUMAN	-0.299435049596806	11.829030569636	-2.38384471092598	0.0282794111239976	0.225674189564917	-3.94634301079127
sp|Q6DD88|ATLA3_HUMAN	-0.355720498182537	11.7921582127041	-2.37936340011121	0.0285404569622476	0.22679291462049	-3.95466400300385
sp|P18031|PTN1_HUMAN	-0.178275046338015	11.5260433651892	-2.37757686753812	0.0286451518217825	0.22679291462049	-3.95797905095015
sp|Q9NZJ7|MTCH1_HUMAN	-0.335475192349353	10.173202381226	-2.36688050100145	0.0292795140358737	0.230077774268563	-3.9778003425549
sp|Q53TN4|CYBR1_HUMAN	0.739659175838383	8.05157047207321	2.36672442841279	0.0292888663414979	0.230077774268563	-3.97808921949571
sp|Q9Y490|TLN1_HUMAN	-0.248640660756232	14.2563441909922	-2.36265991829445	0.0295334057972987	0.230950857971681	-3.98560883017296
sp|P43307|SSRA_HUMAN	-0.490045723686464	10.0690231013891	-2.35949886847304	0.029724902738178	0.230950857971681	-3.99145237980753
sp|P08134|RHOC_HUMAN	-0.309594004578038	10.1727003053398	-2.3578980273327	0.0298223226187336	0.230950857971681	-3.99441017239641
sp|P08571|CD14_HUMAN	-2.17079517971485	6.86889143816855	-2.35672129690039	0.0298941226205974	0.230950857971681	-3.99658369630257
sp|P36222|CH3L1_HUMAN	-0.478208980399103	13.6442173343624	-2.35541154065815	0.0299742287074136	0.230950857971681	-3.99900227120245
sp|O43615|TIM44_HUMAN	-0.298444280801657	10.6495535883435	-2.34249207340176	0.0307751759060806	0.236217094454687	-4.02282177994851
sp|P00492|HPRT_HUMAN	-0.453663298336775	9.40623403684095	-2.33902582249885	0.0309934306568228	0.236526992616441	-4.02920087425916
sp|Q8N766|EMC1_HUMAN	-0.219287140400036	12.0733331475763	-2.33811872665196	0.0310507837149381	0.236526992616441	-4.03086942856293
sp|P42785|PCP_HUMAN	0.497999650002882	9.53103920489405	2.32743843683682	0.0317335288004213	0.239246995725601	-4.05048974840571
sp|P32121|ARRB2_HUMAN	0.266917215765206	9.48522180750878	2.32523535254324	0.0318760868304949	0.239246995725601	-4.0545310731095
sp|P07195|LDHB_HUMAN	0.422582931017539	13.0332697572965	2.32519242176076	0.0318788707119527	0.239246995725601	-4.05460980506834
sp|Q96IU4|ABHEB_HUMAN	0.501619168852796	8.118971872589	2.32511738807657	0.0318837368744213	0.239246995725601	-4.05474740959539
sp|O95140|MFN2_HUMAN	-0.5472944692988	9.71032207206984	-2.32270137511185	0.0320407918914877	0.239531719307739	-4.05917689318232
sp|P10599|THIO_HUMAN	0.642666822311719	9.77928165878811	2.31556462772768	0.0325089272651123	0.2399544823565	-4.0722470987426
sp|Q96S52|PIGS_HUMAN	-0.514844194753321	10.4116316641898	-2.31217762566186	0.0327333120421162	0.2399544823565	-4.07844258596642
sp|Q8WXF1|PSPC1_HUMAN	-1.52577456352538	8.46390153108347	-2.31114137189067	0.0328022491425623	0.2399544823565	-4.08033713488203
sp|P83111|LACTB_HUMAN	-0.176089988288863	11.9333905079635	-2.30652030565557	0.0331113094587704	0.2399544823565	-4.08878018331538
sp|P16435|NCPR_HUMAN	0.353998947750895	12.7778911398199	2.30548351353544	0.0331810207782662	0.2399544823565	-4.09067324797912
sp|Q04941|PLP2_HUMAN	-0.285816251442643	10.1094245479126	-2.30509880672237	0.0332069221042247	0.2399544823565	-4.09137556357352
sp|P23469|PTPRE_HUMAN	0.379926217482355	12.4937460270551	2.30377084163515	0.0332964747068741	0.2399544823565	-4.09379939870477
sp|Q86T03|TM55B_HUMAN	-0.84726799428871	8.48580799577446	-2.30345311832086	0.0333179338514266	0.2399544823565	-4.09437920481878
sp|Q9NQC3|RTN4_HUMAN	-0.350514020734019	12.1667655505442	-2.30195752285529	0.0334191192212273	0.2399544823565	-4.09710790999681
sp|P06702|S10A9_HUMAN	0.458968785565936	10.4061550396912	2.29878214194646	0.0336348964793779	0.2399544823565	-4.10289823446564
sp|P61421|VA0D1_HUMAN	-0.208854844844739	13.3450726239287	-2.29875154304018	0.0336369820391987	0.2399544823565	-4.1029540109488
sp|Q99613|EIF3C_HUMAN	0.207832165031682	12.2410479342777	2.29796856523659	0.0336903890102094	0.2399544823565	-4.10438110813548
sp|Q3LXA3|TKFC_HUMAN	1.03717753461143	7.31618160380859	2.29640191571949	0.033797486247569	0.2399544823565	-4.10723578584015
sp|O95837|GNA14_HUMAN	1.66408274201558	6.99551782409831	2.29604438744328	0.0338219712905318	0.2399544823565	-4.10788711150702
sp|P15144|AMPN_HUMAN	0.229447398647025	12.0693910907698	2.29376509761752	0.0339784533789885	0.2399544823565	-4.11203812020383
sp|P09960|LKHA4_HUMAN	0.263969109325481	13.599403158068	2.29322998603508	0.0340152879371187	0.2399544823565	-4.11301233689626
sp|P27797|CALR_HUMAN	-0.302389807258283	13.9115491135301	-2.29162775714065	0.0341257990820284	0.2399544823565	-4.11592860274881
sp|P62308|RUXG_HUMAN	-0.220984366935351	10.2915517878789	-2.28933048934489	0.034284829613227	0.240232725965852	-4.12010801898812
sp|Q16630|CPSF6_HUMAN	0.452788398497056	8.09862193088535	2.28369200232339	0.0346780723725997	0.242144456740618	-4.13035654064985
sp|P31040|SDHA_HUMAN	0.360143126580827	12.9744926356113	2.27712479651642	0.0351413463646789	0.244530268302316	-4.1422758933356
sp|P43003|EAA1_HUMAN	-0.385177798600603	11.2399176482051	-2.26370621051767	0.0361057854742328	0.249653759565825	-4.16657240526821
sp|Q16891|MIC60_HUMAN	-0.210071540039964	12.6297006177701	-2.26342948791053	0.0361259294050995	0.249653759565825	-4.1670726326775
sp|P78386|KRT85_HUMAN	-0.890417884483357	7.27880247796948	-2.26053827282386	0.0363370161215159	0.250115035139726	-4.17229704119273
sp|Q14258|TRI25_HUMAN	1.07709456252606	6.4653915775901	2.25911393515092	0.0364414248115065	0.250115035139726	-4.17486946797681
sp|P23634|AT2B4_HUMAN	0.395368088436634	11.4173404203605	2.25270591034596	0.0369145890934272	0.252500811792116	-4.18643169308854
sp|P35659|DEK_HUMAN	0.518722589835891	9.07945632483924	2.24764867363798	0.0372920076476319	0.254217719930128	-4.19554389818525
sp|P26006|ITA3_HUMAN	-0.760443905069197	10.8551603139545	-2.24179652912011	0.0377331900827456	0.256356233974329	-4.20607428375505
sp|Q8N2K0|ABD12_HUMAN	-0.47152381254795	11.5450348821346	-2.23522524328663	0.0382343185245948	0.258886244286061	-4.21788059036563
sp|Q13162|PRDX4_HUMAN	-0.248007766066358	12.642792299418	-2.23232751336052	0.0384572424343256	0.259521860857143	-4.22308068997937
sp|Q6UX71|PXDC2_HUMAN	0.321847412055183	9.07148671843195	2.23032081188862	0.0386123198899674	0.259696907353594	-4.22667960335449
sp|O75787|RENR_HUMAN	-0.650064731603052	8.96497564678594	-2.22536305831204	0.0389979256961004	0.260675603280717	-4.23556334330269
sp|Q7Z2W4|ZCCHV_HUMAN	-0.255166596727969	9.7264631134907	-2.2240551509828	0.0391002417540478	0.260675603280717	-4.23790512848105
sp|Q9H2K8|TAOK3_HUMAN	0.197447017171035	9.18547951578286	2.22196580242856	0.0392642016481619	0.260675603280717	-4.24164447470338
sp|P45974|UBP5_HUMAN	0.250510873008389	11.4096786472	2.22181151770304	0.0392763340597003	0.260675603280717	-4.24192052307126
sp|P29590|PML_HUMAN	-0.319250878449973	10.3361127617394	-2.21345513350352	0.039938625465239	0.264199262534854	-4.25685583509475
sp|Q12965|MYO1E_HUMAN	-0.231278537147457	11.1549069355707	-2.20993671533967	0.0402205395839468	0.264794710060698	-4.26313482580077
sp|P61457|PHS_HUMAN	0.377704839498669	10.8381980571555	2.20833208563448	0.0403497171493697	0.264794710060698	-4.26599659106773
sp|Q6ZS81|WDFY4_HUMAN	-0.192063555383292	12.0891462532564	-2.20741572483966	0.0404236578759991	0.264794710060698	-4.2676303427169
sp|P55795|HNRH2_HUMAN	-0.345294151112352	10.6411952622539	-2.19916258639083	0.0410952299770946	0.268319829493303	-4.2823273529656
sp|O15427|MOT4_HUMAN	-0.767577934026065	9.25373600301679	-2.18928323210752	0.0419125911092167	0.272770940843478	-4.29987924576332
sp|Q9NR50|EI2BG_HUMAN	0.346880249845674	8.37939361187469	2.18394301908802	0.0423605923081379	0.27479726171505	-4.30934806068842
sp|Q13445|TMED1_HUMAN	-0.193590969929138	9.72574678641974	-2.18168998444961	0.0425509171632493	0.275105750730117	-4.31333899122315
sp|P49585|PCY1A_HUMAN	0.213033494619506	9.60540911098143	2.18014658599782	0.0426817475026338	0.275105750730117	-4.31607154267424
sp|P50453|SPB9_HUMAN	0.475291551644755	7.96228019441766	2.17514642942625	0.0431081343453853	0.276600123994239	-4.32491659702589
sp|P00338|LDHA_HUMAN	0.258769060980017	13.9391976323252	2.17420695562481	0.0431886817176484	0.276600123994239	-4.32657718444863
sp|Q14697|GANAB_HUMAN	-0.25434170935692	13.4296546844407	-2.17101655411514	0.0434632458610692	0.277474880719397	-4.33221337197048
sp|O43252|PAPS1_HUMAN	0.569405161685379	10.092797671746	2.15240427328849	0.0450970952778639	0.286994489252482	-4.36499869124045
sp|Q5VZ89|DEN4C_HUMAN	0.658524013954358	8.29471184822651	2.14821257764735	0.045472716402419	0.287978483531418	-4.37235972856021
sp|P04843|RPN1_HUMAN	-0.234632702985166	14.3741384796887	-2.1474859576796	0.0455381192257538	0.287978483531418	-4.37363489668015
sp|Q9P2J5|SYLC_HUMAN	0.21181684171135	11.9718593770181	2.14282328772664	0.045959852571988	0.289344147811882	-4.38181157629979
sp|P62820|RAB1A_HUMAN	-0.196731152759783	13.6490317055388	-2.14192144487433	0.046041833565292	0.289344147811882	-4.38339189355518
sp|Q8WVM8|SCFD1_HUMAN	-1.23675665870423	9.11579315993835	-2.13783068582305	0.0464153774109472	0.289898564247255	-4.39055532848841
sp|P30837|AL1B1_HUMAN	-0.59670086472005	9.46462871949083	-2.13702200839136	0.0464895475341378	0.289898564247255	-4.39197047585511
sp|P46976|GLYG_HUMAN	0.316082328001244	11.3589441853862	2.13622749052677	0.0465625242425973	0.289898564247255	-4.39336053919955
sp|Q6NYC8|PPR18_HUMAN	-0.629331247062217	10.1473723329705	-2.13298713220433	0.0468612353306581	0.290324890005297	-4.3990266287973
sp|P61221|ABCE1_HUMAN	0.253215098916558	9.65195859154847	2.13073131764626	0.0470702171118559	0.290324890005297	-4.402968164342
sp|P49810|PSN2_HUMAN	-0.316585316566401	9.60309661295754	-2.12940253505667	0.0471937146131209	0.290324890005297	-4.40528876999691
sp|P06744|G6PI_HUMAN	0.324399633100537	13.5277521298819	2.1292439538234	0.0472084729148345	0.290324890005297	-4.40556566176052
sp|Q9H6V9|LDAH_HUMAN	-0.426203129295857	10.2275910296828	-2.12669005750572	0.0474467303138928	0.290900532503776	-4.41002323701648
sp|Q9H7D0|DOCK5_HUMAN	-0.399280592901039	10.7094438702692	-2.12212026758346	0.0478757896104481	0.291490944249062	-4.41799148782268
sp|O14773|TPP1_HUMAN	0.318187347568152	13.0992667550765	2.12211327476982	0.0478764488675855	0.291490944249062	-4.41800367330189
sp|Q92598|HS105_HUMAN	0.280823848766715	11.949386327975	2.12077661138054	0.048002616575228	0.291490944249062	-4.42033246961858
sp|P30153|2AAA_HUMAN	0.237483809200265	13.1890323154297	2.11927332999019	0.048144873015742	0.291490944249062	-4.42295051957163
sp|P67812|SC11A_HUMAN	-0.171231016101778	12.9567549249361	-2.11797788556619	0.0482677694852997	0.291490944249062	-4.42520572904698
sp|Q9BS40|LXN_HUMAN	-0.943629257385712	7.76692727426237	-2.11426304982317	0.0486217743749174	0.292749665472931	-4.43166827368769
sp|P23396|RS3_HUMAN	0.166738343566086	14.6503217587257	2.10888764986729	0.0491382058225176	0.294975916146516	-4.44100771634844
sp|P06737|PYGL_HUMAN	0.470876483531143	11.7333504046573	2.09418027065086	0.0505767790649837	0.302708043749054	-4.46648848693233
sp|P61225|RAP2B_HUMAN	-0.230717500518528	11.1356009410097	-2.08788396993102	0.051204248034843	0.304672035643892	-4.47736429148575
sp|Q9BQB6|VKOR1_HUMAN	-0.238073944226928	10.3494288324564	-2.08784722650331	0.0512079304065816	0.304672035643892	-4.47742770188595
sp|P68402|PA1B2_HUMAN	0.445936374505012	10.4540810561678	2.07593050837226	0.0524149557767266	0.310581437633291	-4.49795763523687
sp|Q9Y6C9|MTCH2_HUMAN	-0.223102543021856	13.5110778951211	-2.07404022609703	0.0526087714302807	0.310581437633291	-4.50120766132882
sp|P12270|TPR_HUMAN	-0.364565000174354	9.45454154132605	-2.07349806359309	0.0526644804738698	0.310581437633291	-4.50213948893546
sp|O75629|CREG1_HUMAN	0.546541567389085	10.1236436827734	2.07044056447057	0.0529796504485383	0.311221240476898	-4.50739172224751
sp|Q9NR28|DBLOH_HUMAN	0.330521399201523	8.06369490069491	2.06901384194544	0.0531273020110882	0.311221240476898	-4.50984096666204
sp|Q6NUQ4|TM214_HUMAN	-0.989639135464154	8.93752648071845	-2.06795378474777	0.0532372484953022	0.311221240476898	-4.51166009583395
sp|Q9BTV4|TMM43_HUMAN	-0.281781548121582	12.6838052965946	-2.06591022345222	0.0534497830016873	0.311558010482299	-4.515165385928
sp|P08865|RSSA_HUMAN	0.155803821398882	14.0621024718538	2.06345655061559	0.0537059842827594	0.31214663119257	-4.51937135035993
sp|O75306|NDUS2_HUMAN	0.460341000619017	12.3504329357682	2.05984978126635	0.054084603888908	0.312434554584977	-4.5255483708084
sp|P53618|COPB_HUMAN	0.173502828229109	13.5328317642404	2.05826243001403	0.0542519993807288	0.312434554584977	-4.52826481050944
sp|Q9UJ70|NAGK_HUMAN	-0.388043847266177	13.1276421856831	-2.05687397713802	0.0543988038321062	0.312434554584977	-4.53063982694388
sp|Q9H173|SIL1_HUMAN	-0.79062555998498	9.15713601058208	-2.05599238259644	0.0544922032599374	0.312434554584977	-4.53214732949085
sp|P48681|NEST_HUMAN	-0.444923650840563	12.226301443058	-2.05561398581221	0.0545323364790288	0.312434554584977	-4.53279425654996
sp|Q30134|2B18_HUMAN	1.93141506180604	9.76345887091317	2.05073979627548	0.0550516927141766	0.314514074000594	-4.54112091598949
sp|Q9NX40|OCAD1_HUMAN	-0.317812039667427	8.80323233028198	-2.03997442493986	0.056214633091514	0.319149740327175	-4.55946859948711
sp|P51659|DHB4_HUMAN	-0.211269582689292	15.2658865763511	-2.03924338207807	0.0562944029750821	0.319149740327175	-4.56071238000368
sp|O75489|NDUS3_HUMAN	0.289287548872602	12.1302546259437	2.03883313295323	0.0563392132352795	0.319149740327175	-4.56141024868786
sp|P10644|KAP0_HUMAN	0.172616452819074	13.4384202592504	2.03368040274937	0.0569047766451521	0.321448050093823	-4.57016810554164
sp|O43865|SAHH2_HUMAN	0.207181738354274	12.6378134434325	2.02993218292334	0.0573193919406364	0.322883185413501	-4.57653017806259
sp|Q8NF37|PCAT1_HUMAN	-0.467209462333171	8.29533423783744	-2.02214572783707	0.0581894162386754	0.326868480603286	-4.5897233347684
sp|Q6PI73|LIRA6_HUMAN	0.783794468008564	6.49678662027285	2.01823236890415	0.0586311524642212	0.328432444583702	-4.59634212978946
sp|P51159|RB27A_HUMAN	0.624497052766161	8.37860927355399	2.01463682339939	0.0590396720880546	0.329540465606103	-4.60241635866144
sp|P30101|PDIA3_HUMAN	-0.243911448724504	15.4400748027912	-2.01361100626853	0.0591566922346113	0.329540465606103	-4.60414811153955
sp|Q9P258|RCC2_HUMAN	0.387069698748272	10.4724360727038	2.00489138503662	0.0601598362306819	0.331595632896902	-4.61884604690187
sp|Q9UBQ5|EIF3K_HUMAN	0.947328796358399	9.73990239432775	2.004550041305	0.06019941505582	0.331595632896902	-4.61942060937899
sp|Q05655|KPCD_HUMAN	0.333453200115283	11.9397254110918	2.00206136756099	0.0604886846818142	0.331595632896902	-4.62360778366209
sp|Q5VYK3|ECM29_HUMAN	0.482023386416492	9.42252719279153	2.00116401150242	0.0605932942488646	0.331595632896902	-4.62511677774785
sp|Q14289|FAK2_HUMAN	-0.404596970267292	9.07650306677336	-2.00095515530425	0.0606176650241033	0.331595632896902	-4.62546792944313
sp|P00367|DHE3_HUMAN	-0.233987170861509	13.1840777942576	-2.00084532525314	0.060630484280084	0.331595632896902	-4.62565257840692
sp|Q4G0F5|VP26B_HUMAN	0.47498554811936	9.26017465540404	2.00042251303814	0.0606798572382198	0.331595632896902	-4.62636336121906
sp|Q8N490|PNKD_HUMAN	-0.720181086337833	10.8588991971925	-1.99631101977086	0.0611618534962426	0.333014406084737	-4.63327020344989
sp|Q9UHL4|DPP2_HUMAN	0.488470552387968	9.80525860608061	1.99538677183977	0.0612706764054465	0.333014406084737	-4.63482160456681
sp|P00505|AATM_HUMAN	-0.189800059717401	13.8176279266402	-1.99276953157077	0.0615797791730619	0.333158578791632	-4.63921233184813
sp|P63220|RS21_HUMAN	0.230072060893887	10.3438947117686	1.99235775098695	0.0616285386924351	0.333158578791632	-4.63990281140494
sp|P61163|ACTZ_HUMAN	-0.3760967436051	10.3423909703035	-1.99010531101969	0.0618958666863207	0.333706669989788	-4.64367814225049
sp|Q6ZT21|TMPPE_HUMAN	-0.254755179406814	9.49738764115983	-1.98662871329323	0.0623105240566558	0.335044021063997	-4.6494999994944
sp|Q8WZA9|IRGQ_HUMAN	-0.387796385452889	9.46010618629518	-1.98324474100302	0.0627165239155523	0.33582766720717	-4.65516056523197
sp|Q10567|AP1B1_HUMAN	-0.190979330023257	10.7829973876489	-1.98263230622276	0.0627902550322704	0.33582766720717	-4.65618436737147
sp|P39687|AN32A_HUMAN	0.602869560026747	8.81273437989053	1.98039640597298	0.0630600952275348	0.336376263932553	-4.65992040213614
sp|O75923|DYSF_HUMAN	-0.57746324863578	9.81019290721211	-1.97765666248638	0.0633921578957079	0.336651228265545	-4.66449467833124
sp|Q6P179|ERAP2_HUMAN	0.812643796385874	9.74274988883212	1.97375031955445	0.0638683227909154	0.336651228265545	-4.67100975211081
sp|Q96T83|SL9A7_HUMAN	0.670524380055369	6.68670415094129	1.9715996843282	0.0641318393856597	0.336651228265545	-4.67459312535056
sp|Q9NV96|CC50A_HUMAN	0.886478155393791	9.58902344707509	1.9712834148764	0.0641706737242532	0.336651228265545	-4.6751198815029
sp|P55060|XPO2_HUMAN	0.466324869754249	10.5635214534419	1.97067567785757	0.064245356076619	0.336651228265545	-4.67613193444363
sp|P43243|MATR3_HUMAN	-0.353575918678066	11.2500160605898	-1.96968712470921	0.0643670015219615	0.336651228265545	-4.67777772851347
sp|P62244|RS15A_HUMAN	0.180124661899665	13.2358799336409	1.96873095783996	0.064484857701856	0.336651228265545	-4.6793691034445
sp|P62873|GBB1_HUMAN	-0.182663253271587	11.982339335314	-1.96817722074168	0.0645531990162436	0.336651228265545	-4.6802904780907
sp|Q6ZUX7|LHPL2_HUMAN	0.724935442292056	8.4314095892919	1.96689734071298	0.0647114076539749	0.336651228265545	-4.68241946423904
sp|Q9UI10|EI2BD_HUMAN	0.211352009410186	8.15337636201573	1.96555823971417	0.0648773078236986	0.336651228265545	-4.6846460138109
sp|O00303|EIF3F_HUMAN	0.177862767057277	11.9665094096473	1.96494751473979	0.0649530962541181	0.336651228265545	-4.68566115670076
sp|Q9C0H2|TTYH3_HUMAN	1.37943929692316	7.3152204631499	1.96216939646488	0.0652988490492585	0.337573227347195	-4.69027638120806
sp|Q9NZM1|MYOF_HUMAN	-0.131288031383079	14.2438417650078	-1.95819131745323	0.0657968079351805	0.339275335276021	-4.6968777965967
sp|Q9Y4L1|HYOU1_HUMAN	-0.250680651029384	14.4841626577534	-1.95586654363242	0.0660893811181201	0.339912392400357	-4.70073166298753
sp|Q9NTX5|ECHD1_HUMAN	0.435708467339937	10.3062308908154	1.95353802690694	0.0663835893925989	0.339913344697154	-4.70458878919968
sp|O15431|COPT1_HUMAN	0.76959231893109	6.94002334131538	1.95319033629918	0.066427620321224	0.339913344697154	-4.70516447629476
sp|P54652|HSP72_HUMAN	0.571456044526113	8.28386629243168	1.95110456631577	0.0666923062908363	0.340401593783938	-4.70861659770583
sp|P35613|BASI_HUMAN	-0.187135532044143	13.3204726843884	-1.94307320588143	0.067720302862472	0.344610291314674	-4.72188697967851
sp|Q6PKG0|LARP1_HUMAN	-0.660820985841959	8.2892800083365	-1.94199322964062	0.067859609826261	0.344610291314674	-4.7236687537602
sp|Q9H3K2|GHITM_HUMAN	-0.223000284980968	11.5767591975636	-1.93846079478856	0.0683170471265863	0.34545306792677	-4.72949218943678
sp|Q9Y5P6|GMPPB_HUMAN	-0.848873681794013	7.32544424589952	-1.9371910136839	0.0684821492354211	0.34545306792677	-4.73158382604927
sp|P51572|BAP31_HUMAN	-0.202825300932181	12.3443692391856	-1.93673973385055	0.068540912035197	0.34545306792677	-4.73232697943848
sp|Q8NBM8|PCYXL_HUMAN	0.221716418488763	9.49946531749879	1.93377602483728	0.0689279447256511	0.346535242108211	-4.73720473496857
sp|P04181|OAT_HUMAN	-0.412780802399542	10.351270859027	-1.92885799667243	0.0695744884303698	0.34723346254541	-4.74528827080288
sp|O00505|IMA4_HUMAN	0.39595479446796	8.76531202775232	1.92748055010794	0.0697565379796072	0.34723346254541	-4.74754991916457
sp|Q9UKM9|RALY_HUMAN	-0.203427433379872	11.0940711214937	-1.92724275083534	0.0697880094686648	0.34723346254541	-4.74794025872294
sp|Q8IXB1|DJC10_HUMAN	-0.206514896845347	10.7594083283675	-1.92646822398407	0.0698906016375831	0.34723346254541	-4.74921140151788
sp|Q16543|CDC37_HUMAN	0.216542605214491	11.9722743231999	1.92616984334437	0.0699301602838842	0.34723346254541	-4.749701011027
sp|Q9Y6K5|OAS3_HUMAN	0.58245967857906	10.9943428044895	1.92384650209778	0.0702388656563246	0.347907287770613	-4.75351166748908
sp|O15554|KCNN4_HUMAN	-0.741018066494454	7.11409994683906	-1.92019394464921	0.0707266362115254	0.349462568602893	-4.75949639481298
sp|Q15120|PDK3_HUMAN	-0.630960235032217	7.76709077183418	-1.91817929150042	0.0709969638190749	0.349547440354871	-4.76279423563067
sp|P03905|NU4M_HUMAN	0.480973999293361	8.29992784403177	1.91577043178683	0.0713213912380956	0.349547440354871	-4.7667343957056
sp|Q9ULZ3|ASC_HUMAN	0.3655994817265	10.7853864906362	1.91542481915588	0.0713680465365188	0.349547440354871	-4.7672994471425
sp|O75874|IDHC_HUMAN	0.265280383278345	12.3826917938609	1.9136250663396	0.071611439048902	0.349547440354871	-4.77024083398002
sp|Q92544|TM9S4_HUMAN	-0.215626742269514	11.1844507971958	-1.91361426688218	0.0716129017534594	0.349547440354871	-4.77025847837804
sp|Q99735|MGST2_HUMAN	-0.224213736090919	8.17285060156182	-1.91144600536798	0.0719071142653194	0.350133672609098	-4.77379971262053
sp|Q92542|NICA_HUMAN	-0.237349042778837	10.5472381533555	-1.90677883959276	0.0725440476640418	0.352009349138201	-4.78141326211054
sp|Q9BWS9|CHID1_HUMAN	-0.291176793353108	10.3910941816604	-1.90514441022704	0.0727682807399695	0.352009349138201	-4.78407661942073
sp|Q8IWA4|MFN1_HUMAN	-0.497911187596838	8.8682788320537	-1.90478662384259	0.0728174486531534	0.352009349138201	-4.78465944414847
sp|P30040|ERP29_HUMAN	-0.266998625359346	11.3124258283719	-1.90201932500405	0.0731987342379975	0.352193707247051	-4.78916487124859
sp|O75368|SH3L1_HUMAN	0.236499323526294	11.1610211282248	1.90196778275168	0.073205852625195	0.352193707247051	-4.78924874609729
sp|Q9H2U2|IPYR2_HUMAN	0.301279382207396	10.5999191228534	1.90008581147953	0.0734661882335094	0.352426034652009	-4.7923102585806
sp|O95831|AIFM1_HUMAN	-0.293308961072201	11.5334021412334	-1.89785915538786	0.0737752641734295	0.352426034652009	-4.79592991187647
sp|P38159|RBMX_HUMAN	-0.579878165229088	11.9519304701928	-1.89782588624874	0.073779890894329	0.352426034652009	-4.79598397299986
sp|Q9UEU0|VTI1B_HUMAN	-0.23799464305025	9.73739686390994	-1.8936187045592	0.0743670573446154	0.353755702308243	-4.80281544915933
sp|Q9Y5S9|RBM8A_HUMAN	-1.17713360667606	7.594344742912	-1.89289169123607	0.0744689397683703	0.353755702308243	-4.80399493401164
sp|Q96RQ9|OXLA_HUMAN	-0.885840711165184	11.2169194423893	-1.8920575585464	0.0745859859665317	0.353755702308243	-4.8053478375152
sp|Q96SB3|NEB2_HUMAN	-0.262460900573684	9.95744438630962	-1.89073820499512	0.0747714513609285	0.35380091455724	-4.80748692972811
sp|Q86UE4|LYRIC_HUMAN	-0.193442798159992	12.0833632469376	-1.88527716805818	0.0755434743560025	0.356614851948171	-4.81633050422309
sp|P20645|MPRD_HUMAN	-0.224666146540795	13.4572843554607	-1.87959892838166	0.0763536726928366	0.35959539996556	-4.82550782328122
sp|P29350|PTN6_HUMAN	0.187978762461201	14.2824577026545	1.87591523920632	0.0768833779699317	0.361244096022273	-4.83145165721113
sp|Q96QH2|PRAM_HUMAN	-0.760426770261455	7.25729521280554	-1.87222124210119	0.0774178230803171	0.362907324509365	-4.83740432562427
sp|Q12904|AIMP1_HUMAN	0.242552347120649	10.5748265857741	1.86377951836814	0.0786514956074428	0.363085009040787	-4.85097827816532
sp|P32455|GBP1_HUMAN	-0.629814603700527	10.6869620810271	-1.86335257944624	0.0787143465711127	0.363085009040787	-4.85166368895723
sp|Q16850|CP51A_HUMAN	-0.396971612443968	9.14601953091401	-1.86329114523476	0.0787233941306207	0.363085009040787	-4.85176230722691
sp|O76094|SRP72_HUMAN	0.410938775955643	8.80437693074157	1.86323859939037	0.0787311334072441	0.363085009040787	-4.85184665557312
sp|Q96SQ9|CP2S1_HUMAN	-0.260615858490839	11.5040937575728	-1.86311650086584	0.0787491194233304	0.363085009040787	-4.85204264605681
sp|Q9HC07|TM165_HUMAN	-0.191536763968315	10.4507481500736	-1.86197433156275	0.0789175449686592	0.363085009040787	-4.85387562029215
sp|Q8IWA5|CTL2_HUMAN	0.679141685053532	9.66270962979937	1.8608002825238	0.0790910024871945	0.363085009040787	-4.85575897080014
sp|P00558|PGK1_HUMAN	0.227807682729942	13.5836608301765	1.86014705714469	0.0791876574111289	0.363085009040787	-4.85680649740991
sp|P40926|MDHM_HUMAN	-0.160626472240736	13.8519272991203	-1.85966076115152	0.0792596801118342	0.363085009040787	-4.85758617225512
sp|Q13451|FKBP5_HUMAN	0.903437200673475	8.5283909482923	1.85956049211085	0.079274537601447	0.363085009040787	-4.85774691588297
sp|Q96HY6|DDRGK_HUMAN	-0.313256181241561	11.3190872404179	-1.85818167200589	0.0794790950853156	0.363085009040787	-4.85995674472771
sp|Q14C86|GAPD1_HUMAN	0.22631763806379	10.7011668667428	1.85721811276869	0.0796223217240115	0.363085009040787	-4.86150038388303
sp|O43169|CYB5B_HUMAN	-0.28950946255836	9.82095095136146	-1.85484475670452	0.0799760755485075	0.36387304961097	-4.86530024943647
sp|Q9H488|OFUT1_HUMAN	-0.417729701925252	8.12108170507246	-1.85328084118557	0.0802099365155234	0.364113278403425	-4.86780237399402
sp|Q13409|DC1I2_HUMAN	-0.463629789712675	10.4385845294803	-1.84998414723241	0.0807048828696154	0.364796447058065	-4.87307213677327
sp|Q0VD83|APOBR_HUMAN	-0.221484251559447	13.3423155601122	-1.84960755650088	0.0807615927415458	0.364796447058065	-4.87367371474831
sp|Q9Y4I1|MYO5A_HUMAN	-0.232651349927442	11.1218547975252	-1.84865871343439	0.0809046322167563	0.364796447058065	-4.87518906090536
sp|Q9H2V7|SPNS1_HUMAN	-0.458569791023679	10.6621947580695	-1.84238026013822	0.081856748029304	0.368263803773893	-4.88520281991298
sp|O95861|BPNT1_HUMAN	0.556483601082922	8.41280732969482	1.8404958207814	0.0821444356384607	0.368733169796751	-4.88820389825464
sp|P06748|NPM_HUMAN	-0.281643438308642	11.7740929295497	-1.83749986815156	0.0826036419032359	0.369968650038769	-4.89297084775351
sp|P01920|DQB1_HUMAN	0.585207697017182	9.04862489937556	1.83403651552058	0.083137298412607	0.371072927250519	-4.89847493501394
sp|P52566|GDIR2_HUMAN	0.297046279827299	11.5406417417753	1.83293485362019	0.0833076833833369	0.371072927250519	-4.90022426040421
sp|O76024|WFS1_HUMAN	1.02151996091697	9.2568041677259	1.83231451523772	0.0834037608738113	0.371072927250519	-4.9012089798416
sp|P23258|TBG1_HUMAN	0.133019520047158	10.8316614383542	1.82939141509383	0.0838577984038304	0.371754606861253	-4.90584603567078
sp|Q96JJ3|ELMO2_HUMAN	1.15609818397324	7.69392057240905	1.82770827228886	0.0841202194541062	0.371754606861253	-4.90851380418208
sp|O00571|DDX3X_HUMAN	0.107813185507796	13.1131685693138	1.82561478504538	0.0844476229685915	0.371754606861253	-4.9118296344356
sp|P06703|S10A6_HUMAN	0.565827992302975	9.74099363239289	1.82536319367278	0.0844870448408213	0.371754606861253	-4.91222795060374
sp|Q9NYU2|UGGG1_HUMAN	-0.201857911141181	12.4435905620318	-1.82410150807718	0.0846849819531295	0.371754606861253	-4.91422487092602
sp|O75688|PPM1B_HUMAN	0.284798937960693	9.50700389052228	1.82318845779414	0.0848284775769906	0.371754606861253	-4.91566940553806
sp|P23246|SFPQ_HUMAN	-0.193700731320478	11.8337620520266	-1.82301004127828	0.0848565425265724	0.371754606861253	-4.9159516203097
sp|P63244|RACK1_HUMAN	0.219892676994153	13.9848282737514	1.82187127615383	0.0850358623352443	0.371754606861253	-4.91775244687166
sp|P15374|UCHL3_HUMAN	0.210824127276277	8.93180753191397	1.81934808902949	0.085434368913067	0.372686585432056	-4.92173984371455
sp|Q92734|TFG_HUMAN	0.801458796318876	8.82439983138194	1.81805662752481	0.0856389719039372	0.372770503244194	-4.92377928305774
sp|P54687|BCAT1_HUMAN	-0.414451545901976	10.2775323064269	-1.81321350137611	0.0864100839050342	0.374171797987281	-4.93141859332776
sp|Q01105|SET_HUMAN	0.227340735810884	10.5509027895215	1.81217095976741	0.0865768679906481	0.374171797987281	-4.9330612238515
sp|P11216|PYGB_HUMAN	0.174203741231944	11.5615937078637	1.8117191805904	0.0866492303405095	0.374171797987281	-4.93377284707919
sp|Q9Y2L9|LRCH1_HUMAN	-0.487975143228075	9.25187606520078	-1.80974536773867	0.0869660009378231	0.374171797987281	-4.93688048692501
sp|Q8TDQ1|CLM1_HUMAN	0.412906426262916	8.50786325638671	1.8071509091455	0.0873839177710214	0.374171797987281	-4.94096176009936
sp|P48047|ATPO_HUMAN	-0.375895521123377	12.1150889240113	-1.80691605861742	0.0874218341813974	0.374171797987281	-4.9413309989009
sp|Q9UP95|S12A4_HUMAN	0.613004059780538	8.63465402381801	1.80563787027686	0.0876284489117589	0.374171797987281	-4.94334002610431
sp|Q8TED4|G6PT3_HUMAN	0.485774964864923	11.3513725302201	1.80479848850822	0.0877643642299862	0.374171797987281	-4.94465881613356
sp|Q9Y5K8|VATD_HUMAN	0.270735079715022	12.125830973409	1.80470873274964	0.087778908665039	0.374171797987281	-4.94479981047117
sp|P10515|ODP2_HUMAN	-0.334506200055291	11.0657138571085	-1.80293389037825	0.0880669453791418	0.374171797987281	-4.94758686165571
sp|P39656|OST48_HUMAN	-0.152042685676992	14.0009100653371	-1.80275637693058	0.0880957991859894	0.374171797987281	-4.94786550895609
sp|Q9BZQ8|NIBAN_HUMAN	0.374531627789739	11.0090974726964	1.80215475406379	0.0881936510422532	0.374171797987281	-4.94880975111045
sp|P42858|HD_HUMAN	0.225373062202076	11.2558328672041	1.80041770508211	0.0884767091975984	0.374400755400307	-4.95153481860271
sp|Q9HDC9|APMAP_HUMAN	-0.196609671691691	13.5067966050442	-1.79934789487693	0.0886514331642752	0.374400755400307	-4.95321222772552
sp|Q9NWW5|CLN6_HUMAN	-0.619012247990881	9.24348582244112	-1.79840214424588	0.0888061463580041	0.374400755400307	-4.95469454590445
sp|P23284|PPIB_HUMAN	-0.251753636349813	14.7931505798208	-1.79720046932829	0.0890030657665943	0.37444595241971	-4.95657721147047
sp|P11940|PABP1_HUMAN	0.213312937042044	12.3698427977481	1.79426150835694	0.0894862829742433	0.375692933321927	-4.96117802938936
sp|Q96BI1|S22AI_HUMAN	-0.458626716502099	9.05823667712698	-1.79102911696375	0.090020388125747	0.377050017590658	-4.96623219845269
sp|P53621|COPA_HUMAN	0.16795077799167	13.8991538893359	1.79003918975522	0.0901845144013458	0.377050017590658	-4.96777878987427
sp|Q99538|LGMN_HUMAN	-0.740223328865168	7.89012130318609	-1.7865981533379	0.0907570576783179	0.378297948718024	-4.97315021803385
sp|Q8TD55|PKHO2_HUMAN	-0.282696271413187	11.27953410686	-1.78598608662091	0.0908592288566911	0.378297948718024	-4.97410489956555
sp|Q12846|STX4_HUMAN	-0.883051912733098	7.27417197458221	-1.78438423418484	0.0911270978657404	0.378629326049595	-4.97660234389208
sp|Q9UKD2|MRT4_HUMAN	0.345111479380357	8.68008998149139	1.78325131522924	0.0913169649855283	0.378635910486386	-4.97836773761141
sp|P49419|AL7A1_HUMAN	0.57953911927539	8.77597626410872	1.77994878029734	0.0918724086130996	0.379732122727962	-4.98350954115506
sp|P08758|ANXA5_HUMAN	0.212070573244837	16.439729170301	1.77795614806294	0.0922089649547223	0.379732122727962	-4.98660872199475
sp|Q9BXW7|HDHD5_HUMAN	0.888605903180149	8.19340853892591	1.77658397572543	0.0924413490284751	0.379732122727962	-4.98874148668671
sp|P02751|FINC_HUMAN	-0.596161739420705	10.8178614465644	-1.77609007450209	0.0925251182914794	0.379732122727962	-4.98950887619401
sp|Q9NVH1|DJC11_HUMAN	-0.517239306092264	7.60058648775635	-1.77500430077632	0.0927095057692748	0.379732122727962	-4.99119535451107
sp|O75563|SKAP2_HUMAN	-0.946548651440379	8.01698912812457	-1.77497605105123	0.0927143074388012	0.379732122727962	-4.99123922382859
sp|P16152|CBR1_HUMAN	0.267400984073005	12.307236871403	1.7690233705186	0.0937309368006163	0.381878150038007	-5.00047236131372
sp|P12814|ACTN1_HUMAN	0.239143000081381	13.5285297687003	1.76889606159519	0.0937527847300026	0.381878150038007	-5.00066959266971
sp|Q9UN36|NDRG2_HUMAN	-0.785690794951019	7.58422923055052	-1.76857467162711	0.0938079592833295	0.381878150038007	-5.00116745699918
sp|Q14696|MESD_HUMAN	-0.379560296308982	10.0601205289038	-1.76302814880669	0.0947646135480278	0.383470354925625	-5.00974960794422
sp|Q96AG4|LRC59_HUMAN	-0.24688444583002	12.1162818970934	-1.76217145487616	0.0949131276486517	0.383470354925625	-5.01107349327857
sp|Q9Y4E8|UBP15_HUMAN	0.208410082866607	10.6270895049105	1.76214242796273	0.0949181632129154	0.383470354925625	-5.01111834191233
sp|Q9Y5B9|SP16H_HUMAN	0.469990994013422	8.11124917195096	1.76060695540654	0.0951848666290954	0.383470354925625	-5.0134900187398
sp|P52597|HNRPF_HUMAN	-0.287521247789877	11.2442807202301	-1.75927329293187	0.0954170444587933	0.383470354925625	-5.01554880720316
sp|P27348|1433T_HUMAN	0.209409789130447	11.6983336213866	1.7586607961529	0.0955238388970644	0.383470354925625	-5.0164939586865
sp|Q99541|PLIN2_HUMAN	-0.261745447666515	10.8579128616306	-1.75783635255372	0.0956677520057825	0.383470354925625	-5.01776580394386
sp|Q8IUR0|TPPC5_HUMAN	-0.541681350954038	10.3975831311443	-1.75751112977217	0.0957245739297184	0.383470354925625	-5.01826740077587
sp|P11310|ACADM_HUMAN	-0.175091770694076	11.629026610348	-1.7520182376053	0.0966887084162104	0.386420033964354	-5.02672934887025
sp|Q9NUQ9|FA49B_HUMAN	0.184308873309925	12.0022230806804	1.74933169844595	0.0971633190441815	0.386420033964354	-5.03086126000044
sp|Q6RW13|ATRAP_HUMAN	-0.230961856848284	8.90194405055502	-1.74874689753922	0.0972668986001143	0.386420033964354	-5.03176009600976
sp|P54920|SNAA_HUMAN	-0.168679965348808	13.0587246928206	-1.74806162611541	0.0973883951715996	0.386420033964354	-5.03281308569808
sp|Q9Y6M7|S4A7_HUMAN	-0.530747994374336	7.59700544670136	-1.74787413615144	0.0974216594828083	0.386420033964354	-5.03310113263163
sp|Q8N1S5|S39AB_HUMAN	-1.146135203528	7.30582821947427	-1.74591522782974	0.0977697964654409	0.387037521047248	-5.03610936665996
sp|Q96HV5|TM41A_HUMAN	-0.371312013600747	8.98924770185122	-1.74033459670016	0.0987674987632551	0.389785624287805	-5.04466633228164
sp|Q7Z7H8|RM10_HUMAN	-0.94515503722334	5.99064333042826	-1.73928320017563	0.098956450103114	0.389785624287805	-5.04627630949927
sp|O00764|PDXK_HUMAN	0.276729429476291	10.9600922265974	1.73711962050428	0.0993462611997025	0.389785624287805	-5.04958718285226
sp|O95319|CELF2_HUMAN	-0.346867111900394	8.66322270356095	-1.73685604488157	0.0993938401288367	0.389785624287805	-5.04999032723099
sp|Q9Y6D6|BIG1_HUMAN	0.639563789997077	10.0993036641519	1.73663846857541	0.099433130412553	0.389785624287805	-5.05032308212258
sp|P11117|PPAL_HUMAN	-0.260646499414822	12.7445298695516	-1.73089449928562	0.100475253895633	0.392488077885537	-5.05909707283423
sp|Q14739|LBR_HUMAN	0.355812258293843	11.5433908477508	1.73068819012344	0.100512859329215	0.392488077885537	-5.05941182992101
sp|Q7L014|DDX46_HUMAN	0.468745117579152	9.92392343747138	1.72813500181191	0.10097925436398	0.393545117298381	-5.0633049189601
sp|Q9NZD8|SPG21_HUMAN	0.421564676646836	7.99664086460961	1.72487909523854	0.101576726454788	0.39412344786224	-5.06826359270232
sp|P16671|CD36_HUMAN	-0.717287234685642	11.2044549851121	-1.72428363485369	0.101686325300365	0.39412344786224	-5.06916974741823
sp|P26639|SYTC_HUMAN	0.201089658057704	11.8973178794039	1.72358147557677	0.101815693974034	0.39412344786224	-5.07023798785698
sp|Q9BXD5|NPL_HUMAN	-0.63589755342786	7.7517088910073	-1.72241148772443	0.102031572783861	0.39412344786224	-5.07201727927397
sp|Q9BU61|NDUF3_HUMAN	0.650531221902137	8.66674680859091	1.7204539566894	0.102393647242995	0.39412344786224	-5.07499232727511
sp|P06576|ATPB_HUMAN	-0.190883092147878	16.8633106758529	-1.7203361560965	0.102415471522637	0.39412344786224	-5.07517128337634
sp|Q9HB19|PKHA2_HUMAN	-0.423485750787517	9.02040765486627	-1.71988261454412	0.102499534177997	0.39412344786224	-5.07586019702859
sp|P48449|ERG7_HUMAN	-0.437823038559594	11.4109953194799	-1.7156526732501	0.10328641118185	0.394812688080419	-5.08227909852939
sp|P62877|RBX1_HUMAN	-0.700372829476519	9.02718147431811	-1.71564519371671	0.103287807164372	0.394812688080419	-5.08229043868393
sp|P49753|ACOT2_HUMAN	0.409809359831137	12.6743197007578	1.71510149178445	0.103389327427464	0.394812688080419	-5.08311468231112
sp|Q07020|RL18_HUMAN	0.163064059152923	13.5639864643151	1.71470138307772	0.103464090809737	0.394812688080419	-5.08372112185529
sp|Q5BJH7|YIF1B_HUMAN	-0.584638777573441	6.89974030074313	-1.71054833806575	0.104242873999084	0.396402659649401	-5.09000987338963
sp|Q96KA5|CLP1L_HUMAN	0.965168707878728	8.61955831116851	1.71037764086603	0.10427499102662	0.396402659649401	-5.09026811874087
sp|O14735|CDIPT_HUMAN	0.193498434379329	11.7174116591841	1.70793503277719	0.10473550674277	0.397402083131528	-5.09396148769265
sp|Q92974|ARHG2_HUMAN	-0.146351941647447	11.9217085141927	-1.70307771811604	0.10565648062761	0.400141586708331	-5.10129481194728
sp|P46952|3HAO_HUMAN	0.306159309055996	8.85248408254621	1.70147761096876	0.105961391046396	0.40044918317913	-5.10370729505985
sp|Q15738|NSDHL_HUMAN	-0.241307179496046	12.5340629948004	-1.70056329253998	0.106135959539769	0.40044918317913	-5.10508508381484
sp|Q12931|TRAP1_HUMAN	-0.138551059535834	12.6673529667461	-1.69549066739284	0.107108959178633	0.403363514809421	-5.11271937790153
sp|Q9HB40|RISC_HUMAN	0.356131548846211	9.435731645595	1.68839663233281	0.10848253392561	0.407408020516004	-5.12336837632377
sp|Q6NUT3|MFS12_HUMAN	0.454167446455829	9.76857072542252	1.68785453921422	0.108588114866523	0.407408020516004	-5.12418080040013
sp|P42768|WASP_HUMAN	0.53149836673005	9.01569848765071	1.68257734955378	0.109620540697014	0.410515656129785	-5.13207978151767
sp|P51809|VAMP7_HUMAN	-0.32079503203963	11.2567962256092	-1.68035534649093	0.110057761966974	0.411386913225993	-5.13540036516522
sp|P62753|RS6_HUMAN	0.164446027372058	12.8366429680827	1.67706594237057	0.110707756407857	0.41257923676812	-5.14031025583829
sp|Q99643|C560_HUMAN	0.775670484747241	7.42562536457537	1.67616616187981	0.110886126664215	0.41257923676812	-5.14165208954504
sp|Q9Y5K5|UCHL5_HUMAN	0.229151395432538	10.2070333731047	1.67470542478823	0.111176223341515	0.41257923676812	-5.14382936133824
sp|P17655|CAN2_HUMAN	0.324366947279534	11.6878024017424	1.67459898347293	0.11119738753273	0.41257923676812	-5.14398796149461
sp|P09012|SNRPA_HUMAN	0.566862769404418	9.06934091435293	1.66965173582139	0.11218488065764	0.415176586692643	-5.1513514125163
sp|Q13813|SPTN1_HUMAN	-0.341208147121412	11.9436301255279	-1.66902594080704	0.112310324794032	0.415176586692643	-5.15228171500849
sp|Q9Y6B6|SAR1B_HUMAN	0.861505456005898	7.73514112976144	1.66536649245251	0.113046284683135	0.417130419261992	-5.15771675048909
sp|Q13231|CHIT1_HUMAN	-0.550354101192291	12.0763980775795	-1.66107723386729	0.113914147471007	0.419562913121235	-5.16407613305882
sp|P62857|RS28_HUMAN	0.203778018738284	11.8648997991681	1.65703769692853	0.114736676704513	0.421819847994107	-5.17005434141259
sp|Q16611|BAK_HUMAN	-0.713162496446921	11.1970575377278	-1.65387294692708	0.115384616188418	0.423009278876014	-5.17473050917302
sp|Q8NBJ7|SUMF2_HUMAN	-0.376863097707115	8.21924934705441	-1.65340394865558	0.115480902089971	0.423009278876014	-5.17542293553498
sp|Q13144|EI2BE_HUMAN	0.797161601227209	8.40059264885307	1.65223390843843	0.115721411323094	0.423119560310441	-5.17714975047197
sp|P30048|PRDX3_HUMAN	-0.150942026131217	14.2391693000991	-1.65087998671661	0.116000251199102	0.42336933786097	-5.17914683304481
sp|Q9P2R3|ANFY1_HUMAN	0.275867606805829	9.90679185760518	1.64927315427315	0.116331920586062	0.423810674453934	-5.18151541357189
sp|P46940|IQGA1_HUMAN	0.114926506614511	15.0317621812673	1.64672919097174	0.116858676453201	0.424959852346089	-5.18526193541069
sp|P21980|TGM2_HUMAN	0.393029198885504	14.9165064513709	1.64383440363162	0.117460542842419	0.42637753006517	-5.18951996386879
sp|Q02318|CP27A_HUMAN	-0.169579928713546	14.8819828039584	-1.64281485518985	0.117673148244317	0.426379641656435	-5.19101833945117
sp|Q3V6T2|GRDN_HUMAN	0.343023743476243	10.4683555471122	1.64091419712474	0.118070364557352	0.426511432326475	-5.19380981288322
sp|P06396|GELS_HUMAN	0.220359404808855	15.3016329817058	1.64061165025239	0.118133698560839	0.426511432326475	-5.19425394090187
sp|Q92616|GCN1_HUMAN	0.186506035096375	11.855370086768	1.63781634018583	0.118720225634606	0.427860884858769	-5.19835451004696
sp|Q13724|MOGS_HUMAN	-0.245573968810493	10.4324201889091	-1.63585400046044	0.119133451422674	0.428582058695882	-5.20123008502966
sp|Q15459|SF3A1_HUMAN	-0.172415781670027	9.66708098302778	-1.63387871630139	0.119550636466967	0.429314874884053	-5.2041220664625
sp|Q9NRZ7|PLCC_HUMAN	-0.834366888365272	8.56426896132949	-1.62940653947839	0.120499757652281	0.431338976051133	-5.21066019526515
sp|Q14534|ERG1_HUMAN	-0.579572920706942	9.13629462808772	-1.62920225744463	0.120543264316627	0.431338976051133	-5.21095853120402
sp|P34897|GLYM_HUMAN	-0.126289414552485	13.8493932876151	-1.62698510694417	0.121016316588765	0.432262544689178	-5.2141947089407
sp|Q7Z4W1|DCXR_HUMAN	-0.170117115250623	10.8918960050075	-1.62455317808816	0.121537003862018	0.433352685756238	-5.21774063711749
sp|P05771|KPCB_HUMAN	0.32040550719926	9.11355763323602	1.62151115506644	0.122190987708724	0.434913409349106	-5.22217060713906
sp|P30461|1B13_HUMAN	-1.67827927734602	9.8069095825872	-1.61914128378331	0.122702534255896	0.435210378833447	-5.22561749362221
sp|Q9H1C4|UN93B_HUMAN	0.844994740908765	8.02336735997738	1.6191194642327	0.122707252510475	0.435210378833447	-5.22564921197863
sp|Q8NFW8|NEUA_HUMAN	-0.270230867154774	9.69335751015751	-1.61525266763246	0.123545837316641	0.435620894992368	-5.23126524414331
sp|P01903|DRA_HUMAN	0.748186332289309	12.1271614618055	1.6147162773445	0.123662545460406	0.435620894992368	-5.23204349682303
sp|P31948|STIP1_HUMAN	0.138075502554649	13.4957979930312	1.61453741930098	0.123701482243076	0.435620894992368	-5.23230296067331
sp|P14317|HCLS1_HUMAN	-0.216485910961582	10.3288887004066	-1.6139021501274	0.123839862028304	0.435620894992368	-5.23322435372378
sp|Q68CZ2|TENS3_HUMAN	0.197724855806801	12.5891507872954	1.6100855155889	0.124673993710569	0.435620894992368	-5.23875432513183
sp|Q16181|SEPT7_HUMAN	0.834763458434102	8.17484214981293	1.61007045878926	0.124677293782897	0.435620894992368	-5.23877612186665
sp|P55160|NCKPL_HUMAN	-0.189023297762237	11.7526540155156	-1.60990424164474	0.12471372931415	0.435620894992368	-5.2390167333886
sp|Q9HB71|CYBP_HUMAN	0.347457783837141	10.421451900877	1.60937335398082	0.124830162525979	0.435620894992368	-5.2397851086265
sp|Q01581|HMCS1_HUMAN	0.57774616715075	8.86600524182171	1.60914790461355	0.124879635415709	0.435620894992368	-5.24011135365974
sp|P48444|COPD_HUMAN	0.159217280694737	12.327341739529	1.60864894041253	0.124989187673096	0.435620894992368	-5.2408332778742
sp|Q9Y2S7|PDIP2_HUMAN	-0.182043738454633	10.4869686597572	-1.60518806475161	0.125751292868131	0.437518771553305	-5.24583604734162
sp|O95070|YIF1A_HUMAN	-0.512849521821755	8.25662704608811	-1.60307870816338	0.126217707946382	0.43817674664233	-5.24888123315026
sp|P51606|RENBP_HUMAN	-0.229981341940277	10.2461599014094	-1.60236348427864	0.126376187495053	0.43817674664233	-5.24991309340321
sp|Q92896|GSLG1_HUMAN	-0.217922275563399	11.8644158264612	-1.60100120957641	0.126678505455754	0.438468974994012	-5.25187751061555
sp|Q9HBI1|PARVB_HUMAN	-0.341940756385858	9.39919561570832	-1.59867564631691	0.127196008020607	0.438814863297523	-5.25522812283667
sp|P68104|EF1A1_HUMAN	0.188752501424942	14.593528386155	1.59859112021691	0.127214850970888	0.438814863297523	-5.25534983744952
sp|P04439|1A03_HUMAN	0.963371216085168	10.2832502206533	1.59729350640577	0.127504416710019	0.438817530532482	-5.25721775282862
sp|Q15836|VAMP3_HUMAN	-0.221558854995589	10.3918176658163	-1.59663292061071	0.127652041452761	0.438817530532482	-5.25816823123223
sp|Q15477|SKIV2_HUMAN	0.45873518321336	8.76693791330684	1.59186634181583	0.128721532006327	0.441622695964498	-5.26501787402383
sp|Q8IWT6|LRC8A_HUMAN	0.219616358199859	10.6023106525614	1.58957444406585	0.129238453007016	0.441622695964498	-5.26830591022325
sp|Q15907|RB11B_HUMAN	-0.157097034404591	13.3952108581834	-1.58666653958313	0.129896824563142	0.441622695964498	-5.27247258432136
sp|Q92522|H1X_HUMAN	-0.255894999901832	8.77260030307636	-1.58664399872721	0.129901938987876	0.441622695964498	-5.27250486030161
sp|P35236|PTN7_HUMAN	0.441388767690739	8.67082518019257	1.58652046050516	0.12992997229672	0.441622695964498	-5.2726817470908
sp|P61353|RL27_HUMAN	0.375673209374675	10.8620755643482	1.58575003997111	0.130104911111784	0.441622695964498	-5.27378463192811
sp|Q15005|SPCS2_HUMAN	-0.300646587509803	10.7374807274307	-1.58540781101738	0.130182684331304	0.441622695964498	-5.27427441620244
sp|P62910|RL32_HUMAN	0.32468847853351	11.3026555199062	1.58467367367572	0.13034965262042	0.441622695964498	-5.27532481649418
sp|P49720|PSB3_HUMAN	-0.264436287001653	10.1002346648427	-1.58425701230417	0.130444495973601	0.441622695964498	-5.27592081130861
sp|Q9BXJ9|NAA15_HUMAN	0.250221955321182	11.1146786906984	1.58202969275923	0.130952478876116	0.442597369781293	-5.27910478699719
sp|Q6PI48|SYDM_HUMAN	-0.168830617974502	11.2761985671041	-1.57787938198135	0.131903473826341	0.444899888694637	-5.28502872057471
sp|Q9NR30|DDX21_HUMAN	0.289173348824654	11.2076336303852	1.57418325779875	0.132755274898493	0.444899888694637	-5.29029451861036
sp|Q93050|VPP1_HUMAN	-0.214870108754678	12.5892471171147	-1.57396897864111	0.132804798525129	0.444899888694637	-5.29059951296513
sp|P46459|NSF_HUMAN	-0.147585983132329	12.7584854856817	-1.57262343495246	0.133116131520568	0.444899888694637	-5.29251397853355
sp|Q01082|SPTB2_HUMAN	-0.427815234251206	10.8379388156387	-1.5722286133584	0.133207601807671	0.444899888694637	-5.29307550423991
sp|P61289|PSME3_HUMAN	0.191522675099261	10.5160155504541	1.57198254969276	0.133264635276576	0.444899888694637	-5.29342540874612
sp|P11215|ITAM_HUMAN	-0.210247350904774	14.0463438231461	-1.57082103273872	0.133534132295634	0.444899888694637	-5.29507653782339
sp|P62841|RS15_HUMAN	0.881043541941365	8.51933041368015	1.56935102848961	0.133875860308364	0.444899888694637	-5.29716487089866
sp|Q15404|RSU1_HUMAN	-0.402484002163099	8.70098309744122	-1.56916471462859	0.133919224522806	0.444899888694637	-5.29742944877325
sp|O75390|CISY_HUMAN	-0.320970872538869	13.0236124537999	-1.56875731080968	0.13401408806411	0.444899888694637	-5.29800790628598
sp|Q13438|OS9_HUMAN	-0.533303608843713	8.75290869818172	-1.56829291475529	0.134122290899839	0.444899888694637	-5.29866714672219
sp|P49411|EFTU_HUMAN	-0.106053331332717	13.6996238698996	-1.56677218529388	0.134477128892852	0.444899888694637	-5.30082489007058
sp|P30520|PURA2_HUMAN	-0.290318596446477	9.90283601231515	-1.56616593153588	0.134618807757381	0.444899888694637	-5.30168465503314
sp|Q86U42|PABP2_HUMAN	-0.61561902579495	7.76972561411301	-1.56568625102171	0.134730995631543	0.444899888694637	-5.3023647407723
sp|Q14344|GNA13_HUMAN	-0.190186206647935	11.2380177454056	-1.5623589360143	0.135511347661029	0.44597614180019	-5.30707783736574
sp|Q8IWB7|WDFY1_HUMAN	-0.137545261209297	11.0538964823436	-1.56111559339564	0.135803917463648	0.44597614180019	-5.30883706927898
sp|Q9Y230|RUVB2_HUMAN	0.170705770815241	11.9741850716048	1.56110278084431	0.135806935123999	0.44597614180019	-5.30885519251454
sp|P15498|VAV_HUMAN	0.260117572117164	10.8136519683571	1.55910850068511	0.136277320319913	0.44597614180019	-5.31167471083813
sp|Q07954|LRP1_HUMAN	0.220113285454106	12.4489729347296	1.55684031756452	0.136813966599145	0.44597614180019	-5.31487815617806
sp|Q9P0S9|TM14C_HUMAN	0.731307219321575	8.85066187180985	1.55567552681638	0.137090239351171	0.44597614180019	-5.31652186305336
sp|P61224|RAP1B_HUMAN	-0.388934675191754	9.52915098513424	-1.55524548953476	0.137192356279582	0.44597614180019	-5.31712847901588
sp|Q9BQA9|CQ062_HUMAN	-0.206447832330644	11.3712588734837	-1.55520001170782	0.137203159191421	0.44597614180019	-5.31719262317179
sp|Q96TA1|NIBL1_HUMAN	0.230263054567095	13.9557462338242	1.555115200982	0.137223307234253	0.44597614180019	-5.31731224057649
sp|Q9HAV0|GBB4_HUMAN	-0.499084787504867	10.715869105653	-1.55475914605427	0.137307920347018	0.44597614180019	-5.31781436796706
sp|P09237|MMP7_HUMAN	0.597265781303021	11.0444952274211	1.55396678572562	0.1374963739016	0.44597614180019	-5.31893148321216
sp|P36542|ATPG_HUMAN	-0.114558862821537	12.1430577353823	-1.55151990678834	0.138079700407123	0.447146984732244	-5.32237850631617
sp|Q9BVC6|TM109_HUMAN	-0.140402219565795	12.2240696375446	-1.55051178666856	0.138320633107937	0.447207062990453	-5.32379748868499
sp|P62834|RAP1A_HUMAN	-0.187007193465659	9.54259058980971	-1.54814856001083	0.13888680222245	0.44831678855433	-5.32712110839558
sp|P22102|PUR2_HUMAN	0.253533799278921	12.0505714957068	1.54541884442497	0.139543179688195	0.449713676847691	-5.33095535675827
sp|Q15392|DHC24_HUMAN	-0.438710281642669	12.1872363836453	-1.53836559672083	0.141251170018075	0.454489764650158	-5.34083871722789
sp|P13473|LAMP2_HUMAN	-0.273853562237958	11.2157109024139	-1.53660540581034	0.141680117725397	0.45514172004117	-5.34329980829898
sp|P50148|GNAQ_HUMAN	-0.372105033538229	8.53215855269599	-1.53500830212773	0.142070260373468	0.455667134945845	-5.34553101019037
sp|P62136|PP1A_HUMAN	-0.202445385829307	10.8036159660965	-1.53192744868867	0.142825382468056	0.456144930093488	-5.34983004661596
sp|P46783|RS10_HUMAN	0.187140609460494	12.8050449874699	1.53183825719099	0.142847293096248	0.456144930093488	-5.34995440648533
sp|O75558|STX11_HUMAN	0.174011003147028	8.79289524387699	1.53010503404973	0.143273629184922	0.456144930093488	-5.35236994319342
sp|P08236|BGLR_HUMAN	0.23862277792343	12.4629529175218	1.52949942756223	0.143422844809588	0.456144930093488	-5.35321346400627
sp|Q15435|PP1R7_HUMAN	0.171365296259317	11.2625957695043	1.52906941060597	0.143528875305575	0.456144930093488	-5.35381225925808
sp|P51580|TPMT_HUMAN	0.246313471352828	10.5381028570709	1.52802929397416	0.143785609328642	0.456144930093488	-5.35526008060873
sp|Q86TB9|PATL1_HUMAN	-0.648137419172531	6.74548283513417	-1.52792733105427	0.143810797571402	0.456144930093488	-5.35540197033805
sp|P20701|ITAL_HUMAN	-1.05419507018145	8.9646450591917	-1.52678794481836	0.144092513580955	0.456144930093488	-5.35698702606023
sp|Q5JRX3|PREP_HUMAN	-0.21638788585105	10.4114373107851	-1.52610879068508	0.144260654171784	0.456144930093488	-5.35793139960043
sp|Q9Y5X3|SNX5_HUMAN	0.239335856600825	9.9620574990206	1.52497511957908	0.144541684357719	0.456227203018894	-5.35950706816405
sp|P55884|EIF3B_HUMAN	0.195354205396816	12.7158942546898	1.52407058600264	0.144766238849287	0.456227203018894	-5.36076361890406
sp|Q8NEV1|CSK23_HUMAN	-0.168316381726687	10.3293016453486	-1.52326179007274	0.144967271371991	0.456227203018894	-5.36188668966137
sp|Q03518|TAP1_HUMAN	-0.224887249482961	12.4626260112829	-1.52187481420253	0.145312554698436	0.45659929296649	-5.36381153988912
sp|Q9HA77|SYCM_HUMAN	-0.284116342113109	10.1234297836134	-1.51792681788381	0.14629913551033	0.458982155243795	-5.36928321363551
sp|O95834|EMAL2_HUMAN	0.559301239398343	7.10691983096106	1.51533072846489	0.146950906336015	0.46030883589054	-5.37287527702404
sp|Q63HN8|RN213_HUMAN	0.256981975617219	11.5314558376499	1.51441036319155	0.14718254932873	0.460317428771501	-5.37414759943256
sp|P31942|HNRH3_HUMAN	-0.389022094138186	11.4938473312019	-1.51176816118214	0.147849236555248	0.461132893747518	-5.37779690087022
sp|P27824|CALX_HUMAN	-0.189689648901732	13.5348361994302	-1.51102862031972	0.148036286921977	0.461132893747518	-5.3788174455466
sp|P27635|RL10_HUMAN	0.196988009875689	13.4405293872798	1.51065364645044	0.148131203063599	0.461132893747518	-5.37933475151037
sp|Q9BUJ2|HNRL1_HUMAN	-0.348877641377725	7.8110844409614	-1.50721709764767	0.149003437212584	0.462571288981121	-5.38407113123405
sp|Q9BWM7|SFXN3_HUMAN	-0.167368379171304	13.1044457158702	-1.50702112750828	0.149053304455379	0.462571288981121	-5.38434097389024
sp|P13861|KAP2_HUMAN	-0.203017889562243	10.9092730713481	-1.50590385308515	0.149337873881976	0.4625882017004	-5.38587889673784
sp|P07203|GPX1_HUMAN	-0.210004185502452	8.45936733198108	-1.50504324745991	0.149557376194721	0.4625882017004	-5.38706291607244
sp|Q92947|GCDH_HUMAN	-0.480419008942443	9.32882913583362	-1.50343568351031	0.149968109283587	0.4625882017004	-5.38927319925023
sp|Q86UX7|URP2_HUMAN	0.110463154925194	15.2000332517136	1.50339361634445	0.149978869969498	0.4625882017004	-5.38933101404266
sp|Q96A33|CCD47_HUMAN	-0.257882423303114	10.5588105641336	-1.50119675021619	0.150541711202639	0.463613141238143	-5.39234852858026
sp|P63104|1433Z_HUMAN	-0.289581393435233	13.0975146697884	-1.493738014032	0.152465690683492	0.467962016558167	-5.40256803078156
sp|P62269|RS18_HUMAN	0.129399652985155	14.3714546470821	1.49211395959696	0.152887294406719	0.467962016558167	-5.40478798265707
sp|P05107|ITB2_HUMAN	-0.144028119019502	15.7135685317276	-1.49205131814671	0.152903575338155	0.467962016558167	-5.40487357098267
sp|Q08945|SSRP1_HUMAN	0.145847137717372	9.25827662409041	1.49048513016928	0.153311103094526	0.467962016558167	-5.40701258046296
sp|O43707|ACTN4_HUMAN	-0.124359729354302	11.5984582017032	-1.49034866104028	0.153346655233059	0.467962016558167	-5.40719887960952
sp|Q96JB5|CK5P3_HUMAN	-0.136361245177392	10.9660998039227	-1.49002101207655	0.153432040174439	0.467962016558167	-5.40764611150905
sp|Q9UNF0|PACN2_HUMAN	0.127404396418722	12.2840721649762	1.48944301814329	0.153582760282641	0.467962016558167	-5.40843487141956
sp|O14976|GAK_HUMAN	0.400264587894272	9.94239749134846	1.48525890546019	0.154677469702493	0.470584556084287	-5.41413763663676
sp|P55957|BID_HUMAN	0.397209877445845	7.80655726336965	1.48373844219686	0.155076864398994	0.471086970251324	-5.41620687398301
sp|P46777|RL5_HUMAN	0.131621043485824	12.8640727314865	1.48188858343265	0.155563928986253	0.471853787618937	-5.41872217126999
sp|P08779|K1C16_HUMAN	1.11178300255286	6.67565961210771	1.47935205572935	0.156233838088039	0.473172060835914	-5.4221671780981
sp|Q9UBR2|CATZ_HUMAN	0.201859635876673	13.5638495761204	1.47689513659184	0.156884982453358	0.474429623629628	-5.42549968061066
sp|Q9H0U6|RM18_HUMAN	0.593188629684425	7.57728083073982	1.47526768048255	0.157317525547291	0.475023339152557	-5.42770474314858
sp|P05166|PCCB_HUMAN	-0.660195539627457	7.26908776253974	-1.47204080981019	0.1581780563189	0.475155125991319	-5.4320712650424
sp|P14324|FPPS_HUMAN	0.308651839033033	11.107237759186	1.47172516294263	0.158262439076006	0.475155125991319	-5.43249798985126
sp|Q14195|DPYL3_HUMAN	-0.569601098449771	6.89250917818469	-1.47081283268517	0.158506542662346	0.475155125991319	-5.43373097253981
sp|P35606|COPB2_HUMAN	0.106274593415423	13.1067830494175	1.47036759644466	0.158625782479517	0.475155125991319	-5.43433247702401
sp|Q66K14|TBC9B_HUMAN	-0.312295727087902	9.64098869868103	-1.46900012776786	0.158992467984099	0.475155125991319	-5.43617900779471
sp|Q92538|GBF1_HUMAN	-0.464256314814929	9.15542927595008	-1.46881550292959	0.159042028215868	0.475155125991319	-5.43642820893632
sp|P09769|FGR_HUMAN	-0.249641045118922	12.9410007199923	-1.46833415049647	0.159171300865197	0.475155125991319	-5.43707780906812
sp|Q96FZ7|CHMP6_HUMAN	-0.321803934290824	7.57645745514803	-1.46803607810982	0.159251394787742	0.475155125991319	-5.43747998360338
sp|P10253|LYAG_HUMAN	-0.339834040540532	12.4799627953794	-1.46560370719489	0.159906224381728	0.475542234191441	-5.44075947613243
sp|Q92945|FUBP2_HUMAN	-0.272892405839395	10.9108653590503	-1.46534076307098	0.159977144793914	0.475542234191441	-5.44111374094809
sp|P11049|CD37_HUMAN	0.400804625704222	7.92047848480941	1.46492050751278	0.160090548258382	0.475542234191441	-5.44167984828468
sp|P30533|AMRP_HUMAN	-0.25382408712686	11.4928115278734	-1.46269700442603	0.160691644349611	0.476623741573845	-5.44467291336538
sp|P61081|UBC12_HUMAN	0.186362043983486	8.98723060328462	1.46125185506424	0.161083312825187	0.476985511787725	-5.44661632433549
sp|O94874|UFL1_HUMAN	-0.282980848834528	12.0351761765877	-1.46049779672549	0.161287990062483	0.476985511787725	-5.44762977077619
sp|P27701|CD82_HUMAN	0.300141861635623	9.20429151250663	1.45862943844748	0.161796044005436	0.477785381049825	-5.45013905745505
sp|Q8N163|CCAR2_HUMAN	-0.18739984919999	10.3902648497228	-1.4561298289962	0.162477798753246	0.478446026988673	-5.45349220093677
sp|Q9BT22|ALG1_HUMAN	-0.293101787521275	8.36538790123336	-1.45486804225333	0.162822835639544	0.478446026988673	-5.45518313144003
sp|Q96C19|EFHD2_HUMAN	-0.225092624101627	13.9288971763024	-1.45399777253305	0.163061160762655	0.478446026988673	-5.45634871598523
sp|Q53GQ0|DHB12_HUMAN	-0.145107225293367	13.1811405338116	-1.45170344438616	0.163690834398031	0.478446026988673	-5.45941896780433
sp|Q9UBS4|DJB11_HUMAN	-0.191636188554035	11.84698021829	-1.4508080873607	0.163937101682512	0.478446026988673	-5.46061609350584
sp|P31947|1433S_HUMAN	0.396928592184361	8.31544456769444	1.45037891171431	0.164055253397005	0.478446026988673	-5.46118971140037
sp|P42766|RL35_HUMAN	0.131398313948049	11.6889419231362	1.45028768294213	0.164080377568032	0.478446026988673	-5.46131162668976
sp|P07355|ANXA2_HUMAN	0.134416824102765	17.2427502019931	1.45014213911959	0.164120466472028	0.478446026988673	-5.46150611443226
sp|P10451|OSTP_HUMAN	-0.347939718580797	9.17647705325913	-1.44930092711962	0.16435232849381	0.478446026988673	-5.4626299109036
sp|Q9BTU6|P4K2A_HUMAN	-0.14274006427776	13.1931187280811	-1.44913204907297	0.164398908328778	0.478446026988673	-5.46285545753477
sp|Q16401|PSMD5_HUMAN	0.420193415916984	11.6932727963985	1.4455330272139	0.165394153529955	0.478850097979904	-5.46765724462977
sp|O14579|COPE_HUMAN	0.128536088337645	11.7948099012565	1.44495816591191	0.165553575589122	0.478850097979904	-5.46842334903919
sp|P37802|TAGL2_HUMAN	0.178900563618537	12.3945198253114	1.4449512887586	0.165555483538076	0.478850097979904	-5.46843251260951
sp|Q96HS1|PGAM5_HUMAN	-0.162238556732751	9.61188686922444	-1.44456798067184	0.165661854198697	0.478850097979904	-5.46894320311356
sp|Q9UPN3|MACF1_HUMAN	-0.155321757413082	11.3677495569649	-1.44432854232284	0.165728328291404	0.478850097979904	-5.46926215835196
sp|P36957|ODO2_HUMAN	-0.17623709128277	14.1390716387788	-1.44004826768627	0.16692031456234	0.481602227524916	-5.47495686636617
sp|P78347|GTF2I_HUMAN	0.286044711152863	10.2424300608181	1.43758951840969	0.16760818921246	0.482894080954523	-5.47822208635687
sp|P84098|RL19_HUMAN	0.163700922073101	12.1920142437861	1.43578414371192	0.168114740254981	0.483660576041154	-5.48061681806375
sp|Q96IJ6|GMPPA_HUMAN	0.410103544644591	7.54028867510391	1.43010766736499	0.169715565694308	0.486226448554341	-5.48813084824443
sp|Q9Y3E0|GOT1B_HUMAN	-0.310518546184953	12.1497744756704	-1.4296428750377	0.169847189061311	0.486226448554341	-5.48874505666337
sp|P14314|GLU2B_HUMAN	-0.173541237735728	11.4213630205843	-1.42908193734484	0.170006150067422	0.486226448554341	-5.48948610756773
sp|Q01469|FABP5_HUMAN	0.184629079611851	15.3861524082544	1.42899293303142	0.17003138361417	0.486226448554341	-5.48960366937422
sp|P23229|ITA6_HUMAN	-0.426138289146113	11.4723509596074	-1.42834375204115	0.170215524506343	0.486226448554341	-5.49046096797286
sp|Q9H5X1|FA96A_HUMAN	0.159519321305828	10.6059997260969	1.42577868562434	0.170944693839092	0.487616708241721	-5.49384533556045
sp|Q8WZ60|KLHL6_HUMAN	-0.568526582137804	7.72452308945044	-1.42389292894938	0.171482372527917	0.487901360922874	-5.49633033966662
sp|Q9GZZ1|NAA50_HUMAN	0.698732770859461	9.5846507986283	1.42372710932404	0.17152971763922	0.487901360922874	-5.49654872790481
sp|P31939|PUR9_HUMAN	0.143411878113023	10.7370875038562	1.42075365267115	0.172380506235334	0.48962881078991	-5.50046141077332
sp|P12236|ADT3_HUMAN	-0.215011937419382	12.8103726756457	-1.41805473128699	0.17315570264233	0.491136978862802	-5.5040072142687
sp|Q9NT62|ATG3_HUMAN	0.211424499979049	10.1791848927187	1.41655084185226	0.173588880915339	0.491672168339081	-5.50598067662452
sp|P26599|PTBP1_HUMAN	-0.267387464051021	12.2132873698918	-1.41317654735889	0.174564002950707	0.493738691890115	-5.51040249366917
sp|P43353|AL3B1_HUMAN	-0.192925952585805	10.92479388848	-1.41056178344582	0.175322677071027	0.493935635584265	-5.51382321429875
sp|Q96PP8|GBP5_HUMAN	-0.638914395975926	8.16991679637554	-1.41004433650286	0.175473130091144	0.493935635584265	-5.51449955712935
sp|Q92688|AN32B_HUMAN	0.238446951152794	10.015379100868	1.40986555327677	0.175525137420528	0.493935635584265	-5.51473319453523
sp|P01892|1A02_HUMAN	-1.16175891629823	9.55521565835896	-1.40955295433315	0.175616101164968	0.493935635584265	-5.51514164818123
sp|Q15041|AR6P1_HUMAN	-0.231778969606204	8.76419727145182	-1.40491907329037	0.176968998627667	0.497045609274076	-5.52118797806102
sp|Q13576|IQGA2_HUMAN	-0.226604868998999	12.2002052121152	-1.40010487163277	0.178383446108205	0.499870357722466	-5.5274527485565
sp|Q13363|CTBP1_HUMAN	-0.142767284617959	8.63432968387167	-1.39963466109202	0.178522085030366	0.499870357722466	-5.52806371684985
sp|Q9Y624|JAM1_HUMAN	-0.389881876017718	8.37650710113632	-1.39896245807338	0.178720431229464	0.499870357722466	-5.52893685909231
sp|O15382|BCAT2_HUMAN	0.156200053760806	10.4404296568184	1.39561427908279	0.179711023409536	0.501414659543972	-5.53328089664645
sp|O15258|RER1_HUMAN	-0.218210466942971	9.0008064588445	-1.39463067368781	0.180002872334022	0.501414659543972	-5.53455547461089
sp|Q16678|CP1B1_HUMAN	0.16883153507098	12.302713132751	1.39452994593623	0.180032781152827	0.501414659543972	-5.53468595926027
sp|P09622|DLDH_HUMAN	-0.213210765013031	12.0148709515812	-1.39373179712267	0.180269914893233	0.501414659543972	-5.53571962946349
sp|P14550|AK1A1_HUMAN	0.280259942680035	12.2827559147968	1.39201058005791	0.180782152781789	0.502144902270963	-5.53794713673227
sp|P54578|UBP14_HUMAN	0.165001317731248	11.0532978620223	1.39101197850508	0.181079875519231	0.502278109888516	-5.5392384618841
sp|P53701|CCHL_HUMAN	-0.512301529611191	8.89116275096552	-1.3898769402448	0.181418754531629	0.502524952290779	-5.54070531529966
sp|P08567|PLEK_HUMAN	0.248158763430876	13.7338746934518	1.38765921846998	0.182082353931439	0.503038113720575	-5.54356858893604
sp|Q96PK6|RBM14_HUMAN	-0.348097277537779	8.43495886865718	-1.38690421253895	0.18230871605784	0.503038113720575	-5.54454253030381
sp|P13693|TCTP_HUMAN	0.240594074307348	11.396761598185	1.38622415628622	0.182512800784174	0.503038113720575	-5.54541942378523
sp|Q9P2W9|STX18_HUMAN	-0.252913703446353	9.48023174453106	-1.38591850562394	0.182604586283451	0.503038113720575	-5.54581343022897
sp|P00403|COX2_HUMAN	0.142948131080809	14.5242912583796	1.38429612103359	0.183092402291317	0.503691957603062	-5.54790363586002
sp|P17152|TMM11_HUMAN	-1.20186115860578	7.63722892980456	-1.3825524096128	0.18361786556914	0.504447442157841	-5.55014795896649
sp|P10809|CH60_HUMAN	-0.114550783428735	14.6681380210779	-1.3775554592442	0.185130394823267	0.507124745500311	-5.55656690209717
sp|P04040|CATA_HUMAN	0.13276796402509	12.8569667982575	1.37731431666251	0.18520363844978	0.507124745500311	-5.55687619377567
sp|P11387|TOP1_HUMAN	-0.505047769119724	8.71925941018528	-1.37683621123874	0.1853489248845	0.507124745500311	-5.55748928717933
sp|P23381|SYWC_HUMAN	-0.306451853073799	14.2868091272953	-1.3740873837803	0.186186011254422	0.508722919337829	-5.56101088799633
sp|P13747|HLAE_HUMAN	-1.04441298971456	9.98167370726214	-1.37290132440057	0.1865481302568	0.508870891324838	-5.56252862969372
sp|Q16798|MAON_HUMAN	0.681152503527884	6.29322450760551	1.37225318249997	0.18674625449912	0.508870891324838	-5.56335757816697
sp|Q04917|1433F_HUMAN	0.634235601102749	7.70388083032527	1.36924651435675	0.187667538977356	0.510689338137298	-5.56719885808161
sp|Q99873|ANM1_HUMAN	0.257255201137525	10.1987822655335	1.3644362394792	0.189149034129289	0.514025280586486	-5.57333024319993
sp|Q9ULQ1|TPC1_HUMAN	-0.254492830496103	9.45834387785847	-1.36347404909717	0.189446494010851	0.514138865662376	-5.57455459854696
sp|Q96LJ7|DHRS1_HUMAN	-0.366893429993898	8.47048914461531	-1.35519556145419	0.192021242827345	0.520424150034758	-5.58505979335087
sp|P52789|HXK2_HUMAN	-0.153993302577394	11.5237211731272	-1.35354958655813	0.192536479549002	0.52111825083855	-5.58714231181126
sp|P13674|P4HA1_HUMAN	-0.608568356217796	7.12956436871006	-1.35161789882098	0.193142557045842	0.522056024488156	-5.58958369917903
sp|P04844|RPN2_HUMAN	-0.166260458459842	14.3945459634557	-1.3504106791472	0.193522099757067	0.522379788740217	-5.59110802083742
sp|P16284|PECA1_HUMAN	0.472414591261793	7.97270209828286	1.34792288700284	0.194306119612139	0.523793038257387	-5.59424579374952
sp|Q15006|EMC2_HUMAN	-0.172796870656049	10.6180793533201	-1.34013994079129	0.196775218646135	0.528430599866853	-5.60403176700521
sp|Q8NHJ6|LIRB4_HUMAN	0.393196952182986	9.53484188276369	1.33966833010563	0.196925631796387	0.528430599866853	-5.60462326861204
sp|P08574|CY1_HUMAN	-0.128180206129157	11.5904375534243	-1.33926421778946	0.19705458995957	0.528430599866853	-5.60512997767878
sp|P06865|HEXA_HUMAN	0.237172689601914	11.5329435130229	1.33919229552616	0.197077548433685	0.528430599866853	-5.60522014662979
sp|P46781|RS9_HUMAN	0.144885314466567	14.6277588757332	1.33324443843185	0.198983535751376	0.532830746199756	-5.6126633008728
sp|P09429|HMGB1_HUMAN	0.280830516453531	9.4412083788099	1.33181603298066	0.199443436260026	0.533352061594298	-5.61444678026757
sp|Q8TCS8|PNPT1_HUMAN	0.180693039839655	8.70675673370497	1.33022344294009	0.199957191238271	0.534015818831558	-5.61643341532892
sp|P30566|PUR8_HUMAN	0.157483257031137	9.46409472580556	1.32775482640393	0.20075561465443	0.534423233793879	-5.61950898534241
sp|P23786|CPT2_HUMAN	-0.187246436923205	11.7251693857927	-1.32768213569044	0.200779163157461	0.534423233793879	-5.61959947753965
sp|Q96AE4|FUBP1_HUMAN	-0.109786067775559	9.87396565506179	-1.32728765890231	0.200906993907594	0.534423233793879	-5.62009048844411
sp|Q8NEW0|ZNT7_HUMAN	-0.233118781376403	10.7841607296357	-1.32624634988114	0.201244740862825	0.534614496532551	-5.62138604707877
sp|Q5GLZ8|HERC4_HUMAN	0.467834846969578	7.80757545138097	1.32391016809523	0.202004111588236	0.535747972173352	-5.62428961016605
sp|Q8NBS9|TXND5_HUMAN	-0.212561499504835	11.8422021735097	-1.3230069326296	0.202298312700029	0.535747972173352	-5.62541108775228
sp|Q5Y7A7|2B1D_HUMAN	0.721881540466211	7.10712208521831	1.32203000562239	0.202616897591652	0.535747972173352	-5.62662335644938
sp|P53396|ACLY_HUMAN	0.132882437113588	12.8929740501823	1.32166187961317	0.202737049638946	0.535747972173352	-5.62707997362898
sp|Q8WWP7|GIMA1_HUMAN	-0.296885812256317	9.56708831091251	-1.31866859636096	0.203716112690397	0.537628743596311	-5.63078891978846
sp|P55735|SEC13_HUMAN	0.205037441646086	11.0746955312359	1.31402234485701	0.205243226132124	0.539192355800644	-5.63653236974419
sp|Q9ULH1|ASAP1_HUMAN	0.188523396639177	9.52023261653472	1.31381151703946	0.205312733723218	0.539192355800644	-5.63679258904376
sp|Q9Y285|SYFA_HUMAN	-0.439697819801767	9.41613726478261	-1.31359890487074	0.205382848381655	0.539192355800644	-5.63705497597899
sp|Q71DI3|H32_HUMAN	0.389850538892965	8.41956491217644	1.3130373399943	0.20556813044787	0.539192355800644	-5.63774784135897
sp|Q14012|KCC1A_HUMAN	0.301663304506665	9.8350380765442	1.31279176104983	0.20564919786131	0.539192355800644	-5.63805076304644
sp|Q9Y678|COPG1_HUMAN	0.147703112768179	12.6447073653747	1.31041616470477	0.206434700473828	0.540367072194414	-5.64097865690515
sp|P12931|SRC_HUMAN	-0.119167085375611	12.894872458917	-1.30894032445843	0.206923882763082	0.540367072194414	-5.64279541570786
sp|O94973|AP2A2_HUMAN	-0.137777211227274	11.0877740669177	-1.30816776497536	0.207180319013716	0.540367072194414	-5.64374576445817
sp|Q15629|TRAM1_HUMAN	-0.280234305648488	10.161291839546	-1.3075740639883	0.207377556494095	0.540367072194414	-5.64447578017733
sp|P46063|RECQ1_HUMAN	0.147450282351489	11.058819038034	1.30697084511196	0.207578107236936	0.540367072194414	-5.64521721972096
sp|Q9H0E2|TOLIP_HUMAN	-0.139704456955096	11.2560862765353	-1.30657597513739	0.207709471310931	0.540367072194414	-5.6457024170657
sp|P12277|KCRB_HUMAN	0.371832024142014	7.25778797282041	1.30251644061831	0.209063777795045	0.542913082023679	-5.65068357487151
sp|O43790|KRT86_HUMAN	-0.732489284192088	6.60831320782714	-1.30105422393792	0.209553285689823	0.542913082023679	-5.65247462395228
sp|P30481|1B44_HUMAN	-1.52866831809205	9.70208559613858	-1.30098339898317	0.209577018671118	0.542913082023679	-5.6525613343381
sp|Q9Y383|LC7L2_HUMAN	0.232204940572027	9.46697863160015	1.30041366881183	0.209768008320437	0.542913082023679	-5.65325870847524
sp|Q14525|KT33B_HUMAN	-0.583395376369989	6.89539501113491	-1.29825500889356	0.210492891905309	0.544088953241101	-5.65589871398718
sp|Q16644|MAPK3_HUMAN	0.251150398084814	9.01061663866473	1.2960327134116	0.21124119597237	0.545109414941377	-5.65861276205462
sp|O00217|NDUS8_HUMAN	0.364362463152982	11.2750426673369	1.29547355252952	0.211429807883776	0.545109414941377	-5.65929505010967
sp|P54577|SYYC_HUMAN	0.249072527073121	9.59716741561802	1.29427041525746	0.211836088626044	0.545457585437866	-5.66076229322793
sp|Q96EC8|YIPF6_HUMAN	-0.142716427656996	8.61520168317136	-1.2912156731398	0.212870375941853	0.547241837656751	-5.66448253136335
sp|Q14203|DCTN1_HUMAN	-0.185846104118944	10.8657966001919	-1.29054145091496	0.213099188701008	0.547241837656751	-5.66530265794657
sp|Q99836|MYD88_HUMAN	0.357183960166214	8.02079141754141	1.28981659265936	0.213345400657828	0.547241837656751	-5.66618398305712
sp|Q15286|RAB35_HUMAN	-0.202313933529005	10.0536571638061	-1.28850680157778	0.213790860726964	0.547685886524744	-5.66777546445855
sp|Q96GA7|SDSL_HUMAN	-0.311779190038513	8.77896844602707	-1.28642215422908	0.214501349625029	0.547838897217518	-5.67030568542513
sp|Q8TBX8|PI42C_HUMAN	0.305831178994824	7.6472940262045	1.28642088170864	0.214501783888172	0.547838897217518	-5.67030722889847
sp|P23526|SAHH_HUMAN	-0.117787830223742	12.5764018546267	-1.28593439930306	0.214667852315964	0.547838897217518	-5.67089720347222
sp|E9PAV3|NACAM_HUMAN	0.172406804325203	9.47807322844913	1.28470113271368	0.215089297598556	0.548218729367169	-5.6723920013586
sp|Q8TCT9|HM13_HUMAN	-0.21292191843909	14.102460079921	-1.27932681227683	0.216933419314065	0.550725891727165	-5.67889213476112
sp|P35908|K22E_HUMAN	0.498406115143156	12.6843210784589	1.27921264898223	0.216972726227924	0.550725891727165	-5.6790299677364
sp|Q9NNW7|TRXR2_HUMAN	-0.192303107547256	7.86958316141528	-1.27895339127814	0.217062010406434	0.550725891727165	-5.67934293988074
sp|P56134|ATPK_HUMAN	-0.247205564345883	12.861013638356	-1.27840222972529	0.217251916791764	0.550725891727165	-5.68000811912279
sp|P35579|MYH9_HUMAN	0.119703451949299	14.7378970438949	1.27770407708255	0.217492655929831	0.550725891727165	-5.68085035541459
sp|P11021|GRP78_HUMAN	-0.236253524270941	15.224700729117	-1.27705660994249	0.217716103392887	0.550725891727165	-5.68163110430287
sp|P26572|MGAT1_HUMAN	0.108338074046786	10.8783604421075	1.27556017540563	0.2182332228565	0.551340466286962	-5.68343432331677
sp|Q9UKE5|TNIK_HUMAN	0.439175943976741	9.32154208322121	1.27440125355807	0.218634366080952	0.551660865983432	-5.6848296287696
sp|Q12849|GRSF1_HUMAN	0.530981652619582	5.29285046360195	1.26842308296638	0.220712746965464	0.555669240698834	-5.69201039873227
sp|Q86VP6|CAND1_HUMAN	0.218300229408786	11.2461220688925	1.26748852697818	0.221039040486423	0.555669240698834	-5.69313041428231
sp|Q13418|ILK_HUMAN	-0.159797722032552	12.3718721534304	-1.26658036363076	0.221356478306431	0.555669240698834	-5.69421814083817
sp|Q9Y6Y0|NS1BP_HUMAN	0.368393686680337	7.6306887021724	1.26633647999239	0.221441785278501	0.555669240698834	-5.69451013481555
sp|P47914|RL29_HUMAN	0.151218176443969	9.87805507844762	1.26587138226961	0.221604540547223	0.555669240698834	-5.69506685136571
sp|Q9NRV9|HEBP1_HUMAN	-0.148454913713405	9.4800747918663	-1.26322671423134	0.222531776968851	0.557299381674171	-5.69822924719805
sp|Q9BZD2|S29A3_HUMAN	0.940699998003021	8.71610333660052	1.26095286636052	0.223331407123573	0.558606293190928	-5.70094381941992
sp|P61106|RAB14_HUMAN	-0.13820275862939	12.9798460912484	-1.25885717384442	0.224070358634971	0.559342708803664	-5.70344209076085
sp|P50991|TCPD_HUMAN	-0.0878377338409617	13.5067610426671	-1.25842431393212	0.22422322310492	0.559342708803664	-5.70395766993795
sp|P17947|SPI1_HUMAN	0.632384746456299	7.09214191600691	1.25741385285719	0.224580381995967	0.559342708803664	-5.70516065310895
sp|P04233|HG2A_HUMAN	0.424269768956238	8.47205675766824	1.25696721055695	0.224738393194112	0.559342708803664	-5.70569213642197
sp|Q9P035|HACD3_HUMAN	-0.0865289312694753	11.1475482869306	-1.25560864185167	0.225219551270347	0.559847364159047	-5.70730779931195
sp|Q9UNX3|RL26L_HUMAN	0.130277711714063	11.0154325573815	1.25162344844278	0.226635571426099	0.562671770540598	-5.71203871778669
sp|Q9BSR8|YIPF4_HUMAN	-0.136198473339158	10.0177430804842	-1.24888457432889	0.22761273496881	0.563836755101482	-5.71528280335358
sp|P51149|RAB7A_HUMAN	-0.140885278284616	14.8162386286345	-1.24782038948034	0.227993287371673	0.563836755101482	-5.71654168183165
sp|P84103|SRSF3_HUMAN	-0.967790893258373	11.5741185065129	-1.24749451511534	0.22810991826715	0.563836755101482	-5.71692699542961
sp|Q13098|CSN1_HUMAN	0.211265416641877	9.56274835262691	1.2467954254112	0.228360278936515	0.563836755101482	-5.71775331407531
sp|Q15750|TAB1_HUMAN	-0.330034594400749	8.30204466867405	-1.24638686908169	0.228506690903883	0.563836755101482	-5.71823604480843
sp|Q9UHB6|LIMA1_HUMAN	-0.713935364250844	8.4441578424719	-1.24407148756768	0.229337810462877	0.565194040246133	-5.72096928383949
sp|Q8IVT2|MISP_HUMAN	-0.506002757137832	12.2362568684455	-1.24280148531502	0.229794674679564	0.565626794101105	-5.72246667370739
sp|P19784|CSK22_HUMAN	0.344997533503435	9.22004571468407	1.23942588801848	0.23101240727676	0.56764132704742	-5.72644041539822
sp|Q16512|PKN1_HUMAN	-0.208771513529047	9.77287707279388	-1.23896889686272	0.231177646370879	0.56764132704742	-5.72697768645696
sp|Q9Y6M5|ZNT1_HUMAN	0.339691577364112	8.17266783182167	1.23817044030303	0.231466571191745	0.567657652032438	-5.72791600895655
sp|P19838|NFKB1_HUMAN	-0.300690897926993	9.33539055124208	-1.2373730755837	0.231755378374989	0.567673649101221	-5.72885254123713
sp|P10768|ESTD_HUMAN	0.690897193215518	9.29966360448302	1.23635039537454	0.232126201337904	0.567890256557816	-5.73005297223187
sp|P01911|2B1F_HUMAN	-1.00108698394942	9.46857899848763	-1.23541507217482	0.232465748414518	0.568029915020165	-5.73115013239362
sp|O75367|H2AY_HUMAN	-0.198581396720179	13.2684880404365	-1.23462160008113	0.232754099308419	0.568044288482075	-5.73208034995069
sp|O15498|YKT6_HUMAN	0.255922686602835	9.18897437302385	1.22924234111163	0.234716202431713	0.569800292393981	-5.73837339903049
sp|P55786|PSA_HUMAN	0.109489115400388	12.0992309294151	1.2267448998743	0.235631459619561	0.569800292393981	-5.74128722209437
sp|Q13595|TRA2A_HUMAN	0.166985825532697	10.1696127782948	1.22671388421831	0.235642843367023	0.569800292393981	-5.74132337739437
sp|P61006|RAB8A_HUMAN	-0.240441090813146	9.66990104710156	-1.22608202885557	0.235874846565818	0.569800292393981	-5.74205977059146
sp|P33176|KINH_HUMAN	0.100876015359079	11.254438629204	1.22588829438675	0.235946016632037	0.569800292393981	-5.74228549356187
sp|P16070|CD44_HUMAN	0.147224088502073	13.3751300488111	1.22577008848588	0.235989448703222	0.569800292393981	-5.74242320228163
sp|Q99798|ACON_HUMAN	-0.132004397557033	13.6331247999678	-1.22568456378322	0.236020876634466	0.569800292393981	-5.74252283074514
sp|O43592|XPOT_HUMAN	0.941064203456147	8.61256444728823	1.22530410169269	0.236160724696989	0.569800292393981	-5.74296596329104
sp|P00491|PNPH_HUMAN	0.135744245941245	13.3014393029363	1.22495785732052	0.236288050434363	0.569800292393981	-5.74336914089856
sp|P08621|RU17_HUMAN	0.338462073800901	6.69110729489482	1.22447072706884	0.236467273783863	0.569800292393981	-5.74393620768608
sp|Q14764|MVP_HUMAN	-0.192010284784532	14.2724253024568	-1.22413630108623	0.236590375011921	0.569800292393981	-5.74432540180185
sp|Q8IV08|PLD3_HUMAN	0.170580435044885	14.3097993177297	1.21905000939954	0.238468684024406	0.573381570611708	-5.75023360420002
sp|Q53T59|H1BP3_HUMAN	-0.444392741608713	10.3346187048318	-1.21836777348885	0.238721491753347	0.573381570611708	-5.75102450501921
sp|P36871|PGM1_HUMAN	-0.477286616120818	9.65562395409149	-1.21779809384325	0.238932747972457	0.573381570611708	-5.75168463533284
sp|O94832|MYO1D_HUMAN	0.189039292300341	10.0216322681188	1.21475525840083	0.240063555531582	0.57540859377117	-5.75520617673742
sp|P53992|SC24C_HUMAN	0.220295058435592	9.94984375651448	1.21273839770225	0.240815331697424	0.576523371480379	-5.75753622908355
sp|P62714|PP2AB_HUMAN	0.108404944367235	11.7765748442203	1.21110248926899	0.24142642917413	0.57670652188979	-5.75942376605273
sp|Q9H269|VPS16_HUMAN	-0.518830256916379	9.06282410065702	-1.21089662197116	0.241503415176474	0.57670652188979	-5.75966114622747
sp|Q99497|PARK7_HUMAN	-0.743008064141431	7.78170290775869	-1.21023179319041	0.241752162085079	0.57670652188979	-5.76042750953437
sp|Q15020|SART3_HUMAN	-0.548160039410972	7.56171815800832	-1.20847234229788	0.242411407182818	0.577594004555269	-5.76245394902548
sp|P53367|ARFP1_HUMAN	0.234311131742617	8.61176508155993	1.20508535641428	0.24368432857631	0.579939863629538	-5.76634786126868
sp|O95249|GOSR1_HUMAN	-0.196324570474497	9.47464605330698	-1.20082837302265	0.245291432463128	0.583074551635166	-5.77122883629703
sp|P07686|HEXB_HUMAN	0.191253186264209	10.5666188053854	1.19750374521017	0.246552149246915	0.585013553022804	-5.77503059219159
sp|P48553|TPC10_HUMAN	0.533192174724046	6.90989377848046	1.19714374756468	0.246688957216975	0.585013553022804	-5.77544171701641
sp|Q86SF2|GALT7_HUMAN	-0.22660323394796	9.7520888007699	-1.19557942099269	0.247284109672828	0.585322837047034	-5.77722699052664
sp|Q709C8|VP13C_HUMAN	-0.127763460226252	10.337793353332	-1.19460529239964	0.2476552701227	0.585322837047034	-5.77833770332384
sp|Q9UDW1|QCR9_HUMAN	0.426450105252954	9.45027689345661	1.19278611688974	0.24834954056052	0.585322837047034	-5.78040988692067
sp|Q53EU6|GPAT3_HUMAN	-0.222947533742055	10.5129522286316	-1.191800985188	0.248726122140446	0.585322837047034	-5.78153090784844
sp|Q13573|SNW1_HUMAN	-0.525445218855854	6.99138499980411	-1.1916904821222	0.248768390615702	0.585322837047034	-5.78165660456292
sp|Q9Y371|SHLB1_HUMAN	-0.206948124278476	11.0149093196599	-1.19105971304686	0.249009770084682	0.585322837047034	-5.78237391149597
sp|Q6YP21|KAT3_HUMAN	-0.457813270680496	9.37717743257036	-1.19022242819515	0.24933045217643	0.585322837047034	-5.78332556763261
sp|Q13043|STK4_HUMAN	-0.613797369754446	8.60320287848479	-1.19007340559374	0.249387560986797	0.585322837047034	-5.78349488667391
sp|P62304|RUXE_HUMAN	-0.240678746074886	11.0403524660882	-1.18974465310934	0.249513581385171	0.585322837047034	-5.78386835044701
sp|Q9H299|SH3L3_HUMAN	0.133973763555169	14.7731907470171	1.18918041647115	0.249729982191126	0.585322837047034	-5.78450912010618
sp|Q9NTJ5|SAC1_HUMAN	-0.149398254609338	11.5082910645899	-1.18393773020858	0.251747503683253	0.58875774584564	-5.79045053997091
sp|Q9BZG1|RAB34_HUMAN	0.311088684762662	9.43211333633366	1.18385086544767	0.251781035021009	0.58875774584564	-5.79054879340803
sp|Q9Y5S1|TRPV2_HUMAN	-0.287145499079038	12.5375588056244	-1.18264226500832	0.252247926682685	0.589164437350614	-5.79191521324398
sp|Q16822|PCKGM_HUMAN	-0.157495890922554	13.0080707213853	-1.17911768395432	0.253613236291484	0.591666146383032	-5.79589323351872
sp|Q9UKB1|FBW1B_HUMAN	-0.530637006428134	6.71295323677549	-1.17720071543761	0.254358147173243	0.592716377711926	-5.79805256440462
sp|Q9BQ67|GRWD1_HUMAN	-0.707139604113044	7.60141279962494	-1.17581243738057	0.254898645116827	0.593288397372615	-5.79961448835532
sp|Q13347|EIF3I_HUMAN	0.18476739928594	9.81430968872241	1.17423013643755	0.255515737558154	0.594037165583176	-5.80139278258362
sp|O14980|XPO1_HUMAN	0.147505645601326	11.3292044773552	1.17206253030374	0.256362923998792	0.595318522126525	-5.8038255571899
sp|Q15056|IF4H_HUMAN	0.417941331860469	9.54132511713954	1.16752794668874	0.258142057345584	0.598254935411145	-5.80890242466093
sp|P04839|CY24B_HUMAN	0.176028511814987	13.7579354139886	1.16732368063401	0.258222418665775	0.598254935411145	-5.80913072191702
sp|P23528|COF1_HUMAN	-0.138323350055627	13.9491912388137	-1.16490396698175	0.259175801569946	0.599772769801107	-5.81183250236029
sp|Q13217|DNJC3_HUMAN	-0.196180820997606	9.83137252481339	-1.16405991586796	0.259508984520841	0.599815233763865	-5.81277381436644
sp|Q02878|RL6_HUMAN	0.165977841260061	13.9455274853344	1.16334691841439	0.259790685533728	0.599815233763865	-5.81356851547243
sp|P61803|DAD1_HUMAN	-0.124581261915129	11.8878813522446	-1.16238957307848	0.260169287910446	0.600000502279711	-5.8146349079864
sp|P06753|TPM3_HUMAN	0.0865043258019877	13.0508311812895	1.16140636762042	0.260558548076497	0.600209897115504	-5.81572932238759
sp|P52907|CAZA1_HUMAN	-0.116556589357394	12.4687825907474	-1.15989181492109	0.261159028221545	0.600904812074973	-5.81741362907575
sp|P28288|ABCD3_HUMAN	-0.223552071773728	10.9150198112511	-1.15850095701637	0.261711380087607	0.601487526121346	-5.81895871525958
sp|Q9H4I3|TRABD_HUMAN	-0.182181603338339	9.24557485797357	-1.15652142034594	0.262499023233615	0.6019462728713	-5.82115501178578
sp|Q5ZPR3|CD276_HUMAN	-0.166544684220897	12.7734584773377	-1.15541731542465	0.262939109041459	0.6019462728713	-5.82237861475649
sp|Q8NF50|DOCK8_HUMAN	-0.140186946169786	11.507794394995	-1.15529268442544	0.262988820455087	0.6019462728713	-5.82251667157978
sp|O43684|BUB3_HUMAN	0.194744553215008	9.75910017949719	1.15499323227678	0.263108291324651	0.6019462728713	-5.82284832977296
sp|Q9Y4D7|PLXD1_HUMAN	-0.194726402116782	10.5373838072921	-1.15307950280342	0.263872761484459	0.602506840666911	-5.82496613523235
sp|O60264|SMCA5_HUMAN	0.153148688807786	9.78587694745479	1.15288006801766	0.263952524429413	0.602506840666911	-5.8251866635871
sp|P43007|SATT_HUMAN	-0.407579743728038	12.5796312132918	-1.15103771642699	0.264690216558103	0.602652884810932	-5.82722232327356
sp|P40429|RL13A_HUMAN	0.140951829466198	13.5139802482456	1.15055807531799	0.264882521224014	0.602652884810932	-5.82775183107362
sp|P33993|MCM7_HUMAN	0.269972810262464	8.43163843894516	1.15047574790708	0.26491553961853	0.602652884810932	-5.82784269869823
sp|Q9BPW8|NIPS1_HUMAN	0.282538648420278	9.23865537281031	1.1463524569486	0.266573171095044	0.605738584262299	-5.83238655742269
sp|Q8NBQ5|DHB11_HUMAN	-1.24217895996765	6.42029597766658	-1.14338773040828	0.26776981469374	0.607770990236018	-5.83564499486304
sp|Q13185|CBX3_HUMAN	-0.45797537304367	7.94397529165559	-1.1423407533651	0.26819335808484	0.608046046345675	-5.8367939564984
sp|Q9BRF8|CPPED_HUMAN	-0.178099583045368	10.5441234368054	-1.13827738878553	0.269841876032286	0.61109460889744	-5.84124452741117
sp|P30519|HMOX2_HUMAN	0.267392024560181	9.81638566907149	1.13621457400372	0.270681644873466	0.612306847964613	-5.84349867326769
sp|P26447|S10A4_HUMAN	0.288220372709048	10.6074089639224	1.13498145401155	0.271184573042741	0.612345920394831	-5.84484448169903
sp|P62913|RL11_HUMAN	0.242748666716652	10.607991374526	1.13467929614331	0.271307914008848	0.612345920394831	-5.84517405963084
sp|P61619|S61A1_HUMAN	-0.165970117900249	10.9827070049106	-1.13391175452819	0.271621412178165	0.612366210639338	-5.84601091277355
sp|P52790|HXK3_HUMAN	0.19148599336828	15.4316775283816	1.13298444243823	0.272000526469611	0.612534220302786	-5.84702131139464
sp|O76031|CLPX_HUMAN	-0.320290030947596	9.71275800238574	-1.13008833874051	0.273187073452859	0.614518126077965	-5.85017230212237
sp|Q15631|TSN_HUMAN	0.154583124155897	10.1142809332837	1.12893936109447	0.273658876937671	0.614891621811906	-5.85142046888971
sp|P46977|STT3A_HUMAN	-0.200584972469255	12.1519635353003	-1.12618941461813	0.274790536577793	0.616173586308913	-5.85440335062389
sp|Q9Y277|VDAC3_HUMAN	-0.157483386638532	10.3991744341063	-1.12544386598363	0.275097941506	0.616173586308913	-5.85521096593174
sp|P00918|CAH2_HUMAN	0.258759741489621	12.4925232636445	1.12479554778825	0.275365463207154	0.616173586308913	-5.85591287986615
sp|P62263|RS14_HUMAN	0.0930714224024474	12.9667847749288	1.12457860727656	0.275455024411593	0.616173586308913	-5.85614767637793
sp|Q9C002|NMES1_HUMAN	0.835051107615269	8.3866232375328	1.12298031411323	0.276115524422531	0.616964799570789	-5.85787631280488
sp|P13284|GILT_HUMAN	0.244908470122267	13.2714368572573	1.12218930781892	0.276442843399606	0.617010608298122	-5.85873103873047
sp|P22695|QCR2_HUMAN	-0.127443518292319	12.8559571435218	-1.12129866804648	0.276811734027433	0.617148999034553	-5.85969279927954
sp|P08670|VIME_HUMAN	-0.167009166339984	19.4234449519254	-1.11864954119072	0.277911115659491	0.618913902094393	-5.86254955416298
sp|Q9HBI0|PARVG_HUMAN	0.167877095821249	10.656030246136	1.11687178683077	0.278650685181738	0.619874477766012	-5.86446335462411
sp|Q99519|NEUR1_HUMAN	-0.111904975081529	9.14128282667552	-1.11468976925854	0.279560417246881	0.619930283499217	-5.86680874335014
sp|P61313|RL15_HUMAN	0.112398306212755	13.2432583203163	1.1136211096225	0.280006763384153	0.619930283499217	-5.86795596212769
sp|Q9UBV2|SE1L1_HUMAN	-0.202578200755351	10.6154815392524	-1.11295821530071	0.280283897651022	0.619930283499217	-5.86866710666033
sp|P23588|IF4B_HUMAN	0.12980171050461	11.7155155782136	1.11239500301163	0.280519516874978	0.619930283499217	-5.86927102450249
sp|Q13526|PIN1_HUMAN	0.187205739930846	7.50326756874606	1.1122521202299	0.280579314918374	0.619930283499217	-5.86942419173971
sp|P20042|IF2B_HUMAN	0.141354082738774	10.5816635489876	1.11179047850622	0.28077258131081	0.619930283499217	-5.86991894477284
sp|P20036|DPA1_HUMAN	-0.525660201042305	9.1677594085154	-1.11096275558296	0.281119353078317	0.619930283499217	-5.87080558923533
sp|Q9H061|T126A_HUMAN	-0.451391201185871	6.15664902971508	-1.11078872351014	0.281192303332224	0.619930283499217	-5.87099193676792
sp|Q9BZH6|WDR11_HUMAN	-0.146065952605358	8.68196671643691	-1.10939984332087	0.281774989414308	0.619930283499217	-5.87247819211872
sp|Q86TU7|SETD3_HUMAN	0.131765736541364	10.2377117261075	1.10880419612957	0.282025157207441	0.619930283499217	-5.87311510500856
sp|O43264|ZW10_HUMAN	-0.428288738514699	7.2236498456785	-1.10804105733905	0.282345909003776	0.619930283499217	-5.8739306783356
sp|Q9Y6I9|TX264_HUMAN	-0.181163417000059	9.34618211281596	-1.10797185765716	0.282375007302478	0.619930283499217	-5.87400460850752
sp|Q460N5|PAR14_HUMAN	1.04423072169848	7.05455693799118	1.10626859160495	0.283091921688243	0.620826449852844	-5.87582304339439
sp|Q96T76|MMS19_HUMAN	0.132413124485254	8.3753971322981	1.10468039746926	0.283761605711006	0.621060465791148	-5.87751643183284
sp|Q8NAV1|PR38A_HUMAN	-0.48004830873732	7.29133117762946	-1.10391704958362	0.284083895532362	0.621060465791148	-5.8783295865035
sp|P82930|RT34_HUMAN	-0.102960754493097	8.55801755253092	-1.10381944036189	0.28412512607054	0.621060465791148	-5.87843352921852
sp|O14786|NRP1_HUMAN	0.448265239867467	7.44777921607197	1.10269978958716	0.284598385370177	0.621419492920115	-5.8796252573397
sp|Q9UJZ1|STML2_HUMAN	-0.202135094277221	10.658277083774	-1.1014520534669	0.285126465514279	0.621673619577447	-5.88095207497874
sp|P22392|NDKB_HUMAN	-0.545647455588389	7.48215434089327	-1.10041280153156	0.285566856997813	0.621673619577447	-5.88205619550557
sp|P62318|SMD3_HUMAN	-0.102607278193998	12.4804335555752	-1.10023516864732	0.285642180253387	0.621673619577447	-5.88224482507402
sp|P30042|ES1_HUMAN	0.589832113766755	10.5442025202502	1.09911298392062	0.286118366861076	0.622036795413648	-5.88343586709255
sp|Q8N6G5|CGAT2_HUMAN	-0.214664811725832	9.47408768233086	-1.09594037805162	0.287467772674513	0.624295562471324	-5.88679740934701
sp|O00142|KITM_HUMAN	0.207109609493642	8.82094989651287	1.09382930943799	0.288368251178219	0.62505934036688	-5.88902949893126
sp|P07910|HNRPC_HUMAN	-0.130603103404054	14.6341592646718	-1.09336810761627	0.288565251503735	0.62505934036688	-5.88951663996232
sp|Q13510|ASAH1_HUMAN	0.226438820606239	12.5076183653873	1.09293128747903	0.288751927996435	0.62505934036688	-5.88997786261092
sp|P50897|PPT1_HUMAN	0.208089748820498	11.6209666159153	1.09035494240056	0.289854732789969	0.62662524463105	-5.89269485784031
sp|O14818|PSA7_HUMAN	0.105871141856808	12.4982791370164	1.08978640354923	0.290098509573102	0.62662524463105	-5.89329368029926
sp|Q9Y3L3|3BP1_HUMAN	0.151126691897602	11.0851918833177	1.08607752716762	0.291692465730535	0.629392219510844	-5.89719341173044
sp|P22626|ROA2_HUMAN	-0.129757499482398	13.9398754908785	-1.0829734451246	0.293031399750058	0.631603585099	-5.90044828628449
sp|P63162|RSMN_HUMAN	-0.0980955034269204	12.1145926129505	-1.08097857823606	0.29389423620934	0.632785127427176	-5.90253575662856
sp|Q9NZC3|GDE1_HUMAN	0.236825703195228	8.86619533196865	1.07745371390002	0.295423354004603	0.634953228716459	-5.90621600562692
sp|Q8NE86|MCU_HUMAN	-0.115490787582377	10.1936621785913	-1.07720220500533	0.295532681292196	0.634953228716459	-5.90647819899433
sp|P24557|THAS_HUMAN	0.106975722974644	13.3258655716577	1.07561903728187	0.296221535995776	0.635754011619536	-5.90812738986798
sp|P48556|PSMD8_HUMAN	0.347503717152326	7.9857942788386	1.07453347827999	0.296694548302431	0.635957092262305	-5.90925699074069
sp|O14880|MGST3_HUMAN	-0.235728579384253	13.8492705041945	-1.07395086453819	0.296948637311936	0.635957092262305	-5.90986282892045
sp|Q9BQE3|TBA1C_HUMAN	-0.16082806853669	10.0094426804045	-1.07291975218136	0.297398711855781	0.636243414406356	-5.91093433737331
sp|Q13617|CUL2_HUMAN	0.107927192307978	11.3361539919986	1.07030688940356	0.298541424753889	0.638009357258312	-5.91364551942
sp|P28070|PSB4_HUMAN	0.182953141806905	10.8052401642949	1.06659681977046	0.300169448436616	0.639932860960989	-5.9174852192151
sp|Q0VGL1|LTOR4_HUMAN	-0.283221380690625	7.96151041754094	-1.06574855031243	0.30054257936515	0.639932860960989	-5.91836148154492
sp|Q07955|SRSF1_HUMAN	0.113177308710107	12.970943664699	1.06409882398359	0.301269209247863	0.639932860960989	-5.92006389352991
sp|P26440|IVD_HUMAN	0.208123372799081	9.87274538912439	1.06399044216299	0.30131699092103	0.639932860960989	-5.92017565544673
sp|Q6IAN0|DRS7B_HUMAN	-0.438287834286067	8.38814306617614	-1.06366651495919	0.301459831474903	0.639932860960989	-5.92050962526605
sp|Q96P70|IPO9_HUMAN	-0.197028085927343	7.07224317729907	-1.06230356104403	0.302061382070247	0.639932860960989	-5.9219138543885
sp|P05198|IF2A_HUMAN	0.0890360055027308	12.0723183614372	1.06121742086066	0.302541378574321	0.639932860960989	-5.92303175259932
sp|Q9NZ08|ERAP1_HUMAN	-0.146481566642748	14.0959797021126	-1.06116868669111	0.302562928492182	0.639932860960989	-5.92308188813406
sp|P78344|IF4G2_HUMAN	-0.413481918831069	9.97723276566632	-1.059251034148	0.303411780449263	0.639932860960989	-5.92505307438234
sp|Q00325|MPCP_HUMAN	-0.121114226240159	15.1074733898556	-1.05907948904775	0.303487798723223	0.639932860960989	-5.92522925542412
sp|Q12996|CSTF3_HUMAN	-0.392808096556235	7.27910577005713	-1.05839849677939	0.303789708148644	0.639932860960989	-5.92592840338855
sp|P29692|EF1D_HUMAN	-0.0971002112483319	12.8268243669774	-1.05834354572169	0.30381407944607	0.639932860960989	-5.9259848022099
sp|Q9Y305|ACOT9_HUMAN	0.225511339878215	11.7217196551312	1.05827783277906	0.303843225587393	0.639932860960989	-5.92605224306744
sp|Q9Y3R5|DOP2_HUMAN	-0.13974075281712	11.8173755575525	-1.05668676893211	0.304549536642728	0.639932860960989	-5.92768401791501
sp|Q9UHG3|PCYOX_HUMAN	-0.254006571311074	8.27432454653109	-1.0559167379975	0.304891795847181	0.639932860960989	-5.92847297510646
sp|Q9Y2W1|TR150_HUMAN	-0.136425174876763	9.30748261494376	-1.05585562572967	0.304918970551208	0.639932860960989	-5.92853556772005
sp|O15127|SCAM2_HUMAN	-0.117125058587133	11.2758753211991	-1.05559839637366	0.305033371467297	0.639932860960989	-5.92879899304237
sp|Q8IYS2|K2013_HUMAN	-0.482213582365298	7.39047106115088	-1.054709463167	0.305428955935422	0.639932860960989	-5.9297089027452
sp|P21912|SDHB_HUMAN	0.309066032641386	8.96030651889755	1.05457777139208	0.305487591507981	0.639932860960989	-5.92984364463835
sp|P06280|AGAL_HUMAN	0.237029595785385	9.53029397408728	1.05061783447906	0.307254530727147	0.642238711473012	-5.93388836671915
sp|P20618|PSB1_HUMAN	-0.105069085932545	12.4454992543273	-1.0496517927223	0.307686693769339	0.642238711473012	-5.93487305527364
sp|P00488|F13A_HUMAN	-0.358119840757329	10.2983416037854	-1.04934206508509	0.307825344117863	0.642238711473012	-5.93518859212077
sp|O75955|FLOT1_HUMAN	0.279821455786729	9.5761010595069	1.04925171714118	0.307865797046237	0.642238711473012	-5.93528061913499
sp|Q9Y2S2|CRYL1_HUMAN	0.621714132528162	7.73458714225163	1.04614754750974	0.309257994177021	0.643744726484436	-5.93843822865542
sp|P98179|RBM3_HUMAN	0.151432616021488	10.5583531224558	1.04484053459527	0.309845527724152	0.643744726484436	-5.93976527045378
sp|Q96BR1|SGK3_HUMAN	-0.247584464169039	8.44743092915012	-1.04483099315928	0.30984981976539	0.643744726484436	-5.93977495271551
sp|P40616|ARL1_HUMAN	-0.0910241614795275	10.0498716402583	-1.04430209192641	0.310087802960745	0.643744726484436	-5.94031153801197
sp|Q9BV40|VAMP8_HUMAN	-0.102693300516796	9.09250358805956	-1.04407886609617	0.310188284417414	0.643744726484436	-5.94053793489991
sp|Q9Y2Q5|LTOR2_HUMAN	-0.181009138415108	11.2088085010193	-1.04245148206664	0.31092152924623	0.643748958562875	-5.94218714419949
sp|P35610|SOAT1_HUMAN	0.26803252232652	11.1382408109604	1.04240437186787	0.310942773982714	0.643748958562875	-5.94223485233748
sp|Q96BY6|DOC10_HUMAN	-0.160593874360986	10.8707204092071	-1.04186772786372	0.311184851368225	0.643748958562875	-5.94277817308653
sp|P37268|FDFT_HUMAN	-0.212601304824291	9.82945506367878	-1.04123425978804	0.31147077905603	0.643748958562875	-5.94341920420228
sp|P46776|RL27A_HUMAN	0.132302718760638	12.9525282662846	1.03971634579355	0.312156682298873	0.644114319233949	-5.94495383770889
sp|P02649|APOE_HUMAN	-0.111268910946684	13.9333754821707	-1.03942568738927	0.312288145824515	0.644114319233949	-5.9452474717434
sp|Q8TDZ2|MICA1_HUMAN	0.208109748780705	11.5204611878059	1.03750847868845	0.313156282026869	0.64524311798774	-5.94718248804837
sp|P51991|ROA3_HUMAN	-0.148749338714174	12.3039525825491	-1.03615646071506	0.313769527879975	0.645844954520603	-5.94854516281789
sp|P17931|LEG3_HUMAN	-0.27334603518598	10.8811876639229	-1.03445017395905	0.3145446847477	0.646122353606229	-5.95026265296485
sp|P45880|VDAC2_HUMAN	-0.133964964979794	11.5259015788754	-1.03444533670153	0.314546884227	0.646122353606229	-5.95026751842008
sp|P60891|PRPS1_HUMAN	0.327302065269654	11.0900541421222	1.03373434259495	0.314870289321575	0.646126685536416	-5.95098243793349
sp|Q9UK41|VPS28_HUMAN	0.37060775333568	7.98527810358324	1.03269666975492	0.315342713812259	0.646436490801684	-5.95202505820499
sp|Q9UNL2|SSRG_HUMAN	-0.309730594961923	7.45497052218718	-1.03133232144149	0.315964633000352	0.647051809535344	-5.95339449939666
sp|Q8IUE6|H2A2B_HUMAN	-0.298130945215132	11.8888930257505	-1.02907395941012	0.316995994063407	0.648195885634233	-5.95565776440552
sp|Q93084|AT2A3_HUMAN	0.278950706703847	9.29174479055505	1.02858512653384	0.317219551846223	0.648195885634233	-5.95614707933074
sp|Q5JPE7|NOMO2_HUMAN	-0.108341942646103	11.8865191431854	-1.02799348470652	0.317490277150532	0.648195885634233	-5.95673902876262
sp|O60486|PLXC1_HUMAN	-0.264238529979627	10.4996149937674	-1.02639650859491	0.318221846345914	0.649030560853583	-5.95833532660268
sp|Q9BXK5|B2L13_HUMAN	0.313286364157586	9.47964099055728	1.02555927959388	0.318605856189078	0.649155396956673	-5.95917132008376
sp|P18077|RL35A_HUMAN	0.130507724329167	13.1529734266118	1.02372347209459	0.319449033246674	0.650214580829011	-5.9610022986541
sp|Q99808|S29A1_HUMAN	1.04553266382083	7.29472153845229	1.02163758167598	0.320408992256844	0.651314535679663	-5.96307916673988
sp|O43676|NDUB3_HUMAN	0.12106990908689	8.5938658535712	1.02094048934563	0.320730260399966	0.651314535679663	-5.96377240493045
sp|Q13561|DCTN2_HUMAN	-0.12985690825888	11.2075322264415	-1.02028469701042	0.321032702999154	0.651314535679663	-5.96442418765365
sp|P41226|UBA7_HUMAN	-0.215830979026897	9.38220036219962	-1.01920739027035	0.321529980853323	0.651314535679663	-5.96549409964231
sp|Q5JTH9|RRP12_HUMAN	-0.153729991626637	10.8409511470614	-1.01903670422624	0.321608818463404	0.651314535679663	-5.96566352188121
sp|P14625|ENPL_HUMAN	-0.139763370507664	15.0954771817527	-1.01701669518749	0.322542873250987	0.65254901218082	-5.96766665818616
sp|Q96FW1|OTUB1_HUMAN	0.123669301624435	10.6114841165709	1.0149716275824	0.32349046841083	0.65334628995013	-5.96969104247579
sp|Q6ISS4|LAIR2_HUMAN	-0.293794822284671	8.88797028525342	-1.01456985587919	0.323676862924006	0.65334628995013	-5.97008832468444
sp|Q3KQV9|UAP1L_HUMAN	-0.581380920897645	7.68656861168021	-1.01406408958368	0.323911611675922	0.65334628995013	-5.97058824042151
sp|Q8NHP6|MSPD2_HUMAN	-0.375104708469607	7.77203173080065	-1.01314556070166	0.324338249508641	0.653551322406691	-5.97149557670731
sp|P19105|ML12A_HUMAN	0.116741749872284	11.8315710520907	1.01114252897	0.325269992405705	0.654772727455328	-5.97347166212745
sp|Q9NVZ3|NECP2_HUMAN	-0.498488794090754	8.23967754959838	-1.00719038271792	0.327113932297282	0.657697621743754	-5.97736042304073
sp|Q06136|KDSR_HUMAN	-0.453822565164677	7.83344837459726	-1.00662764263572	0.327377085711337	0.657697621743754	-5.97791303392099
sp|P30084|ECHM_HUMAN	0.287171422657241	9.28814025371887	1.00219843911128	0.329453511009276	0.659057248379613	-5.98225289679128
sp|P08962|CD63_HUMAN	-0.15855716031454	12.3881702958977	-1.00200086334256	0.329546350325795	0.659057248379613	-5.98244608949849
sp|Q6PCB7|S27A1_HUMAN	-0.184143753362541	10.3486476357005	-1.00171442622309	0.329680977534076	0.659057248379613	-5.98272611187448
sp|Q86YS6|RAB43_HUMAN	-0.457897214568511	9.64435848370693	-1.00080064308131	0.330110719408083	0.659057248379613	-5.9836189532982
sp|P07858|CATB_HUMAN	-0.160050826380948	13.9285081281723	-1.00034063762202	0.330327203543225	0.659057248379613	-5.98406814129072
sp|P82914|RT15_HUMAN	0.319759009434755	8.00802947123863	0.998727865277096	0.331086980784605	0.659057248379613	-5.98564153126837
sp|Q02880|TOP2B_HUMAN	-0.648518087487377	8.75439277623859	-0.99872286461191	0.331089338503407	0.659057248379613	-5.98564640629651
sp|Q9HD45|TM9S3_HUMAN	-0.256855642904933	9.81968910764181	-0.997858129441531	0.331497221838444	0.659057248379613	-5.98648908795505
sp|Q9UBW5|BIN2_HUMAN	-0.265313143987724	9.3039326334721	-0.997816712066899	0.331516766665462	0.659057248379613	-5.98652943269243
sp|P17813|EGLN_HUMAN	-0.27989339200799	8.12842372070728	-0.997037768815351	0.331884499869871	0.659057248379613	-5.98728792404511
sp|P55010|IF5_HUMAN	0.150233798176037	10.5741666712904	0.996232510027726	0.332264956879704	0.659057248379613	-5.98807148363855
sp|P68032|ACTC_HUMAN	-0.364707441303491	12.695000973241	-0.996126411951135	0.332315107335995	0.659057248379613	-5.98817468052751
sp|P13686|PPA5_HUMAN	0.168633463923227	13.1542046256954	0.995192647170836	0.332756708130932	0.659057248379613	-5.98908248844137
sp|P51153|RAB13_HUMAN	-0.143427419861665	10.6257870700483	-0.995105845777501	0.332797779554201	0.659057248379613	-5.98916683826831
sp|Q9UNS2|CSN3_HUMAN	0.418400408347229	7.70685309303573	0.994742483527404	0.332969748559765	0.659057248379613	-5.98951986654806
sp|P41091|IF2G_HUMAN	0.351151912905058	9.68923234383362	0.990904745428622	0.334789839046253	0.661165119358257	-5.99324142039312
sp|P25786|PSA1_HUMAN	0.0963777654478033	12.7924078873214	0.990779337927222	0.334849432070011	0.661165119358257	-5.99336281418044
sp|Q9H4M9|EHD1_HUMAN	0.297582387346964	8.62049710231398	0.98858028226333	0.335895617047232	0.661165119358257	-5.99548925380273
sp|P11142|HSP7C_HUMAN	0.0900282312664107	14.9109665305975	0.98849491679701	0.335936275015875	0.661165119358257	-5.9955717151086
sp|P60953|CDC42_HUMAN	-0.38156620293233	9.2865931577413	-0.98826540943668	0.336045602094551	0.661165119358257	-5.99579338294857
sp|Q12768|WASC5_HUMAN	-0.149882382360012	10.7154174227586	-0.987940328543405	0.336200498638224	0.661165119358257	-5.99610728086063
sp|P61026|RAB10_HUMAN	-0.127791314011843	12.9817825662582	-0.987655807310262	0.33633610994704	0.661165119358257	-5.99638193851819
sp|Q9H8H3|MET7A_HUMAN	-0.420578456396011	7.87475157852942	-0.986527721108969	0.336874165109302	0.661392535024123	-5.9974702198349
sp|P42081|CD86_HUMAN	0.593269319186052	7.92406824252272	0.985630181742927	0.33730268657845	0.661392535024123	-5.99833529358257
sp|Q12797|ASPH_HUMAN	-0.234704336194417	10.2303339904405	-0.985345971998528	0.337438458943188	0.661392535024123	-5.99860907592452
sp|P31946|1433B_HUMAN	-0.296588569309792	9.81367988712523	-0.982155337020836	0.33896529950618	0.66373828364842	-6.00167779374461
sp|O94979|SC31A_HUMAN	0.0873987826089522	11.866875493455	0.980143335118036	0.339930587450131	0.664980944904876	-6.00360832800332
sp|P67809|YBOX1_HUMAN	0.148055534006875	9.79739815989988	0.977580126638582	0.341163090719203	0.66666851322818	-6.00606260654357
sp|P0DMV9|HS71B_HUMAN	0.0863941786887921	13.4550727635226	0.976971345723024	0.341456274801107	0.66666851322818	-6.00664466837089
sp|O95563|MPC2_HUMAN	-0.266311351724976	11.2390955093538	-0.97555252766574	0.342140244971678	0.667355996739131	-6.00799995212597
sp|P80217|IN35_HUMAN	-0.620229739455697	7.90527332455982	-0.972699826794021	0.343518322211785	0.669394715085174	-6.01071955681828
sp|Q03519|TAP2_HUMAN	-0.13880195169612	12.4888704599026	-0.970549493431467	0.344559639335469	0.670773896131295	-6.01276483446857
sp|Q9NZB2|F120A_HUMAN	0.373192336592952	10.6691217995266	0.96985463665474	0.34489659609334	0.670780517160258	-6.01342487400493
sp|Q03405|UPAR_HUMAN	0.221174999918908	10.5954582296476	0.967586843156103	0.345997902173652	0.672272252435955	-6.01557607798864
sp|Q15126|PMVK_HUMAN	0.631612779130631	7.12050250698991	0.965976363150591	0.346781471776297	0.673144343380437	-6.01710101132771
sp|Q96CM8|ACSF2_HUMAN	0.133857066796081	9.32638797879113	0.962358557982916	0.348546157776063	0.67591738021954	-6.02051830757226
sp|Q9NSB4|KRT82_HUMAN	-0.572485776035688	9.14797232285884	-0.961167355407868	0.349128552338654	0.676351253111249	-6.02164096409604
sp|P21757|MSRE_HUMAN	0.285111890665906	10.9168177058992	0.960525703410275	0.349442542010237	0.676351253111249	-6.02224517420353
sp|Q15121|PEA15_HUMAN	0.39689439086795	6.30103285767503	0.95773141401298	0.350812181915947	0.678349324839393	-6.0248721716825
sp|Q96QK1|VPS35_HUMAN	0.0988476908172302	12.6341468761561	0.956542063450267	0.351396268578279	0.678826028924995	-6.02598822403271
sp|Q6NXT6|TAPT1_HUMAN	-0.348491247497677	8.15790139296546	-0.952300963985377	0.353484497248866	0.681643850028682	-6.02995776809465
sp|P13645|K1C10_HUMAN	0.360465057604396	12.8914937838072	0.951607902281384	0.353826553623521	0.681643850028682	-6.03060494064559
sp|O00186|STXB3_HUMAN	-0.428931850735518	9.32713264600917	-0.951257873422818	0.353999394424296	0.681643850028682	-6.03093163171058
sp|P08195|4F2_HUMAN	0.120341572574747	14.603450527989	0.949637844137963	0.354800102367289	0.681643850028682	-6.03244223425534
sp|P32969|RL9_HUMAN	0.109434472197075	12.7239843076135	0.948587399573204	0.355319952322499	0.681643850028682	-6.03342048294994
sp|Q96A35|RM24_HUMAN	0.280576048756123	8.09920232845439	0.948273006275226	0.355475642357792	0.681643850028682	-6.03371307824922
sp|P62879|GBB2_HUMAN	-0.127591354860764	11.2713784186692	-0.947894845163111	0.355662972544222	0.681643850028682	-6.03406490406519
sp|P01112|RASH_HUMAN	-0.421049464581875	7.61318283882325	-0.946792860766388	0.356209249122554	0.681643850028682	-6.03508942291868
sp|Q02790|FKBP4_HUMAN	0.282340925099028	10.1919531152224	0.946784096287727	0.356213596155089	0.681643850028682	-6.03509756697074
sp|Q27J81|INF2_HUMAN	-0.156207341282494	10.8880607950665	-0.94628543243646	0.356460984690212	0.681643850028682	-6.03556081884376
sp|O95486|SC24A_HUMAN	0.348745430114397	9.1436603355543	0.946038652964924	0.356583456106501	0.681643850028682	-6.03578999202196
sp|Q9BVK6|TMED9_HUMAN	-0.141376151222467	11.333085281176	-0.942619931127809	0.35828305352756	0.684242374780554	-6.03895924921958
sp|O95822|DCMC_HUMAN	-0.176353215745516	8.05999981870456	-0.940326711514184	0.359426206332324	0.684469025063149	-6.04107931838341
sp|P16930|FAAA_HUMAN	-0.219563360792199	10.1972347846093	-0.940309456678309	0.359434817149804	0.684469025063149	-6.04109525268053
sp|P62424|RL7A_HUMAN	0.131703951763832	12.890372798141	0.940250056441808	0.359464461195384	0.684469025063149	-6.04115010490411
sp|Q32P28|P3H1_HUMAN	-0.19779816768818	9.07662211377023	-0.939014093524272	0.36008165385937	0.684469025063149	-6.04229072429987
sp|Q6UX53|MET7B_HUMAN	-0.483934322850679	9.31509528437968	-0.938492060815157	0.3603425536844	0.684469025063149	-6.04277207902228
sp|Q96C23|GALM_HUMAN	0.237591051889577	10.7842925221423	0.938289332480415	0.360443907280893	0.684469025063149	-6.0429589449947
sp|P33527|MRP1_HUMAN	-0.164489224024855	11.6997769934974	-0.937282628234671	0.360947494307421	0.684778689671909	-6.04388633898983
sp|P15586|GNS_HUMAN	-0.0771945468592889	11.9807159064519	-0.935428574329722	0.361876205842702	0.684821003353978	-6.04559196804482
sp|O60610|DIAP1_HUMAN	0.203795136107583	11.2869428582749	0.934505544494621	0.362339164449577	0.684821003353978	-6.04643996510261
sp|Q6IBS0|TWF2_HUMAN	-0.0996447540506136	12.349724813653	-0.934081922023944	0.362551772908732	0.684821003353978	-6.04682889758006
sp|P49589|SYCC_HUMAN	0.566751384098062	9.04775443532147	0.933278878345823	0.362955038507524	0.684821003353978	-6.04756574239856
sp|P61626|LYSC_HUMAN	0.205178657125856	10.9262677740491	0.932546487272999	0.363323089793802	0.684821003353978	-6.04823725820419
sp|O14617|AP3D1_HUMAN	0.171558145980008	9.59612585300313	0.932353091935412	0.363420319748225	0.684821003353978	-6.04841449908094
sp|Q9Y3Z3|SAMH1_HUMAN	0.1373421501888	13.9497406090516	0.930996119844459	0.364103037119779	0.684821003353978	-6.04965718523465
sp|Q9UHD8|SEPT9_HUMAN	0.395818750022876	8.49660028867814	0.930805112876083	0.364199205983007	0.684821003353978	-6.04983197363507
sp|P54819|KAD2_HUMAN	0.0958136379927641	11.2802241597048	0.930604705342651	0.364300126387848	0.684821003353978	-6.05001532944007
sp|P78371|TCPB_HUMAN	-0.0659865735364225	13.1971030921175	-0.929170463078365	0.365022929502589	0.684821003353978	-6.05132649402656
sp|Q14738|2A5D_HUMAN	0.220847879217621	10.3908086826303	0.927881772411268	0.365673208244901	0.684821003353978	-6.0525030331125
sp|P68431|H31_HUMAN	0.730659147089957	8.98114332785515	0.927817777892596	0.36570552057527	0.684821003353978	-6.05256141974617
sp|O60271|JIP4_HUMAN	0.109320265032267	10.1951543317005	0.927785032754912	0.365722055109213	0.684821003353978	-6.05259129399154
sp|P08575|PTPRC_HUMAN	-0.0699143449924922	14.0833851950023	-0.927060689087278	0.366087939115331	0.684821003353978	-6.05325188707457
sp|Q13263|TIF1B_HUMAN	0.32586311018594	8.6253142883892	0.926445969697809	0.366398643398192	0.684821003353978	-6.05381213689802
sp|Q9Y3A6|TMED5_HUMAN	-0.227689845056782	10.2634410003078	-0.926406896506882	0.366418398612074	0.684821003353978	-6.05384773646241
sp|Q93008|USP9X_HUMAN	-0.316464044703942	8.41847158015578	-0.921721126975768	0.368792724099157	0.687361663366213	-6.05810705608758
sp|P62316|SMD2_HUMAN	-0.085869141000849	10.8464597585986	-0.921521530571586	0.368894091594547	0.687361663366213	-6.05828805182121
sp|P15104|GLNA_HUMAN	-0.223926523249837	10.1675530075725	-0.921178650221183	0.369068271484913	0.687361663366213	-6.05859889555232
sp|Q12852|M3K12_HUMAN	-0.5272790017253	7.09856482846219	-0.919248382128893	0.370049863907158	0.687361663366213	-6.06034685016458
sp|P24534|EF1B_HUMAN	-0.294535425351844	9.50889400441649	-0.917284840333633	0.37105018014003	0.687361663366213	-6.06212151698602
sp|Q9H0U3|MAGT1_HUMAN	-0.11047234055123	11.6973971164785	-0.917127982351762	0.371130169067476	0.687361663366213	-6.0622631378612
sp|Q96S97|MYADM_HUMAN	0.222123159433128	12.9619724193079	0.916154575888148	0.371626812172579	0.687361663366213	-6.06314149577834
sp|Q16531|DDB1_HUMAN	0.0721620319521179	11.319521190579	0.915763779554488	0.371826326644256	0.687361663366213	-6.06349389409255
sp|Q99829|CPNE1_HUMAN	0.195270020254569	9.63043440917247	0.915255945906307	0.372085700148312	0.687361663366213	-6.06395162584018
sp|Q7L5N7|PCAT2_HUMAN	-0.0953025996811707	13.1380074984779	-0.915110176921531	0.372160173395554	0.687361663366213	-6.06408297088115
sp|Q8N0U8|VKORL_HUMAN	-0.178278328258314	9.68490154609125	-0.914686116870058	0.372376882281607	0.687361663366213	-6.06446496169975
sp|P53680|AP2S1_HUMAN	-0.135477333401127	9.15276578650516	-0.914636753257681	0.372402114250667	0.687361663366213	-6.06450941768937
sp|Q06124|PTN11_HUMAN	0.300957425380685	7.08040830558402	0.914381611421394	0.372532547070554	0.687361663366213	-6.06473915908993
sp|Q01081|U2AF1_HUMAN	-0.345146815733205	9.93615865399966	-0.914170071587123	0.372640713085938	0.687361663366213	-6.06492959504018
sp|P26038|MOES_HUMAN	0.101524665023057	15.0766205536827	0.913370632956912	0.373049678141602	0.687361663366213	-6.06564891715668
sp|Q96P48|ARAP1_HUMAN	0.0876842745993791	11.7986467965118	0.91298587996789	0.373246611832872	0.687361663366213	-6.06599490766096
sp|Q8N1B4|VPS52_HUMAN	-0.447462386169897	7.36420893580689	-0.912027232514464	0.373737593838008	0.687636140172218	-6.06685639780967
sp|Q9P253|VPS18_HUMAN	0.0944826775157885	10.6976345373282	0.911170592514511	0.374176698159528	0.687814753198182	-6.06762552190566
sp|Q9UKK3|PARP4_HUMAN	-0.170660445369595	8.65011765877787	-0.908436832597598	0.37558030716296	0.689764381465491	-6.07007559523844
sp|P24666|PPAC_HUMAN	0.469353501081947	9.30835050444357	0.904501317664558	0.377607124817857	0.69228695668749	-6.07359093870185
sp|P21926|CD9_HUMAN	0.143604742204539	10.2878588033415	0.904171857858343	0.377777129968725	0.69228695668749	-6.07388459312464
sp|P78417|GSTO1_HUMAN	0.134746609500308	11.9201350367875	0.90261300815935	0.378582208206277	0.69228695668749	-6.07527270601002
sp|P46939|UTRO_HUMAN	0.24296772587704	10.1521975254425	0.90226649391401	0.37876132329178	0.69228695668749	-6.07558097074225
sp|Q9Y5X1|SNX9_HUMAN	-0.182768679063441	9.56536446052443	-0.902054725184642	0.378870815537217	0.69228695668749	-6.07576931052273
sp|Q5T447|HECD3_HUMAN	-0.431588567604662	8.2969640560469	-0.899761522525423	0.380057838716443	0.69228695668749	-6.07780622291409
sp|Q8NBL1|PGLT1_HUMAN	0.39571621049114	7.26967324513466	0.899457638558211	0.380215323046409	0.69228695668749	-6.0780757896187
sp|Q9P107|GMIP_HUMAN	0.0792344048677869	11.4162869316152	0.899185427866462	0.380356429993378	0.69228695668749	-6.07831718932718
sp|Q96MW1|CCD43_HUMAN	0.132508851416522	7.76130654875022	0.898696949616801	0.380609731906952	0.69228695668749	-6.07875021052441
sp|P0DP25|CALM3_HUMAN	-0.432650866698129	10.1449955443866	-0.898579087832192	0.380670866326706	0.69228695668749	-6.07885465927716
sp|P13073|COX41_HUMAN	-0.0733092182228319	12.2583498224142	-0.897776830582163	0.381087167624368	0.69228695668749	-6.07956528500968
sp|P46734|MP2K3_HUMAN	0.0983186059847121	9.85977263521011	0.896462629586553	0.3817697776849	0.69228695668749	-6.08072812977538
sp|Q71UM5|RS27L_HUMAN	0.160216236016353	9.97347101547967	0.896252891641198	0.381878793053263	0.69228695668749	-6.08091356834684
sp|P62826|RAN_HUMAN	0.114166974703195	11.984259707902	0.895715691864608	0.382158107506148	0.69228695668749	-6.08138834968168
sp|P09326|CD48_HUMAN	-0.603147804715985	6.66820425265566	-0.895470703189071	0.382285533296139	0.69228695668749	-6.08160478627527
sp|P14866|HNRPL_HUMAN	-0.15012821936722	10.50214476324	-0.895018772588358	0.382520669770168	0.69228695668749	-6.08200390499003
sp|P04792|HSPB1_HUMAN	0.202332929006548	12.9019287616328	0.894470398398418	0.382806114289652	0.69228695668749	-6.08248794995017
sp|P13798|ACPH_HUMAN	0.511234284466217	7.48843026453189	0.891965676597382	0.384111693319097	0.694023913085988	-6.08469539932229
sp|P42574|CASP3_HUMAN	0.190934566079736	9.29177229554084	0.88987872568699	0.38520176478435	0.695368715423094	-6.08653034047418
sp|P62310|LSM3_HUMAN	0.0867059177972571	9.93985785505771	0.884173206636035	0.388192367843648	0.700138880478544	-6.09152682382371
sp|Q13464|ROCK1_HUMAN	0.168743705438496	11.2431143200947	0.883272231577417	0.388666021751233	0.700365026650295	-6.09231314429067
sp|Q16555|DPYL2_HUMAN	0.0885050042788755	13.2939592113445	0.878117472042745	0.391383276864674	0.704630053513751	-6.09679781219077
sp|Q9BZF1|OSBL8_HUMAN	-0.174705731212718	10.6928028615891	-0.876558540327724	0.39220750240427	0.705482367920382	-6.09814935424312
sp|Q86X76|NIT1_HUMAN	0.134441795942678	10.1097066321599	0.874852377311776	0.393110878481431	0.706475403597995	-6.09962601766061
sp|Q8TAT6|NPL4_HUMAN	0.124911941729287	9.90210045330983	0.873984851399155	0.393570738485936	0.706670317049301	-6.1003758390967
sp|Q4G176|ACSF3_HUMAN	0.333574243900109	9.53400302019541	0.871177550562964	0.395061258827742	0.708519934704744	-6.10279757287152
sp|Q9BVA1|TBB2B_HUMAN	0.325862667598443	10.7143197071046	0.86855615639803	0.396456410493794	0.708519934704744	-6.10505247742665
sp|P54709|AT1B3_HUMAN	-0.0960575228843137	10.6431753893808	-0.868353795283241	0.396564244571903	0.708519934704744	-6.10522628764705
sp|O00299|CLIC1_HUMAN	0.0900471199172568	13.7141763662652	0.868317175760899	0.396583760413922	0.708519934704744	-6.10525773659023
sp|P25705|ATPA_HUMAN	-0.0920667121827616	16.015402385245	-0.868160072359392	0.396667493521436	0.708519934704744	-6.10539264359064
sp|Q13136|LIPA1_HUMAN	0.292150989977833	7.00217297901816	0.86729248662177	0.39713010849057	0.708519934704744	-6.10613724852889
sp|Q15008|PSMD6_HUMAN	0.0939120908219699	12.631908570312	0.867149460635163	0.397206406832174	0.708519934704744	-6.10625993485265
sp|P43304|GPDM_HUMAN	0.149824728105292	13.5209033007359	0.866587716427297	0.397506166491508	0.708519934704744	-6.1067416138406
sp|Q14839|CHD4_HUMAN	-0.118948593064593	9.48056800318859	-0.865132549841583	0.398283364624896	0.708519934704744	-6.10798804264232
sp|Q8NCA5|FA98A_HUMAN	0.233081543586961	8.16155037116012	0.864881463235626	0.398417569257146	0.708519934704744	-6.10820291721081
sp|P07919|QCR6_HUMAN	-0.339850726468079	7.31185822568376	-0.864347370930035	0.398703137363742	0.708519934704744	-6.108659791428
sp|O60443|DFNA5_HUMAN	-0.0914548824004306	12.5717413532472	-0.864089552560828	0.398841035335149	0.708519934704744	-6.10888024208388
sp|Q9NVI7|ATD3A_HUMAN	-0.0762891499943592	11.8650335381836	-0.862822252919022	0.399519321970774	0.708519934704744	-6.10996298295855
sp|Q7Z3J2|CP062_HUMAN	0.483045566751804	6.60298802464207	0.861990426391292	0.399964942700771	0.708519934704744	-6.11067287529491
sp|P00156|CYB_HUMAN	-0.126829225639094	9.38405758381978	-0.861859837805091	0.400034930199935	0.708519934704744	-6.11078426424712
sp|O43674|NDUB5_HUMAN	0.256512504508319	8.77103964167818	0.861480991513305	0.400238013836196	0.708519934704744	-6.11110732331159
sp|Q6PGP7|TTC37_HUMAN	0.328762563380689	8.39660544044825	0.860657242998783	0.400679822828161	0.708678209065463	-6.11180931956803
sp|Q9P2R7|SUCB1_HUMAN	-0.0712033030464987	10.3221476163585	-0.859283184472216	0.401417491720176	0.709359029744529	-6.11297891424674
sp|Q15029|U5S1_HUMAN	0.300403337111497	8.09630493658402	0.857678030263428	0.402280344244916	0.710173109758184	-6.11434303990861
sp|P30044|PRDX5_HUMAN	-0.0804070637239995	11.1716627217309	-0.857112824858412	0.402584458042929	0.710173109758184	-6.11482281593402
sp|Q15717|ELAV1_HUMAN	0.0836034000288546	11.1948240551791	0.8551324090472	0.403651217426654	0.71094782092641	-6.11650160012554
sp|Q7L2H7|EIF3M_HUMAN	0.170591741097489	10.4596089064476	0.854409698875833	0.404040965108517	0.71094782092641	-6.11711334604074
sp|O76021|RL1D1_HUMAN	0.136738036923802	12.0392122585163	0.853808809133832	0.404365202624305	0.71094782092641	-6.11762161315849
sp|P48637|GSHB_HUMAN	0.0968161624064656	12.1035372156308	0.85367441175867	0.404437745967088	0.71094782092641	-6.11773524913639
sp|P41240|CSK_HUMAN	0.403897084134899	8.78710765824599	0.850348351521409	0.406235734846285	0.713484770983301	-6.12054225763234
sp|Q92930|RAB8B_HUMAN	-0.124193237028296	9.97994658494527	-0.849124036803448	0.406898871550414	0.714025855748588	-6.1215729685323
sp|P83731|RL24_HUMAN	0.107527070100719	12.9767114997869	0.8476634027035	0.407690923736075	0.71465231717431	-6.12280083852759
sp|O60762|DPM1_HUMAN	-0.152517646934355	11.0572231616435	-0.846590133101191	0.408273556129788	0.71465231717431	-6.12370183164721
sp|Q16875|F263_HUMAN	0.358195821944058	8.91965107651677	0.84649653280058	0.408324393238568	0.71465231717431	-6.1237803577458
sp|Q6UW68|TM205_HUMAN	-0.378089631593156	8.82993612064393	-0.84584687036777	0.408677356912211	0.71465231717431	-6.12432517228626
sp|P09525|ANXA4_HUMAN	0.0946187917730761	13.2715839126483	0.842525436017017	0.410484979505395	0.717189655764855	-6.12710453708614
sp|P22087|FBRL_HUMAN	-0.0933785312992281	11.5715392066353	-0.837482861316534	0.413239128593225	0.720932257547907	-6.13130485107109
sp|Q99598|TSNAX_HUMAN	0.212017879824598	7.14456219718167	0.836718180631395	0.413657815564365	0.720932257547907	-6.13193977390697
sp|Q13884|SNTB1_HUMAN	-0.206197493910551	9.90916130433171	-0.836202951888627	0.413940073189136	0.720932257547907	-6.13236727190644
sp|Q96AB3|ISOC2_HUMAN	-0.123894790932898	9.94068138599292	-0.835982204484342	0.41406104299743	0.720932257547907	-6.13255035702962
sp|P18124|RL7_HUMAN	0.0632596512514514	13.8338253193089	0.834252575741952	0.415009666416369	0.721095352655218	-6.13398334325081
sp|P52306|GDS1_HUMAN	0.137755303769884	10.0724073390998	0.83416381422778	0.415058385661735	0.721095352655218	-6.13405680760191
sp|Q9Y2X3|NOP58_HUMAN	-0.280965672295903	8.77351021759884	-0.833850398929291	0.415230441757704	0.721095352655218	-6.13431615110118
sp|P15428|PGDH_HUMAN	0.344064462227324	7.93825159928989	0.832087440958042	0.416199107015517	0.721514800975216	-6.13577327701736
sp|Q7L2E3|DHX30_HUMAN	-0.332860994759706	8.27643566389206	-0.831653794614556	0.416437597471403	0.721514800975216	-6.13613125890559
sp|Q96AA3|RFT1_HUMAN	0.265758810328913	9.49463539277879	0.830236597799835	0.417217616344215	0.721514800975216	-6.13729997361537
sp|O75352|MPU1_HUMAN	0.647073723612179	10.2493737086629	0.830148480055252	0.417266146791703	0.721514800975216	-6.13737258048959
sp|P62937|PPIA_HUMAN	0.108082554529499	14.4492700599416	0.830073064122068	0.417307684640345	0.721514800975216	-6.13743471571977
sp|Q96GQ5|RUS1_HUMAN	0.169603447361444	8.59188460193331	0.827819021535184	0.418550393955336	0.721514800975216	-6.1392894120343
sp|Q9UM00|TMCO1_HUMAN	-0.166803252811015	10.0428489587892	-0.826468544293728	0.41929607599179	0.721514800975216	-6.14039839105877
sp|Q13636|RAB31_HUMAN	0.312251675742207	11.6510396953454	0.826428504296884	0.419318197478237	0.721514800975216	-6.14043124535017
sp|Q10713|MPPA_HUMAN	-0.107493243734293	9.44070119937729	-0.825879654341963	0.419621503722089	0.721514800975216	-6.14088144842519
sp|P25788|PSA3_HUMAN	-0.304670762074624	9.99068571769494	-0.825175625885124	0.420010769666752	0.721514800975216	-6.1414585338218
sp|Q9NUT2|ABCB8_HUMAN	-0.534966289292498	8.93786738037876	-0.824970187057536	0.420124402668779	0.721514800975216	-6.14162684418929
sp|P21281|VATB2_HUMAN	-0.116710319658425	15.0522363244318	-0.824583805033259	0.420338172631322	0.721514800975216	-6.14194329121527
sp|P43034|LIS1_HUMAN	0.0957484802413848	9.2852131211821	0.823927703756508	0.42070132633519	0.721514800975216	-6.14248032396845
sp|Q09666|AHNK_HUMAN	0.13118265410013	12.7332162449633	0.823735067047726	0.420807989167885	0.721514800975216	-6.14263792600985
sp|Q99832|TCPH_HUMAN	-0.0873358576722243	12.2787522269051	-0.822746426173053	0.421355669930269	0.721514800975216	-6.14344622659266
sp|P04899|GNAI2_HUMAN	-0.0593151992535237	14.5758099330602	-0.822719212815688	0.421370751818383	0.721514800975216	-6.14346846318375
sp|P55263|ADK_HUMAN	0.236355041398024	9.04960795678435	0.822357401768832	0.421571303404216	0.721514800975216	-6.1437640416504
sp|P21796|VDAC1_HUMAN	-0.0919944395844272	13.1298885737851	-0.81750395534	0.424267431766695	0.725511739186075	-6.14771737517698
sp|Q9H0R6|GATA_HUMAN	-0.183961153536583	8.28901733825127	-0.815513018240929	0.425376569364326	0.726433503433314	-6.14933280099422
sp|O75064|DEN4B_HUMAN	0.160983120346712	8.16079980006104	0.814806407535232	0.425770658549689	0.726433503433314	-6.14990525926133
sp|O60711|LPXN_HUMAN	-0.511654904878037	7.30538197283858	-0.814592230575566	0.425890154424603	0.726433503433314	-6.15007868309664
sp|Q92508|PIEZ1_HUMAN	-0.2031747465122	8.10289367546315	-0.811004198159431	0.427895182307636	0.729234925102251	-6.15297770162596
sp|Q06187|BTK_HUMAN	0.077588137351432	8.15673157614878	0.809264661553726	0.428869394409754	0.730276335442859	-6.15437891741021
sp|P12314|FCGR1_HUMAN	0.256777854509853	8.87175562854578	0.807365987349314	0.429934325401234	0.731470328580271	-6.15590513120679
sp|Q6YN16|HSDL2_HUMAN	0.0856853192249769	8.55973084849673	0.806496415593712	0.430422607643443	0.731508976387909	-6.15660300845696
sp|Q9Y6M9|NDUB9_HUMAN	0.298428532404866	9.07045399012305	0.806030185562935	0.430684549002131	0.731508976387909	-6.15697689495396
sp|P11182|ODB2_HUMAN	-0.379239607461482	8.21641905102936	-0.80494913617239	0.43129229931147	0.731923049717608	-6.15784305410526
sp|Q53FA7|QORX_HUMAN	0.189366364614816	9.14100738650849	0.803964305866729	0.431846425845312	0.731934314144368	-6.15863118018268
sp|P42704|LPPRC_HUMAN	-0.096539395926964	12.9975357506375	-0.803643784163958	0.432026867672484	0.731934314144368	-6.15888748934038
sp|P13761|2B17_HUMAN	-0.712512403951818	10.2719836593321	-0.801019163070749	0.433506213345824	0.732620817538851	-6.16098272543867
sp|Q8N6H7|ARFG2_HUMAN	0.103742152511435	9.41135880522323	0.800994196857571	0.43352030058186	0.732620817538851	-6.16100262537719
sp|Q16864|VATF_HUMAN	0.124769511940139	10.4875864810891	0.800985870266565	0.433524998941439	0.732620817538851	-6.16100926216449
sp|Q99653|CHP1_HUMAN	-0.113653800479973	11.9993852522257	-0.798784854612206	0.434768062962065	0.733394854670088	-6.16276135187658
sp|P49757|NUMB_HUMAN	-0.160004077621508	11.4869609402774	-0.79724354137569	0.435639875414856	0.733394854670088	-6.16398562383455
sp|P26373|RL13_HUMAN	0.111893634195154	13.1302459156392	0.796768724340184	0.435908666209512	0.733394854670088	-6.16436232978228
sp|P11177|ODPB_HUMAN	-0.104144767524641	11.3433213958442	-0.795903292788708	0.436398848025304	0.733394854670088	-6.16504840056133
sp|P30043|BLVRB_HUMAN	-0.14281065635206	12.0076385237377	-0.795409050678037	0.436678942042321	0.733394854670088	-6.16543989960005
sp|P04229|2B11_HUMAN	-1.29341715911117	7.70179453141012	-0.794970109727724	0.436927790256544	0.733394854670088	-6.16578740367887
sp|Q9Y6Y8|S23IP_HUMAN	0.0828896816928371	9.26118169035169	0.794677618295508	0.437093661204922	0.733394854670088	-6.16601886635391
sp|Q9UBM7|DHCR7_HUMAN	-0.484861782889773	9.24159633606751	-0.794178470642093	0.437376817027366	0.733394854670088	-6.16641368298965
sp|P17900|SAP3_HUMAN	-0.156563603509925	11.0118640979697	-0.793758015613349	0.437615421033998	0.733394854670088	-6.16674607597691
sp|P98171|RHG04_HUMAN	0.265353746873888	7.94061064755549	0.793732421449429	0.437629948087571	0.733394854670088	-6.16676630428876
sp|Q9BZW5|TM6S1_HUMAN	-0.105634563656617	8.52663869045548	-0.791880328960185	0.43868198042305	0.734357757723186	-6.1682284905372
sp|P60983|GMFB_HUMAN	0.0974729312037255	9.87738033027258	0.790970196211765	0.439199534507356	0.734357757723186	-6.16894585436082
sp|P33897|ABCD1_HUMAN	-0.102116944997922	12.6332256626376	-0.790405723478103	0.439520717345743	0.734357757723186	-6.16939038387267
sp|P34810|CD68_HUMAN	-0.188291969161487	11.0389443284739	-0.790089568040621	0.439700672464813	0.734357757723186	-6.16963923114859
sp|P13010|XRCC5_HUMAN	0.088649252534859	12.9553318784044	0.789471054431964	0.440052861934896	0.734357757723186	-6.17012579754138
sp|Q92643|GPI8_HUMAN	-0.635230950396113	7.57159884755389	-0.788869518587554	0.440395552369051	0.734357757723186	-6.17059866741061
sp|O75746|CMC1_HUMAN	0.329112263092382	8.82278318553517	0.786827704389221	0.441559995842379	0.73451521713707	-6.17220124050673
sp|Q9Y639|NPTN_HUMAN	0.0783509905128454	10.7273427867243	0.786821713851735	0.44156341504801	0.73451521713707	-6.17220593664558
sp|O15511|ARPC5_HUMAN	0.0638861938418298	11.3069104831042	0.786782622982497	0.441585727259432	0.73451521713707	-6.1722365801808
sp|Q15363|TMED2_HUMAN	-0.28747737124735	9.57579725623337	-0.781836641647506	0.4444144304017	0.738214303146305	-6.17610230416469
sp|Q9H3G5|CPVL_HUMAN	-0.276538136149162	10.748249828282	-0.781062512446404	0.444858183105443	0.738214303146305	-6.17670529637461
sp|O43920|NDUS5_HUMAN	0.367875886136264	7.18537518992812	0.780970652531039	0.444910857987728	0.738214303146305	-6.17677681178863
sp|O75083|WDR1_HUMAN	-0.0901885590049005	14.2931502897199	-0.779311076624316	0.445863166583462	0.739184524319327	-6.17806748401176
sp|P52630|STAT2_HUMAN	-0.648583645245921	11.7230992686113	-0.777259748253973	0.447042011949674	0.740353403421432	-6.17965928425308
sp|O00410|IPO5_HUMAN	0.0807563882784503	10.0934555273108	0.776803412192229	0.447304517730999	0.740353403421432	-6.18001286149005
sp|O14964|HGS_HUMAN	0.151601361018605	9.55554048990458	0.77492910993339	0.448383700460119	0.740945366454812	-6.18146306952543
sp|P05455|LA_HUMAN	0.163524551816915	8.88675704552785	0.774902452739627	0.448399060654155	0.740945366454812	-6.18148367144976
sp|Q9HBH0|RHOF_HUMAN	0.282036554271208	10.1556760945946	0.773236580702888	0.449359598832582	0.741178877070058	-6.18276982135188
sp|Q9NQR4|NIT2_HUMAN	0.459446846938807	8.28407803795744	0.77235787786831	0.449866766514099	0.741178877070058	-6.18344718884216
sp|Q16706|MA2A1_HUMAN	-0.11450294853309	9.36277925472645	-0.772232206544216	0.449939329953758	0.741178877070058	-6.18354400651683
sp|O43747|AP1G1_HUMAN	-0.0642117292472513	12.6373241091238	-0.772101819268232	0.450014624019165	0.741178877070058	-6.18364444181336
sp|Q99805|TM9S2_HUMAN	0.201484869936891	7.03911441304645	0.769605074414982	0.451457899762352	0.742947492980433	-6.18556458682788
sp|P35237|SPB6_HUMAN	-0.0871665041620968	12.0368479600144	-0.768464314753691	0.452118274933262	0.743254266533062	-6.18643996303243
sp|P47897|SYQ_HUMAN	0.0670933116629744	13.0169567799012	0.767325932590808	0.452777863792883	0.743254266533062	-6.18731230401779
sp|Q969X1|LFG3_HUMAN	-0.16764287792029	10.5484048077171	-0.76646846729961	0.453275075882197	0.743254266533062	-6.18796857983984
sp|Q13568|IRF5_HUMAN	0.283859414898048	8.64425035699467	0.766383029364469	0.4533246364545	0.743254266533062	-6.18803393362188
sp|Q00688|FKBP3_HUMAN	0.141244389912449	9.75584907588575	0.766094060923661	0.453492284950804	0.743254266533062	-6.18825492286091
sp|Q04637|IF4G1_HUMAN	0.0934581269463006	12.8974235347978	0.763301283076393	0.455114502825045	0.745305590538409	-6.19038668588825
sp|Q86XP3|DDX42_HUMAN	-0.267070770347122	8.93918758941068	-0.760768901313595	0.456588526293495	0.746596521725937	-6.19231338368954
sp|P61160|ARP2_HUMAN	0.0901604006428833	13.9867678108631	0.760415464812394	0.456794482302897	0.746596521725937	-6.19258180995295
RRRRRsp|Q86SP6|GP149_HUMAN	0.106415933647938	12.4947579043221	0.760034457326791	0.457016567998324	0.746596521725937	-6.19287104483454
sp|O43278|SPIT1_HUMAN	0.185494579155604	8.02987923842505	0.758873109937453	0.457693912264524	0.747096150620096	-6.19375182272726
sp|Q96EP5|DAZP1_HUMAN	-0.17874289708521	7.53604032890841	-0.757204814921356	0.458667997482414	0.748078948043093	-6.19501486637863
sp|Q95604|1C17_HUMAN	-0.442526214277436	9.42492783194046	-0.754953589226655	0.459984440874648	0.749618079901877	-6.19671510901166
sp|P09668|CATH_HUMAN	-0.436231023585169	8.81869916072642	-0.754280826757044	0.460378295149122	0.749652430400716	-6.19722229310093
sp|Q70J99|UN13D_HUMAN	0.262577829282993	8.53508918828232	0.75342456017345	0.460879873757635	0.749861995248062	-6.19786720455861
sp|P62851|RS25_HUMAN	0.108031946200239	11.3767983443252	0.751122718966719	0.462229873679844	0.750855101822696	-6.19959746864087
sp|Q96L92|SNX27_HUMAN	-0.158343381723475	10.4019791063102	-0.751110571246819	0.46223700450348	0.750855101822696	-6.1996065867499
sp|P62847|RS24_HUMAN	0.214575778437982	11.5762180077842	0.748701079271127	0.463652714376537	0.752546899605501	-6.20141242177504
sp|O00483|NDUA4_HUMAN	-0.261342218544646	8.74765738119032	-0.747823254919243	0.464169135175807	0.752581405771763	-6.20206896894307
sp|Q9Y3I0|RTCB_HUMAN	0.1529407494293	9.71023490693709	0.747392898846736	0.464422438867607	0.752581405771763	-6.20239057908992
sp|O75323|NIPS2_HUMAN	-0.0927176186792718	10.9433986186226	-0.746482526669403	0.464958550537117	0.752695737066305	-6.20307033820612
sp|Q96RP9|EFGM_HUMAN	0.153058473015577	10.4383323946005	0.746002182876178	0.465241571941033	0.752695737066305	-6.2034286890939
sp|P26641|EF1G_HUMAN	0.0568110022212185	14.9308470544287	0.745234192265613	0.4656942922866	0.752822525553339	-6.20400118315322
sp|P07437|TBB5_HUMAN	-0.260704704209608	12.9428199224872	-0.744333232944344	0.466225734177812	0.752883628427295	-6.20467209205545
sp|Q9NR31|SAR1A_HUMAN	-0.119078395881306	11.0156909987717	-0.743900942146088	0.466480855803287	0.752883628427295	-6.20499373135981
sp|P34910|EVI2B_HUMAN	-0.0907547308673777	9.63335929537527	-0.742253595284317	0.467453827398581	0.753709444644425	-6.20621780542211
sp|O95202|LETM1_HUMAN	0.369692235367371	8.93806386169508	0.741765894394944	0.467742111842985	0.753709444644425	-6.20657970627254
sp|Q9BV81|EMC6_HUMAN	-0.0813813811427959	8.51103361592424	-0.739104371446618	0.469317243832418	0.755642095554037	-6.20855076358885
sp|Q7Z4Q2|HEAT3_HUMAN	0.130871343924372	9.17807892823487	0.73739665910585	0.470329568910443	0.756666210463121	-6.20981194480257
sp|P11498|PYC_HUMAN	0.125451097692183	12.586972305613	0.735861017047084	0.471241007373498	0.757009860635092	-6.21094370583093
sp|P11717|MPRI_HUMAN	-0.0880003507725853	13.1541658362088	-0.735767024243264	0.471296828539075	0.757009860635092	-6.21101290602177
sp|P51688|SPHM_HUMAN	0.195364086459894	7.7159627620146	0.735134669453404	0.471672479053093	0.757009860635092	-6.21147824756582
sp|P56589|PEX3_HUMAN	-0.405216240685832	6.49146631486885	-0.733719436681102	0.472513846826292	0.757755459304365	-6.21251833479768
sp|O00231|PSD11_HUMAN	0.0848872059911017	11.1221222056245	0.731883819290149	0.473606471099918	0.758874745623822	-6.21386456290873
sp|P08240|SRPRA_HUMAN	-0.0990452890412659	10.8689986459944	-0.73049519048185	0.474434032296789	0.758874745623822	-6.21488086416631
sp|P11586|C1TC_HUMAN	-0.145004370002745	12.2543506864338	-0.73035695542266	0.474516461390244	0.758874745623822	-6.21498193536809
sp|P02794|FRIH_HUMAN	0.324666523991654	10.0023335054552	0.729717533511614	0.474897857475573	0.758874745623822	-6.21544921734373
sp|Q15366|PCBP2_HUMAN	0.114546000145365	12.1155539758112	0.729381088725281	0.475098610015113	0.758874745623822	-6.21569493249484
sp|Q01130|SRSF2_HUMAN	0.130198009677839	10.4483454005975	0.725921895729261	0.477165596263183	0.761571439750208	-6.21821508940637
sp|Q9BZV1|UBXN6_HUMAN	0.158825459217111	8.94754704197672	0.725112314990774	0.477650118391111	0.761730177502407	-6.21880327072995
sp|Q8TBF2|PGFS_HUMAN	-0.270213448383363	8.05988901050196	-0.724490242869543	0.478022617607179	0.761730177502407	-6.21925480203193
sp|Q9BVJ7|DUS23_HUMAN	0.20881269073492	9.43576546773771	0.7231557509173	0.478822297465975	0.76182144374748	-6.22022221144432
sp|P10109|ADX_HUMAN	-0.250149193911829	10.1632067194323	-0.722936191993575	0.478953941650733	0.76182144374748	-6.22038121462336
sp|P62249|RS16_HUMAN	0.0543691421495893	13.6164853816531	0.72192470104265	0.479560692979155	0.76182144374748	-6.22111314212867
sp|P30740|ILEU_HUMAN	0.108590711502341	11.2915837520508	0.721867198050922	0.479595200290556	0.76182144374748	-6.22115472299139
sp|Q6NVY1|HIBCH_HUMAN	0.18587918050621	8.04322354688019	0.720517573311693	0.480405526420498	0.762467783483516	-6.22212975041014
sp|O15145|ARPC3_HUMAN	0.130979585459629	12.3049827992182	0.719926955870404	0.480760392569417	0.762467783483516	-6.22255589683735
sp|P55265|DSRAD_HUMAN	0.162167284386941	10.5353216373265	0.718070987544162	0.481876538670003	0.763635712581068	-6.22389288286127
sp|Q6L8Q7|PDE12_HUMAN	0.3829035276789	8.4869128458	0.716552353488114	0.48279095414585	0.764040099950071	-6.22498444111104
sp|Q8NI36|WDR36_HUMAN	-0.223836406272974	7.95693519116424	-0.7163853409266	0.48289157982921	0.764040099950071	-6.22510435270883
sp|P41252|SYIC_HUMAN	0.0717664640689435	13.3366702256884	0.714821413562582	0.483834451190159	0.764528316525791	-6.22622594049885
sp|P27695|APEX1_HUMAN	-0.199504383697425	9.21804391973906	-0.714612489471772	0.483960490769434	0.764528316525791	-6.22637559755451
sp|P04440|DPB1_HUMAN	0.285714108346399	10.5192672803499	0.710402859981569	0.486504184980828	0.767546102223999	-6.22938224974111
sp|Q9NZ01|TECR_HUMAN	0.0813132899015567	11.4359988797984	0.710188120705025	0.486634152329985	0.767546102223999	-6.22953517371466
sp|Q9ULH0|KDIS_HUMAN	0.113098548954207	9.08259023297607	0.709490543924179	0.487056489402337	0.767610188235188	-6.23003164321699
sp|P61018|RAB4B_HUMAN	-0.0691194079194002	11.4615955912108	-0.706626979987409	0.488792438107352	0.769192182124355	-6.23206482840333
sp|Q9NUJ1|ABHDA_HUMAN	-0.0798861297510154	10.5367281982796	-0.706572886490165	0.488825265417666	0.769192182124355	-6.23210316104461
sp|O43586|PPIP1_HUMAN	0.0965347446140843	9.99824592753195	0.705647514265119	0.489387038560435	0.769474069229894	-6.23275848426938
sp|Q15424|SAFB1_HUMAN	-0.301220715220245	9.50499246449194	-0.70381867576395	0.490498394389086	0.769943936333939	-6.23405122977598
sp|Q9Y2J2|E41L3_HUMAN	-0.0875714873301146	9.75411116977005	-0.703689721178434	0.490576813533379	0.769943936333939	-6.23414226380458
sp|Q9UBV8|PEF1_HUMAN	0.192887296961123	9.44876524175729	0.703266102536162	0.490834473585335	0.769943936333939	-6.2344412015755
sp|Q9HD33|RM47_HUMAN	-0.172328120778914	9.38103378850188	-0.702475687219982	0.491315443355829	0.770097705836767	-6.23499852405913
sp|Q8TCJ2|STT3B_HUMAN	-0.0899003613048919	13.3616570728907	-0.700768345364771	0.492355301665247	0.771126566704683	-6.236200349108
sp|Q3KQZ1|S2535_HUMAN	0.162544485147981	9.69972836369927	0.699053978724064	0.493400725299598	0.77216253585797	-6.23740433524018
sp|P61981|1433G_HUMAN	0.101351708993107	10.6673327610896	0.694283748601239	0.496316393745685	0.775304164060445	-6.24073974123874
sp|Q9BRR9|RHG09_HUMAN	-0.52848060171457	6.80487756073528	-0.694051117636891	0.496458837356513	0.775304164060445	-6.24090184684498
sp|P39019|RS19_HUMAN	0.0659794138524852	11.277455320521	0.693023993373755	0.497088044338473	0.775304164060445	-6.24161696885312
sp|Q08379|GOGA2_HUMAN	-0.117804038851876	10.3505932102461	-0.692256971601861	0.497558215309894	0.775304164060445	-6.24215034362558
sp|O75844|FACE1_HUMAN	0.22848529734873	9.54723711327118	0.691487603058834	0.498030082704979	0.775304164060445	-6.24268478823569
sp|Q07065|CKAP4_HUMAN	-0.102410234995739	13.0506399672424	-0.691439401673179	0.498059654065937	0.775304164060445	-6.24271825275965
sp|O95197|RTN3_HUMAN	-0.264127836094685	11.264542157054	-0.691003127377158	0.498327352720248	0.775304164060445	-6.24302104210708
sp|P56537|IF6_HUMAN	-0.373436582106867	9.68752987384516	-0.690551023573407	0.498604851942427	0.775304164060445	-6.2433346266396
sp|Q68EM7|RHG17_HUMAN	0.367645967558648	9.42865273612429	0.690106206845122	0.49887796533775	0.775304164060445	-6.24364296698576
sp|P40306|PSB10_HUMAN	-0.13605018270426	11.4296254462413	-0.684144662988173	0.502546609049675	0.780402494825402	-6.24775724340143
sp|Q9Y5M8|SRPRB_HUMAN	0.0619436155317459	10.9455577964643	0.67632979144169	0.507379113751655	0.787298918020509	-6.25309927131018
sp|P08648|ITA5_HUMAN	0.0921810412988346	11.8758791689336	0.675225735931354	0.50806396019071	0.787490127409183	-6.25384927571713
sp|P62266|RS23_HUMAN	0.0787887946889363	8.2031130501676	0.674868732280215	0.508285522315822	0.787490127409183	-6.25409154561728
sp|Q92696|PGTA_HUMAN	0.112334347750652	11.082094073084	0.674235921333283	0.508678389848364	0.787492103144772	-6.25452068488786
sp|Q14974|IMB1_HUMAN	-0.0811098480791941	13.3742197355109	-0.672699914881468	0.509632705259709	0.788209875380426	-6.25556073334109
sp|P35914|HMGCL_HUMAN	0.119641239322689	8.63324143403424	0.672228284679756	0.509925931312747	0.788209875380426	-6.2558796275974
sp|Q9H078|CLPB_HUMAN	-0.166649738067809	10.083938907031	-0.670186258825422	0.511196621564729	0.789148006202759	-6.25725789756516
sp|P68366|TBA4A_HUMAN	0.0922497397252791	13.2792368504941	0.669991867476136	0.511317678807655	0.789148006202759	-6.25738889470461
sp|Q00839|HNRPU_HUMAN	-0.106099082745578	13.0333583029143	-0.666513796054204	0.513486390154978	0.79136459595762	-6.25972660367972
sp|P30479|1B41_HUMAN	-0.268520260840317	4.04025137016944	-0.665872878594262	0.513886592929412	0.79136459595762	-6.26015611976419
sp|O00203|AP3B1_HUMAN	0.0768699420808705	11.0232110954421	0.665796268467029	0.513934441730807	0.79136459595762	-6.26020743437283
sp|P20936|RASA1_HUMAN	0.242517460592481	8.37824944837155	0.663340755208084	0.515469425744563	0.793120899137197	-6.26184919886701
sp|P84077|ARF1_HUMAN	0.0921129806456928	12.4539915939663	0.661844117185312	0.51640626493591	0.793380879694061	-6.26284702512064
sp|P51114|FXR1_HUMAN	0.100358968799029	8.10722984130566	0.661810315026943	0.516427434867989	0.793380879694061	-6.26286953665164
sp|P26196|DDX6_HUMAN	0.0599288214282794	11.181644848384	0.659542732730776	0.517848711197849	0.794957067342652	-6.26437719990814
sp|Q9UI12|VATH_HUMAN	0.0594684496646352	14.0135090129143	0.657545533790872	0.51910233222815	0.796028522637324	-6.26570101113819
sp|Q9NX76|CKLF6_HUMAN	0.0983334668653288	12.006731754386	0.657169826002522	0.519338349925494	0.796028522637324	-6.26594961578096
sp|Q13867|BLMH_HUMAN	0.170734143952371	8.74689732080065	0.655738476205634	0.52023806667605	0.796429887862574	-6.26689549551678
sp|P62861|RS30_HUMAN	0.0805576986427834	11.2314364023617	0.655493280827356	0.520392278792353	0.796429887862574	-6.26705733104317
sp|Q7L523|RRAGA_HUMAN	0.233497865626782	7.57369658814355	0.654609356995057	0.520948422051277	0.796674735167391	-6.26764026590238
sp|P47756|CAPZB_HUMAN	-0.0593512339332989	12.6813675738032	-0.652742709467642	0.522123960997886	0.797141831931352	-6.26886883016647
sp|Q13247|SRSF6_HUMAN	0.11875950709817	10.7272211276042	0.652634012397186	0.522192459554349	0.797141831931352	-6.26894026789939
sp|P11234|RALB_HUMAN	-0.0674049405603974	12.3137993781352	-0.652236460981827	0.522443030574601	0.797141831931352	-6.26920144950629
sp|P62258|1433E_HUMAN	-0.0491347317739717	12.6800953395222	-0.650137458850952	0.523767112026789	0.798556226145469	-6.27057792806535
sp|P57737|CORO7_HUMAN	0.0810136663711205	12.1790067228333	0.647436761577791	0.525473494011875	0.800550906407485	-6.27234276182215
sp|Q13740|CD166_HUMAN	0.17744324263311	12.0335717915981	0.645802064064634	0.52650784197453	0.801041925294395	-6.27340758920204
sp|P16219|ACADS_HUMAN	-0.107212639448528	9.71080779440421	-0.644895273236604	0.527082096089798	0.801041925294395	-6.273997157338
sp|Q15365|PCBP1_HUMAN	-0.0694231502967426	12.6963855883441	-0.644722020993376	0.52719185301444	0.801041925294395	-6.27410971081241
sp|O95299|NDUAA_HUMAN	0.154921437312332	10.0480592968011	0.643781911169082	0.527787641887085	0.801041925294395	-6.27471995091223
sp|Q16698|DECR_HUMAN	-0.0779445544646382	11.5931341369708	-0.643337392836202	0.528069482257587	0.801041925294395	-6.27500819889721
sp|Q9UH99|SUN2_HUMAN	0.16499732123027	10.9367089037297	0.643154014723144	0.528185774709283	0.801041925294395	-6.27512705510876
sp|Q9H3P7|GCP60_HUMAN	-0.199527332524626	6.63493294617852	-0.64236238625732	0.528687962177866	0.801199315704362	-6.27563977664304
sp|P42224|STAT1_HUMAN	-0.268574478645858	13.2114261721337	-0.641432791077977	0.529278008380854	0.801489514197212	-6.27624108697425
sp|P50914|RL14_HUMAN	0.0550918384861419	13.6555674237766	0.639978687531928	0.5302017063265	0.802284147044839	-6.27718000933989
sp|Q13151|ROA0_HUMAN	-0.186977164394921	8.61577591789553	-0.638204897223746	0.531329682013495	0.802546800824294	-6.27832260039991
sp|P60033|CD81_HUMAN	0.316958200833541	7.92498987898771	0.637865424384356	0.531545707467869	0.802546800824294	-6.27854092735472
sp|Q00013|EM55_HUMAN	-0.201925146097762	9.91566158357005	-0.637823294404082	0.531572520486305	0.802546800824294	-6.27856801489257
sp|Q5JWF2|GNAS1_HUMAN	-0.243513869639814	9.0755127395519	-0.63696486689377	0.532119016195322	0.802769198476214	-6.27911957009889
sp|Q04837|SSBP_HUMAN	-0.0820495490030702	10.9100952731392	-0.63269939236866	0.53483909091067	0.805015775365949	-6.28184969006728
sp|Q15418|KS6A1_HUMAN	0.14307315831012	8.5098432869772	0.631930000730313	0.53533053737315	0.805015775365949	-6.28234027354072
sp|P10619|PPGB_HUMAN	0.164757538819757	5.94122614832672	0.631841354521585	0.535387175713335	0.805015775365949	-6.2823967599386
sp|Q9NVA2|SEP11_HUMAN	-0.24195694220599	10.5964909852743	-0.631811876504316	0.5354060107016	0.805015775365949	-6.28241554199674
sp|O76013|KRT36_HUMAN	-0.400145634037229	7.7922498366884	-0.631215971267327	0.53578684219016	0.805015775365949	-6.28279504621902
sp|P07954|FUMH_HUMAN	-0.058776231564007	12.4127022540959	-0.630495347067214	0.536247576759195	0.805015775365949	-6.2832535208185
sp|P62191|PRS4_HUMAN	-0.107724366981286	11.4142383646752	-0.629823655913303	0.536677220429355	0.805015775365949	-6.28368041244322
sp|P47929|LEG7_HUMAN	-0.210635105209037	6.47485114805435	-0.629447817138795	0.536917705615064	0.805015775365949	-6.28391908600729
sp|Q14498|RBM39_HUMAN	0.0901858532187738	10.7072555897711	0.628989687384788	0.53721092518205	0.805015775365949	-6.28420983360042
sp|Q13423|NNTM_HUMAN	-0.100987523120862	11.7709774504792	-0.623672263360654	0.540620643933179	0.809522051340002	-6.28756966962687
sp|Q96I24|FUBP3_HUMAN	-0.0861850040198284	9.68759900145099	-0.620811870694277	0.542459671776595	0.811671428528819	-6.28936572903519
sp|P35270|SPRE_HUMAN	0.222632419430077	9.51830318547536	0.620026650741171	0.542965103213382	0.811823659897481	-6.28985739115323
sp|O43175|SERA_HUMAN	-0.642704098301263	6.93186993898122	-0.618694519804159	0.543823152683428	0.812502496319743	-6.29069013640312
sp|P20339|RAB5A_HUMAN	-0.0670211538445056	10.2735842911164	-0.617526087536894	0.544576362793286	0.813023805179879	-6.29141913786349
sp|Q99536|VAT1_HUMAN	-0.0750489053753238	14.2719613084369	-0.616159849815067	0.545457797396342	0.813735630982228	-6.29226987889617
sp|P62241|RS8_HUMAN	0.0608488446394091	13.1830714888214	0.613871732977686	0.54693570455859	0.814783784869106	-6.29369062031124
sp|Q13509|TBB3_HUMAN	0.185351381405042	10.2434433466334	0.613817568310884	0.546970715849474	0.814783784869106	-6.29372419096181
sp|P78330|SERB_HUMAN	-0.243672746297912	9.34067562865209	-0.610968067619456	0.548814288964855	0.816924896453237	-6.29548627581378
sp|Q15758|AAAT_HUMAN	0.229978117237682	11.4578696887129	0.610082154728071	0.54938813512245	0.81717421577755	-6.2960325082421
sp|P15880|RS2_HUMAN	0.0924654374738587	12.6674785962366	0.607928675378105	0.550784378897565	0.818645518080564	-6.29735712223652
sp|P00846|ATP6_HUMAN	-0.321637849139458	9.30263752719377	-0.606658364104727	0.551608893367966	0.818689944362959	-6.29813638938478
sp|O43390|HNRPR_HUMAN	0.0981665195414791	11.6543015487089	0.606628198708299	0.551628480662262	0.818689944362959	-6.29815487521642
sp|Q8IWB9|TEX2_HUMAN	0.16928899605316	8.8478092091985	0.605992079525198	0.552041618191958	0.818698889516244	-6.29854449374762
sp|P48651|PTSS1_HUMAN	-0.0622339552909388	12.2673860282054	-0.604701944997399	0.552880021974849	0.819338042882403	-6.29933348783124
sp|O95544|NADK_HUMAN	0.17162627147523	8.87714194047577	0.60185693994116	0.554731260945472	0.820366942706827	-6.30106767509372
sp|Q16629|SRSF7_HUMAN	0.080547697228404	12.3421944925731	0.601566122754756	0.554920680149311	0.820366942706827	-6.30124450199194
sp|P62993|GRB2_HUMAN	0.0995015998117648	11.1221660600716	0.600967705005942	0.55531055799661	0.820366942706827	-6.30160810257104
sp|Q8NBK3|SUMF1_HUMAN	-0.219739977644222	6.24368245711908	-0.600283483212873	0.555756516204362	0.820366942706827	-6.30202341227358
sp|P24844|MYL9_HUMAN	-0.203876267520247	6.96799578621823	-0.599400154366322	0.556332527578299	0.820366942706827	-6.30255890445236
sp|O75663|TIPRL_HUMAN	0.0804734180376254	9.21311471250552	0.599181338398601	0.556475264436928	0.820366942706827	-6.30269143819658
sp|P06858|LIPL_HUMAN	-0.229558827528029	10.1093897586888	-0.598276622530444	0.557065629350735	0.820366942706827	-6.30323891858122
sp|A5A3E0|POTEF_HUMAN	0.249901526184342	4.64903122528722	0.598089793411089	0.557187584372173	0.820366942706827	-6.30335187751531
sp|P12268|IMDH2_HUMAN	0.1830408304439	9.11432907946285	0.598000663287386	0.557245770133031	0.820366942706827	-6.3034057546279
sp|Q9UNK0|STX8_HUMAN	-0.24810760511409	8.58354463208683	-0.59677366829853	0.558047100775284	0.820530844355783	-6.30414666107644
sp|Q15233|NONO_HUMAN	-0.19886130359059	12.9428697920849	-0.596465406087943	0.558248517360994	0.820530844355783	-6.30433257183581
sp|P20674|COX5A_HUMAN	-0.0903274847523203	10.5230223607465	-0.595956424597649	0.558581166545533	0.820530844355783	-6.30463933302151
sp|Q9H7F0|AT133_HUMAN	-0.230850273081569	7.79708108641233	-0.594136183078146	0.559771655155889	0.821679414977002	-6.30573432679551
sp|Q8WW59|SPRY4_HUMAN	-0.117793546266828	8.58250450840993	-0.592779603413555	0.560659763293687	0.822382774605109	-6.30654830455249
sp|P49902|5NTC_HUMAN	-0.090678303458338	8.8946355838011	-0.591249575471352	0.561662309731426	0.822511088299827	-6.30746420924516
sp|Q9UKF6|CPSF3_HUMAN	-0.114355029544683	10.1385595321892	-0.590715870423069	0.562012239490095	0.822511088299827	-6.30778316027572
sp|O95674|CDS2_HUMAN	-0.149501981783061	9.6685812548935	-0.59069552702747	0.562025580128278	0.822511088299827	-6.30779531234965
sp|Q13243|SRSF5_HUMAN	0.0727883560642724	8.63142884986795	0.590150180426041	0.562383265247271	0.822511088299827	-6.30812092375616
sp|P63151|2ABA_HUMAN	0.137296182397066	8.86989270678121	0.588784586481913	0.563279461811836	0.822652964221064	-6.3089350136011
sp|Q92879|CELF1_HUMAN	0.0694856714399066	9.98225023672579	0.58875570402027	0.56329842453128	0.822652964221064	-6.30895221210834
sp|Q9UFN0|NPS3A_HUMAN	0.0946888012238762	9.57511672109143	0.58750930674989	0.564117061993579	0.823250661588597	-6.30969362563061
sp|Q8N3D4|EH1L1_HUMAN	0.252924988917263	5.21889472466209	0.586476346902249	0.56479598372261	0.823643744210419	-6.3103069317812
sp|P63000|RAC1_HUMAN	-0.171206328229479	9.46737728859649	-0.58561469953277	0.565362634796861	0.823872651142382	-6.3108177292884
sp|O15131|IMA6_HUMAN	0.0961250200651822	10.0681838526967	0.581120376161762	0.56832306302255	0.826999778550795	-6.31347031693135
sp|Q9HCN8|SDF2L_HUMAN	0.184137323881062	9.94420618750071	0.58110830322101	0.568331026333764	0.826999778550795	-6.31347741599638
sp|Q15393|SF3B3_HUMAN	-0.083731782246911	12.0317613791125	-0.580407896918163	0.568793113350116	0.82707371724301	-6.31388902207811
sp|P63173|RL38_HUMAN	0.103001213062678	9.01044312962246	0.578021661148499	0.57036887213927	0.828526166938552	-6.31528774776187
sp|Q86YN1|DOPP1_HUMAN	-0.482858838009716	7.74791787598293	-0.576619321034796	0.571295963823518	0.828526166938552	-6.316107160488
sp|P50440|GATM_HUMAN	0.281721666684286	8.26253605436262	0.576424228922651	0.571425001466945	0.828526166938552	-6.31622100445497
sp|Q2M389|WASC4_HUMAN	0.259657122625965	7.2468558429962	0.576401589027866	0.571439976898941	0.828526166938552	-6.31623421332669
sp|P53985|MOT1_HUMAN	-0.493445764189412	5.18518652006898	-0.573472834352679	0.57337894279713	0.830148447390252	-6.31793873265162
sp|P02765|FETUA_HUMAN	-0.263937816807918	7.6922248046352	-0.572883817739062	0.573769306358014	0.830148447390252	-6.3182805267352
sp|Q96EY7|PTCD3_HUMAN	-0.145104017878792	8.19952047186477	-0.572841607588005	0.573797285863973	0.830148447390252	-6.3183050074119
sp|P48735|IDHP_HUMAN	-0.0811064390587592	12.8682550922689	-0.568852569234907	0.576444627697413	0.83224517903097	-6.32061068955203
sp|O60493|SNX3_HUMAN	0.12847594202877	10.4010385397829	0.568214641630669	0.576868569996222	0.83224517903097	-6.32097797405894
sp|Q00796|DHSO_HUMAN	-0.114123913941103	9.36087434390067	-0.567706767267159	0.577206197817728	0.83224517903097	-6.32127009679038
sp|P55209|NP1L1_HUMAN	-0.0953130036531995	11.8583152915439	-0.567358115784204	0.577438034916389	0.83224517903097	-6.32147049078714
sp|P99999|CYC_HUMAN	0.0715868490932063	10.5434911987877	0.566787191667554	0.577817775708555	0.83224517903097	-6.32179838380518
sp|Q96TC7|RMD3_HUMAN	0.0998200221998502	11.9935772585222	0.565989693127104	0.578348432055949	0.83224517903097	-6.32225587006387
sp|P46926|GNPI1_HUMAN	-0.147094881704559	9.97237948897005	-0.56546894536232	0.578695072232524	0.83224517903097	-6.32255426254233
sp|Q7Z3B4|NUP54_HUMAN	0.100485031052553	9.45989301571267	0.565265009658376	0.57883085261669	0.83224517903097	-6.32267104708368
sp|P54886|P5CS_HUMAN	0.345182768891737	7.97689239005515	0.564954328130585	0.579037735564178	0.83224517903097	-6.32284888191995
sp|Q9Y679|AUP1_HUMAN	-0.138098881334964	10.3663136788534	-0.564432947445976	0.579385007778895	0.83224517903097	-6.32314710952163
sp|O14744|ANM5_HUMAN	0.0506915486566548	9.29128669400797	0.563128172138773	0.580254534301005	0.832343560507346	-6.32389227147023
sp|P05023|AT1A1_HUMAN	-0.0664693316732308	14.4216739482945	-0.562140284226159	0.580913322128101	0.832343560507346	-6.32445535109352
sp|P15559|NQO1_HUMAN	0.418472812588258	8.04612790735835	0.561919616462316	0.581060529599195	0.832343560507346	-6.3245809976936
sp|P05388|RLA0_HUMAN	0.0526358677255558	13.1986941956633	0.561846845084581	0.581109079538694	0.832343560507346	-6.32462242274285
sp|Q9UNZ2|NSF1C_HUMAN	-0.314906116082698	6.60570797877246	-0.558289434575815	0.583484938116975	0.835081022603223	-6.32664116216392
sp|P54727|RD23B_HUMAN	-0.108031413749977	10.6562469018585	-0.557742306078176	0.583850779602254	0.835081022603223	-6.32695054536363
sp|P13498|CY24A_HUMAN	-0.120494276839702	6.60052445963366	-0.556485308148158	0.584691719131768	0.835689443620459	-6.32766022702947
sp|O00182|LEG9_HUMAN	-0.0791278278383185	14.0265879932304	-0.554623228750924	0.585938583771914	0.836576869403788	-6.32870868648712
sp|P07814|SYEP_HUMAN	0.101603246701075	10.0830087364719	0.554104308237307	0.586286295791628	0.836576869403788	-6.32900026434332
sp|P53597|SUCA_HUMAN	-0.173207560191262	8.04357097051701	-0.55335368355378	0.58678944893404	0.836576869403788	-6.32942156869025
sp|P49593|PPM1F_HUMAN	0.186219749560196	9.97705114249956	0.553074551472016	0.586976610009321	0.836576869403788	-6.3295780968928
sp|O15118|NPC1_HUMAN	-0.06876152819782	9.04478610325976	-0.550333769132719	0.588815925328733	0.838603984303175	-6.33111098556548
sp|Q8WUK0|PTPM1_HUMAN	0.145143256080788	8.92160078044546	0.549099971248769	0.589644857553898	0.839190239590155	-6.33179863289377
sp|P53582|MAP11_HUMAN	0.146474109693635	8.55453059301802	0.547598823994444	0.59065419579026	0.839886082405913	-6.33263327363804
sp|Q9Y4W6|AFG32_HUMAN	0.186920988761244	10.6935312198256	0.546977487443222	0.591072220967964	0.839886082405913	-6.33297809165179
sp|Q6P2E9|EDC4_HUMAN	-0.0619029697146924	9.69821013746869	-0.546510173552837	0.591386719386759	0.839886082405913	-6.33323718362136
sp|Q9NSE4|SYIM_HUMAN	-0.065539769594416	10.6725214233916	-0.543158679645629	0.593644688159295	0.840946985659116	-6.33508907112789
sp|P30041|PRDX6_HUMAN	0.08968641228563	13.3380398613882	0.542702283212279	0.593952502469245	0.840946985659116	-6.33534040334579
sp|O15269|SPTC1_HUMAN	-0.08607040634441	9.84884012444731	-0.542610591176213	0.594014353260565	0.840946985659116	-6.33539087243389
sp|O60524|NEMF_HUMAN	-0.265111359856714	8.12982280244094	-0.542421338457115	0.594142023637886	0.840946985659116	-6.33549501474557
sp|Q9H3U5|MFSD1_HUMAN	-0.0854936494782201	9.79267728254856	-0.541825161902955	0.594544294841878	0.840946985659116	-6.33582285008915
sp|P49327|FAS_HUMAN	0.13121247265507	13.2435519101401	0.541679247276269	0.594642771560051	0.840946985659116	-6.33590303489387
sp|P48059|LIMS1_HUMAN	-0.0829797271447124	10.1571444501187	-0.540774079280029	0.595253843378878	0.841219591732203	-6.33639998715828
sp|P61158|ARP3_HUMAN	-0.075123623830244	14.5210050683325	-0.538218324754867	0.596980889185744	0.842726479631421	-6.33779879790647
sp|P17844|DDX5_HUMAN	0.0738575024330377	12.420990683627	0.537956071070128	0.597158246382285	0.842726479631421	-6.33794197132621
sp|P12956|XRCC6_HUMAN	-0.0493302194752143	12.9151129378855	-0.536637059839329	0.598050662589935	0.843119267879756	-6.33866104141612
sp|Q9H4A4|AMPB_HUMAN	-0.0791321847637594	12.5862907601148	-0.535752914022423	0.598649225202159	0.843119267879756	-6.33914208439757
sp|Q9UJS0|CMC2_HUMAN	0.0528539690787735	11.4809652808172	0.535540248095885	0.598793243010531	0.843119267879756	-6.33925767637416
sp|P02792|FRIL_HUMAN	0.160700603029344	12.9653655072341	0.535067290226296	0.599113592143298	0.843119267879756	-6.33951458759068
sp|Q9HCC0|MCCB_HUMAN	-0.109534064582952	9.33716095347281	-0.534385504495334	0.599575535112713	0.843179301476689	-6.33988454758422
sp|Q99623|PHB2_HUMAN	-0.0460184169530642	14.4487217935098	-0.533044946549591	0.600484338096801	0.843867228450501	-6.34061064770266
sp|O95777|LSM8_HUMAN	-0.0708282415867263	8.97018014089034	-0.531028340003653	0.601852724932655	0.845199601843274	-6.34169959597501
sp|Q8N1F8|S11IP_HUMAN	-0.293768728064674	5.91173390050414	-0.528737526917394	0.603409025150593	0.846793823850553	-6.34293176241539
sp|Q10588|BST1_HUMAN	-0.112848698491389	9.37543372012831	-0.527006380925043	0.604586407279515	0.846808193886941	-6.34385947508837
sp|Q15019|SEPT2_HUMAN	0.0525127564471486	11.7738907385941	0.526996098584997	0.604593403814724	0.846808193886941	-6.34386497653649
sp|A1L0T0|ILVBL_HUMAN	-0.0621688928115862	12.2503042190177	-0.526698451845581	0.60479595221041	0.846808193886941	-6.34402418392214
sp|Q969Z0|TBRG4_HUMAN	-0.232391308085062	7.97142472491271	-0.525249006582958	0.605782770140598	0.846808193886941	-6.34479822753559
sp|P62277|RS13_HUMAN	-0.131482700585343	10.3137002750147	-0.524960908803045	0.605979007298248	0.846808193886941	-6.34495183335627
sp|Q9Y4E6|WDR7_HUMAN	0.302940086680376	7.59149499350851	0.524897940917534	0.606021901841194	0.846808193886941	-6.34498539522434
sp|O43399|TPD54_HUMAN	-0.0754348891454679	10.2093280067156	-0.524391599519258	0.606366881748978	0.846808193886941	-6.3452551332058
sp|P07900|HS90A_HUMAN	0.0674591601839687	14.4121747559047	0.523654806200673	0.606869042960959	0.846921336151623	-6.34564718664581
sp|Q6P1K1|HRG1_HUMAN	-0.286849687608954	5.8211245394095	-0.521704712783345	0.608199100014534	0.847951975794995	-6.34668226718836
sp|Q96DZ7|T4S19_HUMAN	-0.386978466444522	5.59128169285803	-0.521335805673428	0.60845087074698	0.847951975794995	-6.34687765638492
sp|Q96EY1|DNJA3_HUMAN	0.332070743241086	6.2783666032911	0.520157701137092	0.609255237353422	0.848484960053831	-6.347500734103
sp|P62888|RL30_HUMAN	-0.103732084695146	12.7101050549552	-0.516726535520466	0.611600829323269	0.851162123023595	-6.34930762372728
sp|Q15046|SYK_HUMAN	0.0644984615975712	11.6661655108422	0.514721808711055	0.612973292746271	0.851959452438225	-6.35035796484873
sp|P18206|VINC_HUMAN	0.0827415276026233	12.8491565119118	0.514652092328504	0.613021048074646	0.851959452438225	-6.35039442022254
sp|P19971|TYPH_HUMAN	-0.131769571389185	13.8152217609629	-0.51103788367269	0.615499197543296	0.853838642074502	-6.35227775961756
sp|P48960|CD97_HUMAN	-0.119458484903982	11.2894456338965	-0.510907631173994	0.615588596708669	0.853838642074502	-6.35234539275062
sp|P67936|TPM4_HUMAN	-0.0670153704810357	11.6738494807588	-0.510822606106488	0.615646957239198	0.853838642074502	-6.35238953267587
sp|Q9NUV9|GIMA4_HUMAN	0.113812395778085	10.8389495574437	0.510193806158755	0.616078642362545	0.853848483660288	-6.35271574652741
sp|Q10471|GALT2_HUMAN	0.156867185951082	9.98061557909588	0.508419260046198	0.61729768436592	0.853944285394885	-6.35363425536567
sp|P28067|DMA_HUMAN	0.255197236708856	9.26295296590278	0.507613332949706	0.617851702142348	0.853944285394885	-6.35405037860956
sp|P49207|RL34_HUMAN	-0.0593928046922958	12.1921161804678	-0.507377290349624	0.618014009373138	0.853944285394885	-6.35417213276762
sp|P46782|RS5_HUMAN	0.05039457697087	13.0217561894426	0.506815289362389	0.618400532976037	0.853944285394885	-6.35446179954159
sp|O00161|SNP23_HUMAN	-0.14666671814978	7.99852854142661	-0.506657514818424	0.618509065102795	0.853944285394885	-6.35454306369923
sp|Q13492|PICAL_HUMAN	-0.0993673414546361	11.2803814108495	-0.506386397377561	0.61869558618615	0.853944285394885	-6.35468264941885
sp|O00442|RTCA_HUMAN	-0.0856963255939913	10.4348706660924	-0.503308709242908	0.620814813722157	0.856281612068078	-6.35626211819277
sp|Q9UIB8|SLAF5_HUMAN	0.056089026526708	12.9398319179939	0.50092505411095	0.622458495776483	0.856924505028456	-6.35747897923519
sp|Q15323|K1H1_HUMAN	-0.369341842125448	7.24285505307517	-0.500512693505167	0.622743052258054	0.856924505028456	-6.35768892051354
sp|Q32MZ4|LRRF1_HUMAN	0.102022105492445	10.4446826074232	0.500270152427863	0.622910450428514	0.856924505028456	-6.35781232467373
sp|Q01518|CAP1_HUMAN	-0.06387565046243	12.6080503800209	-0.500161578275727	0.622985393511488	0.856924505028456	-6.35786754803056
sp|Q16836|HCDH_HUMAN	-0.0894041967526746	10.6495600732705	-0.499456314396569	0.623472303537241	0.857008067268211	-6.35822597807595
sp|O94886|CSCL1_HUMAN	-0.0954487367483381	10.8616721715999	-0.497502780908981	0.624821943285424	0.857694934004258	-6.3592162376466
sp|E9PRG8|CK098_HUMAN	-0.0671166379464072	8.69221239861604	-0.496654277049821	0.625408575828714	0.857694934004258	-6.3596451745901
sp|P20700|LMNB1_HUMAN	0.0739762479925314	12.4493333743307	0.496268820364226	0.625675155171507	0.857694934004258	-6.35983979602489
sp|P15311|EZRI_HUMAN	0.0543347895784407	11.7518588891891	0.496264700016279	0.62567800506427	0.857694934004258	-6.35984187564128
sp|Q6WKZ4|RFIP1_HUMAN	0.0981926341252919	9.91030189729035	0.49491863631925	0.626609352211177	0.858386517232069	-6.3605203601865
sp|Q86V81|THOC4_HUMAN	-0.0476030473382814	10.2789711739245	-0.4927772823196	0.628092295247961	0.858788392100598	-6.36159601726318
sp|Q03252|LMNB2_HUMAN	-0.0859072501625722	10.5685944105019	-0.491877317224509	0.628716031218389	0.858788392100598	-6.3620467385024
sp|Q9H7Z7|PGES2_HUMAN	-0.0662826033727697	11.356183527094	-0.491343862471857	0.629085886800411	0.858788392100598	-6.3623135253019
sp|Q07960|RHG01_HUMAN	-0.0855923950468895	10.6230495840005	-0.491209163680793	0.629179292319932	0.858788392100598	-6.36238084515686
sp|O94804|STK10_HUMAN	-0.0865104436092441	10.718300451847	-0.491108514796269	0.629249090476124	0.858788392100598	-6.36243113580139
sp|O15260|SURF4_HUMAN	-0.0676395806426218	12.7112729813614	-0.490536086975179	0.629646126984504	0.858788392100598	-6.36271696677739
sp|O15305|PMM2_HUMAN	0.0995594096978518	10.3294313082479	0.489944643774879	0.630056474545359	0.858788392100598	-6.36301195196439
sp|Q92621|NU205_HUMAN	-0.0456432307514998	9.80370466986617	-0.488751327510972	0.630884782905634	0.858788392100598	-6.36360606984852
sp|P17980|PRS6A_HUMAN	-0.0440678107492385	11.6755798872774	-0.487919060427475	0.631462776665448	0.858788392100598	-6.36401959696157
sp|O00116|ADAS_HUMAN	-0.0649597156865607	11.4232747748287	-0.487094688602984	0.632035528360801	0.858788392100598	-6.36442852482895
sp|P51649|SSDH_HUMAN	0.089395649946626	9.56459112369707	0.486934419324614	0.632146907035752	0.858788392100598	-6.36450794789876
sp|Q9UID3|VPS51_HUMAN	-0.0663113190013309	9.61724803944064	-0.486194569431899	0.632661180928972	0.858788392100598	-6.36487425816224
sp|P61086|UBE2K_HUMAN	-0.188872451394247	7.48280775632253	-0.48554879110823	0.633110222670863	0.858788392100598	-6.36519354897816
sp|Q71UI9|H2AV_HUMAN	0.0803237461455719	13.8925693325673	0.483751196264822	0.634360951678289	0.858788392100598	-6.36608015383473
sp|Q13075|BIRC1_HUMAN	0.210679979617968	6.40036064968746	0.48267086602837	0.635113168463148	0.858788392100598	-6.36661145063802
sp|Q8TC12|RDH11_HUMAN	-0.0514688403513741	10.6427387807714	-0.481839154673116	0.635692554381691	0.858788392100598	-6.36701969065593
sp|Q14204|DYHC1_HUMAN	-0.0459420489208462	13.0769269024944	-0.481709288329256	0.635783043589815	0.858788392100598	-6.36708337278879
sp|Q9P0L0|VAPA_HUMAN	-0.132068798341782	7.94248217583087	-0.481401130382482	0.635997787707765	0.858788392100598	-6.36723441627343
sp|P06756|ITAV_HUMAN	0.134401883567202	8.45515295630385	0.481341373573635	0.636039433907687	0.858788392100598	-6.36726369514797
sp|Q9BXP2|S12A9_HUMAN	-0.0947681751998672	9.32837619790968	-0.481188939802793	0.636145674940028	0.858788392100598	-6.36733836665547
sp|Q15080|NCF4_HUMAN	0.0719551703037382	10.5286502190795	0.480985401846389	0.636287546469604	0.858788392100598	-6.36743803623842
sp|P13995|MTDC_HUMAN	-0.191081126986383	7.561674257918	-0.480534423205871	0.636601942482183	0.858788392100598	-6.36765872758352
sp|Q86TI2|DPP9_HUMAN	-0.178946872061488	8.96945281495089	-0.480357991600113	0.636724959634312	0.858788392100598	-6.3677450114393
sp|P02788|TRFL_HUMAN	-0.34682191332724	9.56578076563093	-0.479745928493994	0.637151805576376	0.858788392100598	-6.36804410152013
sp|Q9NSD9|SYFB_HUMAN	0.0551451033050689	10.8085285715198	0.477595834978681	0.638652291206409	0.860234264980635	-6.36909181848766
sp|P16189|1A31_HUMAN	0.393673649087361	10.3633306689819	0.476220065316607	0.639613242696378	0.860563009123772	-6.36975980969744
sp|P56192|SYMC_HUMAN	0.0557556195358782	10.5055461791537	0.475610489724777	0.640039230703959	0.860563009123772	-6.37005518256755
sp|Q86Y82|STX12_HUMAN	-0.0523553768930469	10.7002998990243	-0.475408893370511	0.640180140054283	0.860563009123772	-6.37015278593198
sp|P48506|GSH1_HUMAN	-0.0575305003041606	12.765210070934	-0.472795212099532	0.64200829160916	0.862444004292599	-6.37141455407737
sp|Q8N3C0|ASCC3_HUMAN	-0.169126427524989	8.0263113222388	-0.471684811866606	0.642785679970454	0.862911884125889	-6.3719485527368
sp|Q9UIA9|XPO7_HUMAN	0.148741626162984	7.77974073903786	0.470551185705402	0.643579766703649	0.863261499065618	-6.37249245774055
sp|P17812|PYRG1_HUMAN	-0.245579813719415	6.69470804843249	-0.4687614622062	0.644834337810398	0.863261499065618	-6.37334855466326
sp|Q14978|NOLC1_HUMAN	0.085458569231136	9.45050823508619	0.468378439624691	0.645102973995937	0.863261499065618	-6.37353135641887
sp|Q9H3N1|TMX1_HUMAN	0.0634536400042123	11.3882723236493	0.468060063171974	0.645326308308267	0.863261499065618	-6.37368319415512
sp|O15533|TPSN_HUMAN	-0.113478407748584	11.5501299164369	-0.467776001670291	0.645525600705809	0.863261499065618	-6.37381858163729
sp|P25774|CATS_HUMAN	-0.0811736309057984	13.7559339072945	-0.467639000953725	0.645621727794475	0.863261499065618	-6.37388384933614
sp|Q9H3K6|BOLA2_HUMAN	0.0905919062351579	8.00989386904359	0.466540397051468	0.646392799605272	0.863717263366303	-6.37440655420898
sp|A0FGR8|ESYT2_HUMAN	0.1054338086026	9.85986684623424	0.465870122969295	0.64686344414033	0.863717263366303	-6.37472487480243
sp|P01137|TGFB1_HUMAN	-0.0702983809616402	10.9278544909558	-0.465318234795954	0.647251077022883	0.863717263366303	-6.37498663739083
sp|O75208|COQ9_HUMAN	-0.0831708046832045	8.81606266144368	-0.46293331829704	0.648927377071801	0.864824308752277	-6.37611433039309
sp|Q8TEM1|PO210_HUMAN	0.128464663730583	10.1706832588995	0.461863917594042	0.649679660501422	0.864824308752277	-6.37661815322481
sp|Q13057|COASY_HUMAN	-0.137461804912672	9.47940805056794	-0.461812883011342	0.649715571119023	0.864824308752277	-6.37664216852521
sp|Q15437|SC23B_HUMAN	-0.0933438876825328	10.4871235023142	-0.461195001283123	0.650150415230126	0.864824308752277	-6.37693271905412
sp|Q9Y487|VPP2_HUMAN	-0.149707744163576	8.09833443915708	-0.460825080920913	0.65041081444595	0.864824308752277	-6.37710648736381
sp|P62280|RS11_HUMAN	0.0877978058546347	11.956783235367	0.459889370599025	0.65106969861193	0.864824308752277	-6.3775454251027
sp|Q8TBP6|S2540_HUMAN	0.113056260981903	10.2932502843109	0.4594141286296	0.651404455445067	0.864824308752277	-6.37776802552705
sp|P53007|TXTP_HUMAN	-0.0657041934139535	12.1743186615637	-0.458820608872421	0.651822633316339	0.864824308752277	-6.3780457109577
sp|P51553|IDH3G_HUMAN	0.0646186716154684	8.78885008444382	0.458638317072525	0.651951095011662	0.864824308752277	-6.37813092802741
sp|Q9Y2T2|AP3M1_HUMAN	-0.157166021938403	8.63129634811576	-0.456445977167653	0.653496921561216	0.865883656559519	-6.3791532040707
sp|P50502|F10A1_HUMAN	0.0625240627370349	11.0213877524016	0.456120023360346	0.653726890748557	0.865883656559519	-6.37930478601562
sp|Q14103|HNRPD_HUMAN	-0.109848689581897	9.09581677030149	-0.455298316488341	0.654306785338555	0.865883656559519	-6.37968644413585
sp|Q9Y2Q9|RT28_HUMAN	0.0867195882691902	8.50093471015433	0.455064291072796	0.654471983078304	0.865883656559519	-6.37979501890859
sp|O75694|NU155_HUMAN	0.134010471453685	8.95909692173254	0.452977445978418	0.655945890674023	0.866720246940093	-6.38076078752186
sp|P31949|S10AB_HUMAN	0.0903056065870089	12.5039752014682	0.451933498674847	0.656683761209366	0.866720246940093	-6.38124228711926
sp|Q8IVH4|MMAA_HUMAN	-0.275522677271528	8.42125048107481	-0.451894978884817	0.656710994268191	0.866720246940093	-6.38126003282702
sp|P43686|PRS6B_HUMAN	0.0707121354952438	10.5524474219646	0.451301151759109	0.657130885946879	0.866720246940093	-6.38153341640483
sp|Q9BRX8|F213A_HUMAN	0.0842822605336444	11.7319443197268	0.45055807088917	0.657656479483567	0.866720246940093	-6.38187501792253
sp|Q8IXL6|FA20C_HUMAN	0.159425834669813	8.96755379974926	0.450510332354616	0.657690252029131	0.866720246940093	-6.38189694498514
sp|P36578|RL4_HUMAN	0.0399407941688139	13.7878358259735	0.449470631309808	0.658425974684969	0.867121568494743	-6.38237393280665
sp|O75964|ATP5L_HUMAN	0.0662887028019856	9.97911786393452	0.447736118851281	0.659654164541007	0.868025082497169	-6.38316728436348
sp|P33992|MCM5_HUMAN	0.196240384807885	8.05078125509203	0.447282810894667	0.659975311356624	0.868025082497169	-6.38337412939383
sp|Q8TAQ2|SMRC2_HUMAN	-0.161147344149374	8.52431280159269	-0.445573179268267	0.661187113980952	0.869050513866467	-6.38415239338069
sp|P28799|GRN_HUMAN	0.200959603829211	5.56594138254262	0.442027206822681	0.663703601583893	0.870308653737294	-6.38575731022435
sp|P02786|TFR1_HUMAN	0.0816568239633266	14.6722541934738	0.440901045271945	0.664503673628347	0.870308653737294	-6.38626438974713
sp|P62273|RS29_HUMAN	0.0799834656854248	8.58812287165312	0.440865726997518	0.664528771914198	0.870308653737294	-6.38628027212837
sp|P21964|COMT_HUMAN	-0.0534394956158657	12.920688151072	-0.440839794796905	0.664547200418105	0.870308653737294	-6.38629193286534
sp|Q8NBJ5|GT251_HUMAN	-0.0497981922525259	13.7411202441398	-0.439128300631644	0.665763945401401	0.870308653737294	-6.38706004384718
sp|P23219|PGH1_HUMAN	0.0502426585888003	9.18744521152561	0.439015977776073	0.665843832024553	0.870308653737294	-6.38711035162288
sp|O75436|VP26A_HUMAN	0.0702273559037749	11.6004383020061	0.438648415427836	0.666105279650532	0.870308653737294	-6.38727488943354
sp|Q9BVG4|PBDC1_HUMAN	0.188578375173824	9.31756839151482	0.438450122308352	0.666246344111615	0.870308653737294	-6.38736359855473
sp|Q8NE71|ABCF1_HUMAN	0.144097787592901	9.3842056840324	0.437321589085934	0.667049419158853	0.870308653737294	-6.38786771587125
sp|Q9BY50|SC11C_HUMAN	0.0912080536088595	9.5845654506094	0.4372642318195	0.667090246200432	0.870308653737294	-6.38789330348811
sp|Q6ZNJ1|NBEL2_HUMAN	-0.0918167468843247	8.11653872572854	-0.436994059042965	0.667282570217148	0.870308653737294	-6.3880137859363
sp|P35222|CTNB1_HUMAN	0.148382653176724	7.0933645450641	0.436342006877021	0.667746834884254	0.870308653737294	-6.3883042657495
sp|O95336|6PGL_HUMAN	0.195652651484675	9.96689030822064	0.436236293019255	0.667822116722855	0.870308653737294	-6.38835131975325
sp|P35998|PRS7_HUMAN	0.040388396908444	12.364204031169	0.435701289801031	0.668203163287112	0.870308653737294	-6.38858928242043
sp|Q13011|ECH1_HUMAN	0.0374259983488852	12.1160410814252	0.434978443431993	0.66871814513249	0.870415656868244	-6.38891034137008
sp|Q13177|PAK2_HUMAN	0.0895797598330219	9.97091351952509	0.432474024647248	0.670503690137753	0.872175239888113	-6.39001866604047
sp|Q9UBQ0|VPS29_HUMAN	0.213766952904457	8.96064892641956	0.431551968833986	0.671161586555601	0.87246667780434	-6.39042514159475
sp|Q9UH62|ARMX3_HUMAN	-0.0418236904582621	8.28941124328769	-0.429888322805602	0.672349306883989	0.873446031100582	-6.39115638775727
sp|Q6P996|PDXD1_HUMAN	0.0493595111284186	9.02144136610536	0.428072752497953	0.673646502738273	0.873511525410835	-6.39195125476191
sp|P04264|K2C1_HUMAN	0.149724322361266	14.3693568316009	0.427157439996707	0.674300878541157	0.873511525410835	-6.39235073440869
sp|P22314|UBA1_HUMAN	-0.0410933530557376	13.0261669924469	-0.426999816018519	0.674413594172869	0.873511525410835	-6.39241944338854
sp|O43402|EMC8_HUMAN	-0.119752056608892	8.63652120917834	-0.426872700999683	0.674504498867813	0.873511525410835	-6.3924748352853
sp|Q92685|ALG3_HUMAN	0.110824703178968	9.27335631851988	0.426778937535212	0.674571555923932	0.873511525410835	-6.39251568348774
sp|P78527|PRKDC_HUMAN	0.0837912021823648	12.9776863612388	0.423717657591101	0.676762436417174	0.874148707655721	-6.39384450560775
sp|P51648|AL3A2_HUMAN	0.0620305009313498	9.42001652835227	0.423367866957708	0.677012962184987	0.874148707655721	-6.39399574394193
sp|Q9BUM1|G6PC3_HUMAN	-0.140463590242515	8.14039017864148	-0.42334791307141	0.677027254653536	0.874148707655721	-6.39400436767689
sp|Q04446|GLGB_HUMAN	0.16707255123637	9.26641800256127	0.423169606335356	0.677154976898637	0.874148707655721	-6.39408141117498
sp|O60462|NRP2_HUMAN	0.141285969543187	8.88845523089463	0.42305505013232	0.677237039546302	0.874148707655721	-6.39413089230276
sp|Q70UQ0|IKIP_HUMAN	-0.141341631956314	9.26601532200452	-0.422395446016358	0.677709629573951	0.874197604280446	-6.39441554466771
sp|P17987|TCPA_HUMAN	-0.0292477869187842	13.538130592457	-0.420651237281455	0.67895997456296	0.875244184035029	-6.39516616094205
sp|Q02978|M2OM_HUMAN	0.0406943148379248	12.744056453474	0.42004967137157	0.679391432759164	0.875244184035029	-6.39542433739996
sp|P49279|NRAM1_HUMAN	0.106912471127147	9.84353847916532	0.415923134484936	0.682354153699213	0.878475100674746	-6.39718557458526
sp|P46779|RL28_HUMAN	0.0529826032314151	10.8628285680768	0.415328626902834	0.682781430459217	0.878475100674746	-6.39743790980038
sp|Q9H2F3|3BHS7_HUMAN	-0.0934185047793008	11.4318531490199	-0.414732649322257	0.68320987441835	0.878475100674746	-6.39769051365939
sp|P40227|TCPZ_HUMAN	0.0338832159933382	12.6888361708772	0.413376578657821	0.684185156124017	0.878635637101305	-6.39826395567342
sp|P47985|UCRI_HUMAN	0.102128922623661	8.34132573392395	0.413344051209639	0.684208556787988	0.878635637101305	-6.39827768794258
sp|Q96JC1|VPS39_HUMAN	0.176987869888595	8.57590705512569	0.410738150537656	0.686084342061142	0.880226370632192	-6.39937438924112
sp|Q02338|BDH_HUMAN	-0.0937082696948472	10.2680483161503	-0.41039696771949	0.686330088762932	0.880226370632192	-6.39951747329957
RRRRRsp|Q96JP5|ZFP91_HUMAN	0.0479370445670089	9.90750590081993	0.409439884005776	0.687019647676097	0.880226370632192	-6.39991822906264
sp|Q12905|ILF2_HUMAN	0.0417606569847937	11.7631993095197	0.409192246574567	0.687198111333934	0.880226370632192	-6.4000217717644
sp|Q14847|LASP1_HUMAN	-0.0367870090166011	10.9859812318976	-0.406047234344166	0.689466253789796	0.882569469364278	-6.40133142280094
sp|Q969X5|ERGI1_HUMAN	-0.0891567631028725	11.6488464401337	-0.404676437804141	0.690455804202268	0.882595326735148	-6.40189914853709
sp|Q13200|PSMD2_HUMAN	-0.0310815375150355	12.8563269941528	-0.404587844960642	0.690519777363392	0.882595326735148	-6.40193577509662
sp|P62140|PP1B_HUMAN	0.0903852894843791	9.39855178867249	0.403477981342465	0.691321416309193	0.882595326735148	-6.40239395416305
sp|Q9NQG5|RPR1B_HUMAN	-0.0529113437868478	9.7741348094745	-0.403247117851459	0.691488212982591	0.882595326735148	-6.40248910505934
sp|P50213|IDH3A_HUMAN	-0.0547996681613245	10.7981631034416	-0.401787802310967	0.692542930036347	0.882595326735148	-6.40308932791875
sp|Q07021|C1QBP_HUMAN	-0.122698547866998	8.1397363194502	-0.40156172213981	0.692706386906034	0.882595326735148	-6.40318212452898
sp|P50402|EMD_HUMAN	0.148128269947835	8.41527464101535	0.40130323641487	0.692893292138697	0.882595326735148	-6.40328815944507
sp|Q14980|NUMA1_HUMAN	-0.0854826792226522	9.07946232668865	-0.401159098176689	0.692997524074987	0.882595326735148	-6.40334725810402
sp|P68371|TBB4B_HUMAN	0.0558384038381465	10.3377763123211	0.399830007263667	0.693958937957917	0.883260395084411	-6.4038912211659
sp|O96008|TOM40_HUMAN	-0.0511048145980784	11.0792027317292	-0.398917140364661	0.694619580946245	0.883542047617267	-6.40426380731368
sp|Q8TDJ6|DMXL2_HUMAN	0.133322955915538	8.34508609998206	0.397933636928266	0.695331625346243	0.883888684305496	-6.40466428765712
sp|P09651|ROA1_HUMAN	0.0571330849036507	13.7622050072979	0.396952177310113	0.696042480711727	0.884039465705716	-6.40506296772465
sp|P45954|ACDSB_HUMAN	-0.173653992388071	8.0125006381815	-0.396556086647214	0.696329444892021	0.884039465705716	-6.40522359034654
sp|P36776|LONM_HUMAN	0.0404588699733619	13.6465788010969	0.394930402898619	0.697507731936404	0.884976687018366	-6.40588118715139
sp|Q8WY22|BRI3B_HUMAN	-0.150129001154177	8.29255261792953	-0.394301994231472	0.697963411556006	0.884996482117987	-6.40613467017394
sp|Q13155|AIMP2_HUMAN	-0.0785602791141446	9.38020437279067	-0.392943527563011	0.698948883599669	0.885097768390221	-6.40668128327088
sp|Q9Y6E2|BZW2_HUMAN	-0.105709348340204	9.15385386953223	-0.392668982866579	0.69914811339913	0.885097768390221	-6.40679152802392
sp|P54136|SYRC_HUMAN	0.0403451936796024	12.7447878993231	0.392371964898454	0.69936367676383	0.885097768390221	-6.40691071175378
sp|P05165|PCCA_HUMAN	-0.0848523147362652	8.26743339909333	-0.389639746285488	0.70134783912022	0.885570602160817	-6.40800290495961
sp|Q9P0J0|NDUAD_HUMAN	-0.248446500814177	8.73535922696968	-0.38953990405846	0.701420387430522	0.885570602160817	-6.40804267440809
sp|P35637|FUS_HUMAN	-0.161474344402119	7.21549955729116	-0.389484414667601	0.701460708936993	0.885570602160817	-6.40806477277356
sp|Q9Y512|SAM50_HUMAN	-0.0472412977800687	11.1409271383138	-0.389432076351679	0.701498741542607	0.885570602160817	-6.40808561340361
sp|Q99797|MIPEP_HUMAN	-0.329178136233041	6.10770713394656	-0.38774199456973	0.702727306274852	0.885890094349243	-6.40875710827556
sp|O14979|HNRDL_HUMAN	-0.156968032338293	6.99855607898646	-0.387503363565234	0.702900841379736	0.885890094349243	-6.40885168863334
sp|P60468|SC61B_HUMAN	-0.0813583366169741	10.0060478188627	-0.386723810472385	0.703467858009332	0.885890094349243	-6.40916026212305
sp|P34932|HSP74_HUMAN	0.0385402129455574	12.962625368698	0.386660502247399	0.703513913811905	0.885890094349243	-6.40918529483706
sp|P46778|RL21_HUMAN	0.0563595273120274	11.5012410144102	0.381246274560608	0.707457033552817	0.888736766481428	-6.41131122329379
sp|P30536|TSPO_HUMAN	0.0824918273750566	12.9595511982363	0.37979570805263	0.708514917356646	0.888736766481428	-6.41187578825314
sp|P05120|PAI2_HUMAN	-0.221171671901201	7.2871604751866	-0.379775909948317	0.708529360144441	0.888736766481428	-6.41188347909026
sp|Q9NPD3|EXOS4_HUMAN	-0.152496772120702	6.54036868506117	-0.378675470635135	0.709332313185065	0.888736766481428	-6.41231033909176
sp|Q15185|TEBP_HUMAN	0.0974244814349685	8.47486771629577	0.378231590691719	0.709656296460386	0.888736766481428	-6.41248217500869
sp|Q13459|MYO9B_HUMAN	-0.0582037884227571	11.0447911566724	-0.378216200420667	0.709667530678314	0.888736766481428	-6.41248812937193
sp|Q9P003|CNIH4_HUMAN	-0.0651915302001029	10.6613078019424	-0.378204325817922	0.70967619866049	0.888736766481428	-6.41249272339046
sp|P51116|FXR2_HUMAN	-0.177317836205217	7.49589465447337	-0.37809690952148	0.709754610086225	0.888736766481428	-6.4125342739073
sp|O75439|MPPB_HUMAN	-0.105640354069973	11.1039629703081	-0.377791025011981	0.709977917005978	0.888736766481428	-6.41265253180288
sp|P55072|TERA_HUMAN	0.024632562289991	13.7003089807538	0.376131108431524	0.711190187713257	0.888736766481428	-6.41329262918705
sp|O76062|ERG24_HUMAN	-0.14766216999559	6.9803192681731	-0.376074187271715	0.711231772464457	0.888736766481428	-6.41331452994662
sp|Q8IZ81|ELMD2_HUMAN	-0.116848235510458	9.04959877125612	-0.374419364288618	0.712441139365074	0.888736766481428	-6.41394980704326
sp|P13804|ETFA_HUMAN	-0.066099030738437	10.6063713487943	-0.374164752201374	0.712627283048449	0.888736766481428	-6.4140473064005
sp|Q59GN2|R39L5_HUMAN	-0.0728406640433139	9.9180375557452	-0.373260320897405	0.71328865142777	0.888736766481428	-6.41439311510854
sp|Q92614|MY18A_HUMAN	-0.115146169402205	8.1328907706845	-0.371633220704282	0.714479062264701	0.888736766481428	-6.41501316147583
sp|Q5SRD1|TI23B_HUMAN	-0.049704023805722	9.90313834292596	-0.370822190167431	0.715072706116498	0.888736766481428	-6.41532122858398
sp|P26368|U2AF2_HUMAN	-0.0429349429890031	9.1228064192822	-0.370811310967562	0.71508067055351	0.888736766481428	-6.4153253565059
sp|Q92882|OSTF1_HUMAN	-0.0970189525865512	7.71685304947656	-0.370804323430679	0.715085786002358	0.888736766481428	-6.41532800774154
sp|Q16650|TBR1_HUMAN	-0.0914978236643709	9.80848294268045	-0.370499764546463	0.715308761514676	0.888736766481428	-6.41544351674023
sp|Q9HCU5|PREB_HUMAN	-0.109215935613729	8.86689584683536	-0.369975152827593	0.715692905233217	0.888736766481428	-6.41564226529049
sp|Q9UQ35|SRRM2_HUMAN	-0.127115630158171	8.58076049928404	-0.369717908196721	0.715881299580498	0.888736766481428	-6.41573962080135
sp|O60313|OPA1_HUMAN	-0.0931467756891511	10.1755879326143	-0.369669299073525	0.715916900814986	0.888736766481428	-6.41575800967591
sp|P62979|RS27A_HUMAN	0.0496383863316314	13.5120030679358	0.36963896781524	0.715939115713532	0.888736766481428	-6.41576948281163
sp|Q15436|SC23A_HUMAN	-0.0768124059792967	10.4195105492147	-0.368724610934916	0.716608921659937	0.888795058567032	-6.4161149132772
sp|P49756|RBM25_HUMAN	0.143286314576132	9.55053037253403	0.368007388414537	0.717134483744165	0.888795058567032	-6.41638527969075
sp|P24539|AT5F1_HUMAN	-0.0532440518170212	13.170334701246	-0.36725900184115	0.717683036956525	0.888795058567032	-6.41666684109659
sp|Q16643|DREB_HUMAN	-0.205160268246486	10.2654806006601	-0.367162283938637	0.717753940881581	0.888795058567032	-6.41670318755618
sp|P60174|TPIS_HUMAN	0.12475166965455	12.4921125695796	0.366544840854113	0.718206650739038	0.88880835362228	-6.41693499962196
sp|Q12874|SF3A3_HUMAN	-0.0509889110161765	9.34228125975345	-0.36558610836567	0.718909806976863	0.889131378739527	-6.41729418334238
sp|P27986|P85A_HUMAN	-0.093230719201264	8.72696058965894	-0.3647142812313	0.719549449025082	0.889375502144708	-6.41762000402492
sp|Q8N5M1|ATPF2_HUMAN	-0.0613579058878972	8.96579818346007	-0.36339460394242	0.720518074986616	0.890025705649929	-6.41811173805463
sp|Q9BZE4|NOG1_HUMAN	-0.0472056580428148	9.70280373964482	-0.361548238191709	0.721874099995255	0.890556275818681	-6.41879677768364
sp|P61586|RHOA_HUMAN	0.0822948522749538	10.5916722861703	0.361376216059475	0.722000486454955	0.890556275818681	-6.41886042634191
sp|Q92619|HMHA1_HUMAN	-0.0705582558717843	9.45931509642086	-0.360196981381011	0.722867103958853	0.890556275818681	-6.41929594275298
sp|P84243|H33_HUMAN	-0.226488971654254	8.46757317274732	-0.3598851002249	0.723096369422239	0.890556275818681	-6.41941089252871
sp|O75947|ATP5H_HUMAN	0.0963242514539129	9.187599520387	0.359297206321958	0.723528606593357	0.890556275818681	-6.41962730526912
sp|Q00722|PLCB2_HUMAN	-0.0689936496471546	10.2788151449884	-0.358060739719153	0.724438005852323	0.890556275818681	-6.42008132960525
sp|P49721|PSB2_HUMAN	-0.0503393581784035	13.3690680877281	-0.357091742313765	0.725150981242093	0.890556275818681	-6.42043606239846
sp|Q8N1F7|NUP93_HUMAN	-0.0390461057812157	11.5235967445465	-0.356981464517811	0.725232138574303	0.890556275818681	-6.42047637309388
sp|P37235|HPCL1_HUMAN	-0.0781754782748365	9.78088815648656	-0.356863020814208	0.725319309215797	0.890556275818681	-6.42051965506708
sp|Q9UJU6|DBNL_HUMAN	0.037220496303723	10.8884006695586	0.356785965053386	0.725376021775733	0.890556275818681	-6.42054780536075
sp|P06730|IF4E_HUMAN	0.0577733632311777	9.03069997169865	0.355366708494308	0.72642087762525	0.890660574882788	-6.42106522173186
sp|P38571|LICH_HUMAN	0.066794869092611	10.0226805797264	0.354260139575439	0.727235916348529	0.890660574882788	-6.42146723143158
sp|P55899|FCGRN_HUMAN	0.128198993424949	9.13603116988501	0.354165409664579	0.727305704844056	0.890660574882788	-6.42150158878911
sp|P07741|APT_HUMAN	-0.0902864357854174	11.5518244383178	-0.354021102378386	0.727412022215647	0.890660574882788	-6.42155390983096
sp|Q01432|AMPD3_HUMAN	0.107645099924348	11.1930050220444	0.353663582046227	0.727675447306027	0.890660574882788	-6.42168344429789
sp|O60826|CCD22_HUMAN	0.0766683453556354	9.8190729473563	0.352976013355582	0.728182153917731	0.890738632316641	-6.42193219703223
sp|O75643|U520_HUMAN	0.0374631508778265	11.6786576696171	0.350015595592157	0.73036531567871	0.892866048528805	-6.42299778233397
sp|Q9Y3U8|RL36_HUMAN	0.0394598714003269	13.2388323852784	0.348784296106966	0.731274037722822	0.892983634915154	-6.42343837518647
sp|P37108|SRP14_HUMAN	-0.0612138105478586	10.2208183326949	-0.348681935029999	0.731349600549606	0.892983634915154	-6.42347493384969
sp|Q9BT78|CSN4_HUMAN	0.2533076810554	8.88131468184309	0.347157041495109	0.73247560952061	0.893182531841976	-6.42401830221451
sp|Q96HE7|ERO1A_HUMAN	-0.0350686956080573	12.8321080251216	-0.346770341567731	0.732761255182313	0.893182531841976	-6.4241557223561
sp|O14672|ADA10_HUMAN	-0.0598876849407599	11.3400030255422	-0.346396645580613	0.733037333308439	0.893182531841976	-6.4242883777787
sp|O15321|TM9S1_HUMAN	0.0714649171801955	9.78835368869406	0.346055914937244	0.73328909004033	0.893182531841976	-6.42440920810639
sp|Q9H089|LSG1_HUMAN	0.110041713723323	8.57083132411722	0.344810723124043	0.734209393344446	0.893762161026441	-6.42484978180954
sp|O15438|MRP3_HUMAN	0.129759163717468	8.53383146505385	0.343355267472802	0.735285624711964	0.894530787232764	-6.42536276480282
sp|O15143|ARC1B_HUMAN	-0.0398099931798317	13.68448208473	-0.342745565590505	0.735736634284107	0.894538314114474	-6.42557702108903
sp|Q7Z7H5|TMED4_HUMAN	-0.0768906454377554	8.64382041229964	-0.341116610998967	0.736942091272911	0.895235149307952	-6.42614761131627
sp|P20290|BTF3_HUMAN	-0.214470252129932	7.40187571413195	-0.340768078690903	0.737200103060153	0.895235149307952	-6.42626934681044
sp|Q9BUQ8|DDX23_HUMAN	0.165765095277276	6.89757428920725	0.337258975176113	0.73979961069182	0.897315882072943	-6.42748816336239
sp|P14854|CX6B1_HUMAN	0.0489393471135866	8.87556530235618	0.337250445134097	0.73980593360365	0.897315882072943	-6.42749111092748
sp|Q03169|TNAP2_HUMAN	0.0659198651581026	10.7006883854886	0.33523368131589	0.741301398535746	0.898478941161915	-6.42818593986509
sp|Q04206|TF65_HUMAN	-0.140673952641578	8.38008986110571	-0.334752445677289	0.741658399964584	0.898478941161915	-6.42835113029207
sp|Q5T4S7|UBR4_HUMAN	0.0569208973941944	10.5323087326164	0.333464653585231	0.742614036358776	0.898587669025488	-6.42879202922169
sp|Q7Z3T8|ZFY16_HUMAN	-0.0811321702328662	8.21556181303994	-0.333427217766773	0.742641822934043	0.898587669025488	-6.42880482095093
sp|Q7Z3C6|ATG9A_HUMAN	-0.107526504381472	9.03422953273081	-0.330911646190499	0.744509826803483	0.900306230728686	-6.42966113589088
sp|Q12906|ILF3_HUMAN	0.063541411091693	11.5477489781753	0.328088887946976	0.746607882449211	0.901844916937965	-6.43061439221164
sp|P34059|GALNS_HUMAN	-0.220543943091515	8.47463220245421	-0.327989375086289	0.746681884115999	0.901844916937965	-6.43064785087462
sp|Q13131|AAPK1_HUMAN	0.106348023594121	8.74963675297277	0.3272610147594	0.747223598523781	0.901844916937965	-6.43089243817792
sp|O43143|DHX15_HUMAN	-0.0320943517571557	12.4724328052104	-0.326787198360311	0.747576069883435	0.901844916937965	-6.43105125985926
sp|Q969V3|NCLN_HUMAN	-0.0360696009789105	12.7881466024878	-0.325824527032068	0.748292376009326	0.902167846615561	-6.43137324385723
sp|Q13283|G3BP1_HUMAN	0.0716727733600688	10.3401208967086	0.324117373008993	0.74956321740943	0.90269971657238	-6.4319419262922
sp|O60763|USO1_HUMAN	0.0270648496738239	13.3205445400743	0.324025955686271	0.749631291236138	0.90269971657238	-6.43197229570403
sp|Q9UMS4|PRP19_HUMAN	0.109661873197879	10.539116266128	0.321819884511461	0.751274680443633	0.904137272514749	-6.43270259909078
sp|Q6XQN6|PNCB_HUMAN	0.179234657170412	7.55313675561998	0.319633778525363	0.752904404869288	0.905556673559892	-6.43342142862678
sp|P08559|ODPA_HUMAN	0.0478852842840052	12.6577119185499	0.318461859772015	0.753778553493194	0.905650686243192	-6.43380478167193
sp|Q9H3U1|UN45A_HUMAN	-0.0534465266097079	10.3903696132359	-0.318321508226104	0.75388326642024	0.905650686243192	-6.43385059952781
sp|Q9Y385|UB2J1_HUMAN	-0.0900842184648312	7.90508237804793	-0.315420046765679	0.756049074285638	0.907692280152862	-6.43479331006851
sp|P35527|K1C9_HUMAN	0.0923041987713695	12.9827751822832	0.31423995092681	0.756930558006942	0.907692280152862	-6.43517429188811
sp|O76071|CIAO1_HUMAN	-0.0973275311865773	8.57608357517498	-0.313263692442849	0.757660042889633	0.907692280152862	-6.43548839951503
sp|Q5TEJ8|THMS2_HUMAN	0.0377211804146533	10.5676259580376	0.312972025890208	0.757878028933574	0.907692280152862	-6.43558205464586
sp|P20702|ITAX_HUMAN	-0.0958383586310081	14.0591633723642	-0.312668202773027	0.758105122772163	0.907692280152862	-6.43567952154306
sp|O95466|FMNL1_HUMAN	-0.0520860686087499	10.5589677877163	-0.312419658173928	0.758290915294285	0.907692280152862	-6.43575918538912
sp|P62333|PRS10_HUMAN	-0.0351519413490262	12.7909246008712	-0.309192169540471	0.760704904757523	0.909511026584855	-6.43678797421964
sp|O60488|ACSL4_HUMAN	0.0451186312352903	11.8328400627172	0.309178890881816	0.760714841728357	0.909511026584855	-6.43679218507373
sp|Q96A72|MGN2_HUMAN	-0.0387033083054167	9.14651808144292	-0.306672268953596	0.76259141604192	0.910771441216323	-6.43758386633645
sp|P13762|DRB4_HUMAN	-0.19977640790448	8.66443052318026	-0.306560880510266	0.762674841873838	0.910771441216323	-6.43761889884186
sp|Q9UDX5|MTFP1_HUMAN	-0.152593653706449	8.32102108681574	-0.305452784782487	0.76350492736577	0.911221607675111	-6.43796671755931
sp|P61966|AP1S1_HUMAN	-0.0979026366871736	9.26180629117643	-0.304511669984156	0.764210157501409	0.911347437388315	-6.43826114410354
sp|B0I1T2|MYO1G_HUMAN	0.0557660699752827	8.2991840913116	0.303589836014713	0.764901145168912	0.911347437388315	-6.43854866702041
sp|Q9Y320|TMX2_HUMAN	-0.0788731228383011	10.0067761959025	-0.303137637545702	0.765240178052333	0.911347437388315	-6.43868939375729
sp|P29144|TPP2_HUMAN	0.0495981783665798	10.5533453197621	0.302882856856686	0.765431219725481	0.911347437388315	-6.43876859152145
sp|Q14694|UBP10_HUMAN	-0.0741955593474461	9.50180211323802	-0.302289406809125	0.765876265134884	0.911347437388315	-6.43895280803303
sp|P15531|NDKA_HUMAN	-0.118903521490591	7.18425184728691	-0.300422836580247	0.767276606129153	0.912221162216323	-6.43952989043802
sp|Q99879|H2B1M_HUMAN	-0.0642256213589611	14.9689864682956	-0.300101509968467	0.767517755579323	0.912221162216323	-6.43962887714699
sp|P25787|PSA2_HUMAN	0.032499313972373	11.1749329580006	0.299273979624653	0.768138913569958	0.912420174358644	-6.43988332036984
sp|P16278|BGAL_HUMAN	-0.0401316474548388	11.9570896428688	-0.298378836539738	0.768811004683581	0.912679415831571	-6.44015776958754
sp|Q9ULV4|COR1C_HUMAN	-0.0420159093465085	14.9565591298707	-0.294850512232666	0.7714619714724	0.915286150224777	-6.4412316199623
sp|Q02543|RL18A_HUMAN	0.0311715089210622	12.9712454567802	0.291903930642987	0.773678074283512	0.917374178882159	-6.44211872320195
sp|P50990|TCPQ_HUMAN	-0.0256890371365479	13.1374381885137	-0.291206868773093	0.774202623126763	0.91745520041716	-6.44232729125647
sp|P16615|AT2A2_HUMAN	-0.0322927130945647	13.1015946819047	-0.290112576366045	0.775026319046384	0.917890416726901	-6.44265371845988
sp|P29466|CASP1_HUMAN	0.0777699297337779	10.1822665883749	0.288402604300488	0.776313999110179	0.918525128207795	-6.44316136534958
sp|Q9Y2B0|CNPY2_HUMAN	-0.0396359407201494	10.3370631054716	-0.288187880356411	0.776475742393462	0.918525128207795	-6.44322490129431
sp|Q9Y4E1|WAC2C_HUMAN	0.10726041629282	7.93207517657747	0.287163498098665	0.777247514723686	0.918897561498726	-6.44352736652589
sp|O95772|STR3N_HUMAN	-0.0865200082807238	8.53591693392556	-0.285090994420481	0.778809673164358	0.920110942651128	-6.44413604291331
sp|P46060|RAGP1_HUMAN	-0.0587510428700728	8.34755758658765	-0.284125403058293	0.779537823356275	0.920110942651128	-6.44441813694843
sp|P05026|AT1B1_HUMAN	-0.0866337993720672	5.60240430337301	-0.283981355133983	0.779646467567142	0.920110942651128	-6.44446013873855
sp|P60660|MYL6_HUMAN	-0.0319083635936384	12.40462502408	-0.283099215244459	0.780311899241889	0.920356146261255	-6.44471689448791
sp|Q9Y5Y6|ST14_HUMAN	0.107923491645957	8.02896498261181	0.281007137197102	0.781890730479663	0.921142795596927	-6.44532264995725
sp|O60716|CTND1_HUMAN	-0.150315382284679	8.4106572931696	-0.281001542700827	0.781894953796099	0.921142795596927	-6.44532426385841
sp|Q9UGP8|SEC63_HUMAN	-0.14982335756968	7.75099739599775	-0.279231387899613	0.783231603144553	0.922177256395607	-6.44583331914779
sp|Q9BW60|ELOV1_HUMAN	0.171155038428866	8.48808262673298	0.276540293594679	0.785264985624665	0.923579103265648	-6.44660110620375
sp|AB0815|RPLC_HUMAN	-0.044740644355187	15.473009226675	-0.275977236731082	0.785690631338884	0.923579103265648	-6.44676081757643
sp|P48163|MAOX_HUMAN	0.196802823664068	8.45352874898096	0.274852860432687	0.786540817207372	0.923579103265648	-6.44707878178261
sp|Q9Y2I8|WDR37_HUMAN	0.065942705759598	10.1567338476797	0.274797585881087	0.786582619635275	0.923579103265648	-6.44709437977266
sp|P23141|EST1_HUMAN	-0.0955092869743837	10.9529963149794	-0.273980191845903	0.787200867200178	0.923579103265648	-6.44732467803314
sp|Q9NYK5|RM39_HUMAN	-0.108837600756255	8.37773647120478	-0.273562652036914	0.787516735529747	0.923579103265648	-6.44744205609786
sp|Q2TAY7|SMU1_HUMAN	0.138643427199167	7.57536650577411	0.273403588158844	0.7876370771261	0.923579103265648	-6.44748672516607
sp|Q9Y376|CAB39_HUMAN	-0.0410135936422424	10.7615398840862	-0.271825908907495	0.788830985748858	0.924055737002609	-6.44792838146994
sp|Q96KP4|CNDP2_HUMAN	-0.0392434711373735	12.6171826185072	-0.271602816717722	0.788999854242248	0.924055737002609	-6.44799062945871
sp|O95782|AP2A1_HUMAN	0.0182858919697804	13.1429115883285	0.271045107023989	0.789422056772989	0.924055737002609	-6.44814602189774
sp|P28065|PSB9_HUMAN	0.0410382165104348	12.1668542610471	0.268510629588239	0.791341573436661	0.925228702091201	-6.44884820228125
sp|Q969N2|PIGT_HUMAN	0.0827901364062456	8.46797015235427	0.268507043733377	0.79134429020232	0.925228702091201	-6.44884919111201
sp|P30049|ATPD_HUMAN	-0.0417114359359623	10.7504352328416	-0.265523505249821	0.793605670021489	0.926866841093426	-6.44966738817586
sp|Q92888|ARHG1_HUMAN	-0.0521980984542534	10.5145512604029	-0.265442386328482	0.793667180687658	0.926866841093426	-6.44968950735246
sp|Q12907|LMAN2_HUMAN	-0.0412982865207177	10.7640432720764	-0.26390605485397	0.794832408962322	0.927515814200642	-6.45010716188182
sp|Q8IZ83|A16A1_HUMAN	-0.062941374622234	11.9097692664864	-0.263493582728752	0.795145332512136	0.927515814200642	-6.45021888361287
sp|P09543|CN37_HUMAN	-0.0590506268018416	9.06244525673148	-0.26191913741794	0.796340119703256	0.92821774978392	-6.45064374195918
sp|O43819|SCO2_HUMAN	0.0710682650207062	7.11357305631037	0.261312962596457	0.79680026120573	0.92821774978392	-6.4508066423963
sp|Q7Z6Z7|HUWE1_HUMAN	0.06432337980009	9.61452155486285	0.260804829897207	0.797186038919854	0.92821774978392	-6.45094290689764
sp|Q9NQ88|TIGAR_HUMAN	-0.162829085672701	11.2362035299743	-0.260268381708021	0.797593372265845	0.92821774978392	-6.45108647907382
sp|P15153|RAC2_HUMAN	0.0272905904032434	12.4614119404129	0.257027242525547	0.800055686928996	0.930544815739856	-6.45194767932017
sp|Q6ICG6|K0930_HUMAN	-0.0226025315272018	11.0446300822177	-0.25574181032949	0.801032837126897	0.931062117580196	-6.45228626390855
sp|P07339|CATD_HUMAN	0.038007047480944	13.8605585303796	0.255059289579314	0.801551808026859	0.931062117580196	-6.45246535591692
sp|O15254|ACOX3_HUMAN	-0.155998082209846	8.07150638582931	-0.254615372284884	0.801889402112829	0.931062117580196	-6.45258158388847
sp|Q16576|RBBP7_HUMAN	-0.0637019461393304	8.88813953146601	-0.25239798754509	0.803576297621061	0.932482362675104	-6.45315913778038
sp|O75494|SRS10_HUMAN	-0.0229302696292137	11.6241282073188	-0.25073655407505	0.804840899390947	0.933095918628655	-6.45358859816257
sp|P41218|MNDA_HUMAN	-0.0793901719944152	9.69835989630991	-0.250484199671973	0.805033027757691	0.933095918628655	-6.45365358235309
sp|Q9NYF8|BCLF1_HUMAN	-0.0816058852252475	8.66192583887656	-0.245937294188356	0.808496960927229	0.936571076281484	-6.45481332979946
sp|P13489|RINI_HUMAN	0.0304061488746239	14.0341267606885	0.24264824971573	0.811005172532108	0.937861054697373	-6.45563909109115
sp|Q9H2M9|RBGPR_HUMAN	0.0581162574497025	9.97241589565595	0.241859118154941	0.81160727528376	0.937861054697373	-6.45583557106109
sp|Q8NBI5|S43A3_HUMAN	0.0380666334582287	11.4352658115336	0.241648790826638	0.811767774220012	0.937861054697373	-6.45588783157669
sp|Q5NDL2|EOGT_HUMAN	-0.0923101320195503	7.94280160351217	-0.241503998552717	0.811878268919154	0.937861054697373	-6.45592378219641
sp|Q6P2Q9|PRP8_HUMAN	0.0335621855581145	11.365230926141	0.24071698279772	0.812478931857008	0.937861054697373	-6.45611881673444
sp|P19634|SL9A1_HUMAN	-0.0624313522730962	7.80283429014096	-0.239698765022704	0.813256229422807	0.937861054697373	-6.45637020819887
sp|Q8N5K1|CISD2_HUMAN	-0.0922207945413227	9.30462257244866	-0.239555062819996	0.81336594637888	0.937861054697373	-6.45640560210197
sp|P48509|CD151_HUMAN	-0.0428819235098423	8.42094763272	-0.23875883875844	0.813973937179413	0.937861054697373	-6.45660133022978
sp|P58335|ANTR2_HUMAN	0.0662380607822932	8.17917514959191	0.238644578934824	0.814061195120521	0.937861054697373	-6.45662936450535
sp|Q96GC9|VMP1_HUMAN	0.0740851091034465	9.04014968950255	0.238365683239551	0.814274192691006	0.937861054697373	-6.45669773710488
sp|Q9H8P0|PORED_HUMAN	-0.0518546654063456	9.31984979535955	-0.237556245292875	0.814892459046391	0.938035910213104	-6.45689572478745
sp|Q9BXS5|AP1M1_HUMAN	0.0282641118692908	11.4881541213228	0.235427963217807	0.816518683044237	0.938264593399185	-6.4574131072995
sp|Q9BWD1|THIC_HUMAN	0.0587333651464608	12.7251975122641	0.235341118527096	0.816585059478813	0.938264593399185	-6.45743412087388
sp|Q9Y3D9|RT23_HUMAN	-0.0414510762727716	8.6680114122656	-0.235313474028171	0.816606188799069	0.938264593399185	-6.45744080832174
sp|Q9Y265|RUVB1_HUMAN	0.0461255725211736	9.71521641473517	0.234854013774103	0.816957385898545	0.938264593399185	-6.45755184148917
sp|Q9H4G0|E41L1_HUMAN	-0.0460356956187891	10.5786082825917	-0.233993047216827	0.817615589200986	0.93845186046425	-6.45775932196961
sp|O00159|MYO1C_HUMAN	-0.0483666819280959	11.5925148722343	-0.231972966858592	0.819160474280994	0.93845186046425	-6.45824315899625
sp|Q06481|APLP2_HUMAN	-0.0680520314447008	9.21817590243083	-0.230713566103463	0.820124004788894	0.93845186046425	-6.4585426926744
sp|P07384|CAN1_HUMAN	-0.033176921147767	12.9950320171699	-0.230613313877622	0.82020071749981	0.93845186046425	-6.45856646684241
sp|P31146|COR1A_HUMAN	0.0472195499646482	13.3004158068875	0.230273817608088	0.820460512910315	0.93845186046425	-6.45864689990614
sp|Q6IAA8|LTOR1_HUMAN	0.0972156443020031	7.80064142201805	0.230224280445382	0.820498422411692	0.93845186046425	-6.45865862634611
sp|P19338|NUCL_HUMAN	-0.0216470152682415	13.2264053287213	-0.230010415803408	0.820662092676289	0.93845186046425	-6.45870922361129
sp|Q96T37|RBM15_HUMAN	0.156810994054145	6.59325835507259	0.229576900671597	0.82099388708745	0.93845186046425	-6.45881164357901
sp|Q13596|SNX1_HUMAN	0.0878499448065142	9.6707162378348	0.229150363010924	0.821320375145241	0.93845186046425	-6.45891222762568
sp|Q08211|DHX9_HUMAN	-0.0364042460038601	13.163119884175	-0.227300359074441	0.822736826022744	0.939194995308625	-6.45934633427822
sp|Q969H8|MYDGF_HUMAN	0.0384401013593294	10.2182451413468	0.227081006561921	0.822904814387766	0.939194995308625	-6.45939757374052
sp|P61020|RAB5B_HUMAN	0.0592137954085867	8.92200075462581	0.225368668924251	0.824216488671202	0.940098168384193	-6.45979587512612
sp|P49257|LMAN1_HUMAN	-0.0349833540230406	12.0454693468757	-0.224827538007683	0.824631113391207	0.940098168384193	-6.45992112254044
sp|P62633|CNBP_HUMAN	-0.0729620489502345	8.90260603264272	-0.223208973483331	0.825871604450214	0.940862383260706	-6.46029396027876
sp|Q86TI0|TBCD1_HUMAN	0.102608006645946	8.04338084083548	0.222732096480952	0.82623717992959	0.940862383260706	-6.46040329843922
sp|P61916|NPC2_HUMAN	0.111545258427428	9.2857246319099	0.218351682578507	0.829597120786657	0.944153825637785	-6.4613967584393
sp|Q08752|PPID_HUMAN	-0.0788705031678116	8.1437702324108	-0.217610329909538	0.830166102512344	0.944266986511495	-6.46156295240276
sp|O00160|MYO1F_HUMAN	0.0161282618883387	13.958981478513	0.216867541032357	0.830736283412509	0.944381382669619	-6.46172890448155
sp|P26885|FKBP2_HUMAN	0.117163876583712	8.13612616646187	0.215227188453442	0.83199579578367	0.945278839164385	-6.46209338845622
sp|Q9H845|ACAD9_HUMAN	-0.0343663608133795	11.5671161174141	-0.214337008217032	0.832679499281661	0.945456695464787	-6.4622900328813
sp|Q96RQ1|ERGI2_HUMAN	-0.0711269658334732	8.12466753481004	-0.213799209171542	0.83309262275664	0.945456695464787	-6.46240844198795
sp|P62854|RS26_HUMAN	0.018878582120772	13.7286089214996	0.211230369423193	0.835066627523523	0.946994111790098	-6.46296994934806
sp|Q9NX63|MIC19_HUMAN	-0.0377075436076701	10.3895606570833	-0.210810816839264	0.83538913690484	0.946994111790098	-6.4630610153033
sp|P39210|MPV17_HUMAN	0.0534352463884602	8.91143558113884	0.207851231808404	0.837665014815782	0.948477591618548	-6.46369828982704
sp|P62081|RS7_HUMAN	-0.0435911851114774	12.8239518025983	-0.207711193772751	0.837772738718256	0.948477591618548	-6.46372822145218
sp|Q00341|VIGLN_HUMAN	0.0373760278709518	11.9771644250659	0.207206424068246	0.838161058887391	0.948477591618548	-6.46383594395795
sp|P36543|VATE1_HUMAN	-0.0598155184366664	11.018877894302	-0.206344584458494	0.838824172300097	0.948477591618548	-6.46401926560431
sp|Q92504|S39A7_HUMAN	0.119229370880877	7.18786550994844	0.205864825936035	0.839193360135892	0.948477591618548	-6.46412098542747
sp|P49368|TCPG_HUMAN	-0.0134142985472305	13.4559279875835	-0.203665505117631	0.840886290156559	0.948477591618548	-6.46458427560891
sp|O43837|IDH3B_HUMAN	0.0445868079502105	10.248658670217	0.20342587786534	0.841070791931229	0.948477591618548	-6.46463445423575
sp|O95433|AHSA1_HUMAN	0.0454249888389615	9.88983250945032	0.20339494184654	0.841094611908908	0.948477591618548	-6.46464092804049
sp|Q9NPJ3|ACO13_HUMAN	-0.105794580122725	7.84472857206363	-0.20215169350786	0.842052013065724	0.948477591618548	-6.46490028446927
sp|O00232|PSD12_HUMAN	0.0331201288818619	12.2055927270119	0.201807590645831	0.842317044760851	0.948477591618548	-6.46497178875584
sp|Q14254|FLOT2_HUMAN	0.0501975946984281	11.1163105795036	0.201658633485168	0.842431779166728	0.948477591618548	-6.46500270432207
sp|P59998|ARPC4_HUMAN	0.0158721224819551	14.6104967658284	0.201501304364374	0.84255296602378	0.948477591618548	-6.46503533278632
sp|Q9UL25|RAB21_HUMAN	-0.0214536744981988	12.7417880087573	-0.201124591617883	0.842843155270861	0.948477591618548	-6.46511335617344
sp|P56385|ATP5I_HUMAN	-0.160549418421624	8.74534767195836	-0.200157979335631	0.843587861557473	0.948477591618548	-6.46531289250812
sp|P51452|DUS3_HUMAN	0.0451662573400551	9.27560479722044	0.198871103526891	0.844579543532763	0.948477591618548	-6.46557705527382
sp|Q9H583|HEAT1_HUMAN	0.083144677770882	6.47615177229703	0.198764376114163	0.844661800985135	0.948477591618548	-6.46559888751548
sp|P62899|RL31_HUMAN	0.0163064909177013	12.8441943019336	0.197082250892109	0.845958498504022	0.948477591618548	-6.46594144318601
sp|P63010|AP2B1_HUMAN	-0.0439295711751235	10.6501573431829	-0.195593367247271	0.847106609976191	0.948477591618548	-6.46624222798976
sp|Q16539|MK14_HUMAN	-0.0476450340626826	10.1381365228375	-0.195478119414101	0.847195494873337	0.948477591618548	-6.46626541569787
sp|P19878|NCF2_HUMAN	-0.0458711143598425	12.3111935981021	-0.194256691852961	0.848137650304076	0.948477591618548	-6.46651032889992
sp|O75165|DJC13_HUMAN	-0.0143714904980907	11.726514258865	-0.193565934349207	0.848670574533509	0.948477591618548	-6.46664815870514
sp|P14598|NCF1_HUMAN	-0.0776170982135866	10.6823570030627	-0.193518586192227	0.848707106717737	0.948477591618548	-6.46665758838122
sp|P62195|PRS8_HUMAN	-0.0154442786053188	12.3025875843961	-0.192918747737207	0.849169951611345	0.948477591618548	-6.46677685099827
sp|Q9UMR2|DD19B_HUMAN	0.0526305168882644	8.8741916337976	0.192893508091269	0.849189428161456	0.948477591618548	-6.46678186117664
sp|P09211|GSTP1_HUMAN	0.0790630053611103	10.0110132814439	0.191108954019749	0.850566758375107	0.948477591618548	-6.46713444804878
sp|Q9BRR6|ADPGK_HUMAN	-0.0269286089883938	11.6669178555626	-0.190745280943011	0.85084750440663	0.948477591618548	-6.46720590118055
sp|P61978|HNRPK_HUMAN	0.021010923636176	13.3420220943679	0.19050707017496	0.851031407961501	0.948477591618548	-6.46725263047653
sp|P02533|K1C14_HUMAN	-0.0876095207369492	8.01082393149952	-0.189535111714438	0.851781870631361	0.948477591618548	-6.46744269473646
sp|P57764|GSDMD_HUMAN	-0.133634343092906	6.63175874753626	-0.189474735623554	0.851828492663197	0.948477591618548	-6.46745446920296
sp|Q9NTK5|OLA1_HUMAN	-0.0228920746449042	9.69077012186645	-0.187342171553124	0.853475604061599	0.948477591618548	-6.46786796237255
sp|P28838|AMPL_HUMAN	0.0419648773221848	13.5147101515416	0.1869358524927	0.8537895083053	0.948477591618548	-6.46794621683172
sp|P17174|AATC_HUMAN	0.0496391190010446	8.64376494784045	0.186460816578845	0.854156532006984	0.948477591618548	-6.46803749112691
sp|P42226|STAT6_HUMAN	0.0252568284771169	9.58426535927677	0.186269417617906	0.854304420940026	0.948477591618548	-6.46807420150411
sp|P50452|SPB8_HUMAN	-0.0777474529472464	8.70840322317703	-0.186026132736745	0.854492408770805	0.948477591618548	-6.46812080941077
sp|Q06210|GFPT1_HUMAN	0.0201027259616797	11.8597269317723	0.185925838606361	0.854569909315355	0.948477591618548	-6.4681400058456
sp|Q13838|DX39B_HUMAN	-0.0184900954419387	11.8356344941888	-0.185925277304247	0.854570343056083	0.948477591618548	-6.46814011325058
sp|P28066|PSA5_HUMAN	0.0154373200970657	12.1320711899704	0.18520479265776	0.855127129788121	0.948477591618548	-6.46827771146753
sp|P60709|ACTB_HUMAN	-0.0284364672287332	16.6343620971051	-0.184364834282255	0.85577634396455	0.948477591618548	-6.46843745491134
sp|P07737|PROF1_HUMAN	0.0282392142759313	13.3292173030534	0.183854159004591	0.856171102971548	0.948477591618548	-6.46853422165555
sp|P18085|ARF4_HUMAN	-0.0220891791971543	12.7081459676256	-0.183403295326573	0.856519659242414	0.948477591618548	-6.46861943258602
sp|P04406|G3P_HUMAN	0.0174373823097191	16.4836976786491	0.183038449166262	0.856801738825379	0.948477591618548	-6.46868823407303
sp|P63241|IF5A1_HUMAN	0.0293922691984552	11.1817561339937	0.182505516872268	0.857213809286709	0.948477591618548	-6.46878848739729
sp|P46087|NOP2_HUMAN	-0.0229799144464007	10.7986346443378	-0.18221630275284	0.857437451236972	0.948477591618548	-6.4688427714219
sp|P50552|VASP_HUMAN	0.0341767315146129	10.3500305065795	0.182199874800357	0.85745015492915	0.948477591618548	-6.46884585229105
sp|P62306|RUXF_HUMAN	-0.0239015046091291	7.81131276198638	-0.180621203122665	0.858671123896843	0.949032718197358	-6.46914062249314
sp|P38919|IF4A3_HUMAN	-0.0566795437454246	10.203133290364	-0.180330696283547	0.858895846404372	0.949032718197358	-6.4691945876249
sp|Q8TD16|BICD2_HUMAN	0.0548149823911874	8.0834233396576	0.177081277425068	0.861410285550914	0.951113558810733	-6.46979230770768
sp|O60664|PLIN3_HUMAN	0.0176229281222842	11.8792490624438	0.176395909997724	0.861940826654511	0.951113558810733	-6.46991699583191
sp|Q9UBQ7|GRHPR_HUMAN	0.0386192838553061	9.69242383015737	0.17560149901168	0.862555862622206	0.951113558810733	-6.47006091920844
sp|Q9Y5U8|MPC1_HUMAN	0.0849181240716241	8.33402239500721	0.175452955229929	0.862670875818387	0.951113558810733	-6.47008775903208
sp|O14776|TCRG1_HUMAN	-0.023272444648418	8.97192515930165	-0.17464289627303	0.863298136766694	0.951283590705656	-6.47023372728096
sp|Q9HBL7|PLRKT_HUMAN	0.0487674733464374	9.38889094950363	0.172524929737414	0.864938603404356	0.951468938100135	-6.47061219238805
sp|Q9UNM6|PSD13_HUMAN	0.0279238359452467	10.1038454804649	0.172115560330321	0.865255752710481	0.951468938100135	-6.4706848129653
sp|P60866|RS20_HUMAN	-0.0312909167611242	10.8622768851065	-0.171902800888668	0.865420592377483	0.951468938100135	-6.47072248777804
sp|Q9Y3D6|FIS1_HUMAN	-0.0983401695426762	6.6578252457492	-0.171872906991147	0.865443753786382	0.951468938100135	-6.47072777757967
sp|Q16186|ADRM1_HUMAN	0.0314420605920827	8.79461323539697	0.171371827571819	0.865832002348706	0.951468938100135	-6.47081630836999
sp|O95352|ATG7_HUMAN	0.0292187377474011	11.7666244482888	0.1704172232433	0.866571750195219	0.951670582979911	-6.47098425509486
sp|O00148|DX39A_HUMAN	0.0302155900489165	10.1636162625346	0.169403971938309	0.867357083822044	0.951670582979911	-6.47116149676794
sp|P62330|ARF6_HUMAN	0.0219692514988097	10.3047425738649	0.169303200619427	0.867435195724603	0.951670582979911	-6.47117906646109
sp|Q9BSJ8|ESYT1_HUMAN	-0.0323420280164672	13.8982116177215	-0.1684419561641	0.868102838138445	0.951883755450606	-6.47132880113813
sp|P62995|TRA2B_HUMAN	-0.0473290564430844	10.1484498023919	-0.167625398720195	0.868735933138968	0.952058834628046	-6.47147006361421
sp|P31751|AKT2_HUMAN	0.0467716126509412	8.36854675210368	0.16598457559373	0.870008375146388	0.952543292833791	-6.47175185298311
sp|P22694|KAPCB_HUMAN	0.0473043623852956	10.2400317473091	0.16583379137862	0.870125325179351	0.952543292833791	-6.4717776095175
sp|P21283|VATC1_HUMAN	-0.0185242844156512	10.2973879722289	-0.164851922622882	0.870886949515866	0.952858354448535	-6.47194475882787
sp|Q14165|MLEC_HUMAN	0.0383915253945037	10.3711936374646	0.158544334202072	0.875782738917456	0.95656268072587	-6.4729949370608
sp|O00487|PSDE_HUMAN	0.0161073055687577	11.1052230945092	0.158378083119658	0.875911849465836	0.95656268072587	-6.47302206443436
sp|Q9NRY5|F1142_HUMAN	-0.0731864648555653	8.39680726465245	-0.157319792050774	0.876733801871139	0.95656268072587	-6.47319408161854
sp|Q969Q5|RAB24_HUMAN	-0.0426361534400899	7.26012619440359	-0.157153348901706	0.876863087911733	0.95656268072587	-6.47322103102845
sp|Q05823|RN5A_HUMAN	0.073905514906949	7.85961778983614	0.156894349522663	0.877064274826437	0.95656268072587	-6.47326290997543
sp|Q9NY33|DPP3_HUMAN	0.0277817343029767	10.7807792101475	0.156814123006099	0.877126595354801	0.95656268072587	-6.47327586824182
sp|Q02809|PLOD1_HUMAN	-0.0323060706975031	10.8284376416844	-0.153140849750324	0.879980898509854	0.959155331654914	-6.47386209929574
sp|P28062|PSB8_HUMAN	0.015944843681595	11.0369387130429	0.151876443751871	0.880963794016152	0.959706494998094	-6.47406068439444
sp|O75348|VATG1_HUMAN	0.028608661619657	10.4529541438802	0.151260963211202	0.881442314528869	0.959707901742044	-6.47415675632424
sp|P60900|PSA6_HUMAN	0.0130341800510649	12.7242434213649	0.150425258645339	0.88209212875948	0.959895709380581	-6.47428658071161
sp|Q9Y315|DEOC_HUMAN	-0.0164692323960995	10.5168990182116	-0.147938726955045	0.88402607499283	0.961459342999203	-6.47466861347208
sp|P06733|ENOA_HUMAN	0.0195407295484689	15.0272827435381	0.147122356275481	0.884661186587923	0.961459342999203	-6.47479265627717
sp|Q05209|PTN12_HUMAN	-0.0812367654136974	9.1795350289839	-0.145865678635361	0.885639000617562	0.961459342999203	-6.47498226289114
sp|Q9NRA2|S17A5_HUMAN	0.0215210319064703	9.77849266432208	0.145342272561583	0.886046315857886	0.961459342999203	-6.47506075537547
sp|P52272|HNRPM_HUMAN	-0.0295901956502274	13.5457460600513	-0.145268546735406	0.886103692011942	0.961459342999203	-6.47507178903668
sp|P05556|ITB1_HUMAN	0.0213974990164409	11.1451267054025	0.144890870107547	0.886397624028106	0.961459342999203	-6.47512822378629
sp|Q9BYX2|TBD2A_HUMAN	-0.0766839053346438	8.53749505581288	-0.14322703698709	0.887692726255601	0.962345052560654	-6.4753750987536
sp|P13796|PLSL_HUMAN	0.0147018833813704	17.409006086	0.141385066238068	0.889126867394058	0.963004044399834	-6.47564508735504
sp|P28072|PSB6_HUMAN	-0.0160241327332944	11.2301692953268	-0.14121623910896	0.889258334386123	0.963004044399834	-6.47566965891573
sp|Q92499|DDX1_HUMAN	-0.0186699183365437	11.8997819144867	-0.140280484790343	0.889987073315145	0.963274491085445	-6.47580532001756
sp|P31943|HNRH1_HUMAN	-0.0207324507781728	11.4173739851049	-0.138740805176216	0.891186351295489	0.964013296424975	-6.4760265766755
sp|P05141|ADT2_HUMAN	-0.0198372886617957	12.4189197967368	-0.138173361437391	0.891628409423398	0.964013296424975	-6.47610750560917
sp|Q5BJH2|TM128_HUMAN	0.0927624646258316	8.68865563816687	0.13714460149401	0.892429941756331	0.964323272431535	-6.47625338361732
sp|P69905|HBA_HUMAN	0.048745017177283	7.89376896708997	0.136270678484725	0.893110930489444	0.964323272431535	-6.47637645117593
sp|P02538|K2C6A_HUMAN	0.0852771790085551	8.5237814583485	0.135871708262112	0.89342184929236	0.964323272431535	-6.47643237393114
sp|Q9NQW7|XPP1_HUMAN	-0.0322897773185602	9.3413605413546	-0.134055170860185	0.894837706697529	0.964323272431535	-6.4766849252869
sp|Q15125|EBP_HUMAN	0.111915511717079	8.04745151521424	0.133145512949059	0.895546855083799	0.964323272431535	-6.47681011939177
sp|P38606|VATA_HUMAN	0.0121599702603152	15.5838168141977	0.13242606349683	0.896107785488962	0.964323272431535	-6.47690853305795
sp|P49406|RM19_HUMAN	0.0583416504314425	8.75882980373617	0.132411164029445	0.896119402696284	0.964323272431535	-6.47691056553523
sp|Q7Z5R6|AB1IP_HUMAN	0.0318535872713124	9.83998216525318	0.132278247245799	0.896223039807461	0.964323272431535	-6.47692868697891
sp|P25789|PSA4_HUMAN	-0.0214933061415028	10.4759546984139	-0.132268258143775	0.896230828530352	0.964323272431535	-6.47693004812689
sp|Q9BUP3|HTAI2_HUMAN	-0.057465194706749	8.142743988035	-0.131280194307989	0.897001297147179	0.964335096368891	-6.4770641780153
sp|O95340|PAPS2_HUMAN	-0.0501836428427183	7.46188103016465	-0.13102427026416	0.89720087782506	0.964335096368891	-6.47709875609528
sp|A0AVT1|UBA6_HUMAN	-0.0219080555857634	8.85493496048684	-0.129165944590866	0.898650291617287	0.965376995962801	-6.47734781589637
sp|P28845|DHI1_HUMAN	0.091556263025617	7.47387997985881	0.125117713530888	0.901808999977873	0.965492073051161	-6.47787808110552
sp|Q9Y2Q3|GSTK1_HUMAN	-0.0146008026642814	11.4126707590581	-0.125052883068008	0.901859599034473	0.965492073051161	-6.47788643593502
sp|Q15149|PLEC_HUMAN	-0.0134827397553519	14.6447753924137	-0.124976985457391	0.901918836358278	0.965492073051161	-6.47789621151722
sp|P48643|TCPE_HUMAN	0.0134058952874394	13.277036519653	0.124773116787524	0.902077956742077	0.965492073051161	-6.47792244039181
sp|P31150|GDIA_HUMAN	0.0185721129699328	11.1309774395885	0.124066413471477	0.90262957474797	0.965492073051161	-6.47801303091621
sp|O94826|TOM70_HUMAN	0.0278054201027516	10.2207429150242	0.123959732304492	0.90271284928048	0.965492073051161	-6.47802666148482
sp|Q9NS69|TOM22_HUMAN	0.0375652345639041	7.909039550404	0.123632109984607	0.902968596102049	0.965492073051161	-6.47806844835867
sp|Q86Y39|NDUAB_HUMAN	0.101389391007682	8.06630616150968	0.122257546783991	0.904041719148793	0.965492073051161	-6.47824256495926
sp|Q9UL46|PSME2_HUMAN	-0.0195671195354841	13.604651926588	-0.122215722931386	0.904074374069512	0.965492073051161	-6.47824783234217
sp|Q9Y394|DHRS7_HUMAN	0.0190348639401066	12.6057921923564	0.12204190896394	0.904210085148314	0.965492073051161	-6.47826970355839
sp|P61009|SPCS3_HUMAN	-0.0495528910986138	9.01069036537701	-0.121590655591391	0.904562430497201	0.965492073051161	-6.47832634023797
sp|Q14247|SRC8_HUMAN	-0.0335016005208644	11.2518014096867	-0.121344930931311	0.904754304545592	0.965492073051161	-6.47835709298715
sp|P04062|GLCM_HUMAN	-0.0211053104612695	9.36746114808989	-0.121031846070397	0.904998785530302	0.965492073051161	-6.47839618596933
sp|P42126|ECI1_HUMAN	0.038791888529671	8.52959679684283	0.118620156546969	0.906882345649173	0.966623186726503	-6.47869393900659
sp|P25325|THTM_HUMAN	-0.0494117098568108	7.56170562302169	-0.118226090539006	0.907190170513373	0.966623186726503	-6.47874202265915
sp|Q5SWX8|ODR4_HUMAN	0.044259572519266	8.86038509112961	0.117780444467226	0.907538305388748	0.966623186726503	-6.47879620758869
sp|P11279|LAMP1_HUMAN	0.0223785465391853	12.3691572199724	0.117212891828602	0.907981700510375	0.966623186726503	-6.47886491902383
sp|Q96A65|EXOC4_HUMAN	0.0294794596361916	6.91605507975775	0.115341034282232	0.9094442911334	0.967667973264163	-6.47908918880835
sp|Q71U36|TBA1A_HUMAN	-0.0331838349782494	14.0024934068069	-0.112831537645597	0.911405627615122	0.968557226412482	-6.47938419878597
sp|Q9UBI1|COMD3_HUMAN	-0.0234107435682578	9.13774904268004	-0.111631920064999	0.912343415262803	0.968557226412482	-6.47952293359421
sp|Q12769|NU160_HUMAN	0.0633614820809587	8.90637072531923	0.11161529894296	0.912356409572791	0.968557226412482	-6.47952484541293
sp|P35268|RL22_HUMAN	-0.0130863426072114	11.6688103051221	-0.110927027135352	0.912894519302835	0.968557226412482	-6.47960376318943
sp|P20073|ANXA7_HUMAN	0.0113590452915133	11.9147714729326	0.110527321081094	0.913207040334848	0.968557226412482	-6.47964937004577
sp|P62906|RL10A_HUMAN	-0.0145534357451353	11.0030904391256	-0.110315990038503	0.913372281136199	0.968557226412482	-6.47967341668577
sp|Q9GZT3|SLIRP_HUMAN	0.0171555920353939	10.0079414537297	0.109958969770458	0.913651446297602	0.968557226412482	-6.47971393640195
sp|Q9HD20|AT131_HUMAN	0.0119382037111446	11.8543363152409	0.10876599899992	0.914584350564631	0.969035368274749	-6.47984838018388
sp|Q99943|PLCA_HUMAN	-0.0487330109223665	6.10005970513499	-0.106697129833786	0.91620251006317	0.970113584303724	-6.48007806231351
sp|Q00610|CLH1_HUMAN	-0.00839214064403215	14.7549394347257	-0.10623145577915	0.91656678775588	0.970113584303724	-6.48012915325521
sp|Q99426|TBCB_HUMAN	-0.0200549708213575	8.91915764671263	-0.105045898414001	0.917494286194202	0.970584434264355	-6.48025821802321
sp|P49961|ENTP1_HUMAN	0.0409698526640714	9.64587451465763	0.101415673761293	0.920335075778057	0.972460210217263	-6.48064442238345
sp|P04632|CPNS1_HUMAN	0.0167137131202608	11.4535678074868	0.100940421567398	0.920707061294556	0.972460210217263	-6.48069397826755
sp|Q08AM6|VAC14_HUMAN	-0.0161279319592467	9.7428605619603	-0.10035481787953	0.921165446104717	0.972460210217263	-6.48075472105795
sp|P25398|RS12_HUMAN	-0.0174167561224259	8.73208721628749	-0.100308451787326	0.921201740658322	0.972460210217263	-6.48075951538183
sp|Q8NC44|RETR2_HUMAN	-0.0176614950736571	9.19903303012517	-0.0973601684042937	0.92350996661873	0.974081148502692	-6.48105982774017
sp|P40121|CAPG_HUMAN	0.0141572539478343	15.0143112236523	0.0971098276567463	0.923705992140544	0.974081148502692	-6.48108491528378
sp|P78324|SHPS1_HUMAN	0.015341147008149	11.9834695440297	0.0955329721996055	0.92494083988262	0.974347518695734	-6.48124145443628
sp|Q00765|REEP5_HUMAN	-0.0147823437273029	10.2986942113714	-0.0951915318491659	0.925208250422853	0.974347518695734	-6.4812750130623
sp|O00567|NOP56_HUMAN	-0.0125053986613075	10.935055066416	-0.0949312389846825	0.925412113728917	0.974347518695734	-6.48130051543782
sp|O00629|IMA3_HUMAN	0.0170409626909009	10.7446800211217	0.090591565712807	0.928811749705481	0.977415190297081	-6.48171542080259
sp|O43617|TPPC3_HUMAN	0.0121259436177947	10.7696724901705	0.0892682403510364	0.929848706875578	0.977994638873842	-6.48183808229973
sp|P07948|LYN_HUMAN	-0.0145452082298743	10.3867678110902	-0.087908998959887	0.930913942333534	0.978603208590035	-6.48196219547786
sp|P05386|RLA1_HUMAN	-0.0267921387300625	8.34145035617674	-0.0858152403381309	0.932555079830117	0.979417762492824	-6.48214965513517
sp|P49189|AL9A1_HUMAN	-0.0236393455458241	8.50791559721789	-0.0853372978813068	0.932929746303232	0.979417762492824	-6.48219181364055
sp|Q9H0A0|NAT10_HUMAN	-0.0293826842140437	9.81801821044095	-0.084736430482	0.933400798397129	0.979417762492824	-6.48224448134379
sp|Q9BXP5|SRRT_HUMAN	0.0167151453244756	9.53746945717059	0.0844352463514594	0.933636922276849	0.979417762492824	-6.48227074106569
sp|O75131|CPNE3_HUMAN	0.00755840636872485	11.0091064781644	0.0828761376853166	0.934859341048797	0.979551062956805	-6.48240518341219
sp|P42331|RHG25_HUMAN	0.0138979195307591	10.1406836278504	0.0827234728178932	0.934979046907888	0.979551062956805	-6.48241821316362
sp|O95573|ACSL3_HUMAN	-0.0128907891015828	11.4351301486351	-0.0811879341978098	0.936183164376855	0.979551062956805	-6.48254793438614
sp|Q8NEZ5|FBX22_HUMAN	0.0417925775576453	7.67161955149929	0.0810799374992956	0.936267857731501	0.979551062956805	-6.48255696645897
sp|P50281|MMP14_HUMAN	0.0105616763456169	9.27788536531792	0.0807874768955777	0.936497215608443	0.979551062956805	-6.48258136545795
sp|Q9UKW4|VAV3_HUMAN	0.0451376041266274	6.87560731386198	0.0805460302031521	0.936686570893056	0.979551062956805	-6.48260144214734
sp|P41250|GARS_HUMAN	0.0132317603440342	12.2563356408595	0.0770358120719544	0.939439902737126	0.98172363549582	-6.48288653990642
sp|Q53H82|LACB2_HUMAN	0.00931547737321736	9.70314476352013	0.0758745056486247	0.9403509786212	0.98172363549582	-6.48297806624806
sp|O14662|STX16_HUMAN	0.0381063811084648	3.65129525223069	0.0754378466008714	0.940693571276191	0.98172363549582	-6.4830121213605
sp|Q15075|EEA1_HUMAN	-0.0213594881032071	7.90540328401279	-0.0748023183396013	0.941192213400209	0.98172363549582	-6.48306133532741
sp|Q9P2X0|DPM3_HUMAN	-0.0133731275990137	8.56836813031257	-0.0747860763643881	0.941204957352531	0.98172363549582	-6.48306258761882
sp|Q9UIA0|CYH4_HUMAN	0.0103344617389478	10.0166517446124	0.0723649425769403	0.943104833942504	0.98257141641803	-6.48324622247298
sp|P02768|ALBU_HUMAN	0.0221382282062912	13.0593341080002	0.0721799510505865	0.94325001236875	0.98257141641803	-6.48326000511062
sp|Q9NX62|IMPA3_HUMAN	0.00918155464367132	9.7837241844286	0.0709642273831908	0.944204143728493	0.98257141641803	-6.48334970435248
sp|Q9UHB9|SRP68_HUMAN	0.00818554005026328	10.3615771686011	0.0699702998895927	0.94498426830631	0.98257141641803	-6.48342190750653
sp|P16402|H13_HUMAN	-0.0149308713435214	13.6570931928848	-0.0694175090928329	0.945418173555735	0.98257141641803	-6.48346162413005
sp|Q06323|PSME1_HUMAN	-0.0139014585720236	12.5817867291352	-0.0672571100386033	0.947114115149666	0.98257141641803	-6.48361382360039
sp|Q49A26|GLYR1_HUMAN	0.0150557533155826	8.83937132648311	0.067229433925863	0.947135842965549	0.98257141641803	-6.48361574217584
sp|P62829|RL23_HUMAN	0.00837167219038193	10.8303140055523	0.0671126258076356	0.947227546533483	0.98257141641803	-6.48362383090371
sp|Q96M27|PRRC1_HUMAN	0.0277131417424652	7.42740572342221	0.0670744465560158	0.947257520415993	0.98257141641803	-6.48362647169172
sp|P10155|RO60_HUMAN	0.00975962871979341	9.83110946634092	0.066844768984143	0.947437838087055	0.98257141641803	-6.48364232636785
sp|O43292|GPAA1_HUMAN	-0.0262428797184988	8.23861041186693	-0.066063634854735	0.948051120839197	0.98257141641803	-6.48369584137602
sp|Q92900|RENT1_HUMAN	-0.017853488687253	9.63162860255558	-0.0660498394590423	0.948061952158935	0.98257141641803	-6.48369678083995
sp|O75821|EIF3G_HUMAN	-0.0166778717562455	9.7914806233439	-0.0639928811168094	0.949677068164046	0.98257141641803	-6.48383466477885
sp|P49588|SYAC_HUMAN	-0.0101936061590813	10.4447821489144	-0.0633148485957166	0.950209506272289	0.98257141641803	-6.48387915983664
sp|Q92841|DDX17_HUMAN	0.00660642228552355	12.0974273858713	0.0619994486848543	0.95124251795296	0.98257141641803	-6.4839641303003
sp|P53990|IST1_HUMAN	-0.0440302325536459	7.84092130981378	-0.0611687116327194	0.951894959437571	0.98257141641803	-6.48401687451965
sp|Q5T2E6|CJ076_HUMAN	0.0451702224468029	8.71962340948888	0.0602728794503461	0.952598564301029	0.98257141641803	-6.48407295471667
sp|P16401|H15_HUMAN	-0.0144471715480421	12.3762999097078	-0.0600382471498701	0.952782855942301	0.98257141641803	-6.48408750631487
sp|Q9NX47|MARH5_HUMAN	0.0422801834813384	7.38941243172572	0.0596951307883812	0.9530523611793	0.98257141641803	-6.4841086838112
sp|Q5T1M5|FKB15_HUMAN	0.00885745777596902	11.1180063754619	0.059689215533671	0.953057007444696	0.98257141641803	-6.48410904784298
sp|O60841|IF2P_HUMAN	0.0137386663102976	8.04759495451908	0.0585597795270532	0.95394417902311	0.98257141641803	-6.48417789392005
sp|Q14789|GOGB1_HUMAN	-0.013283977833364	9.83977991105572	-0.0583778014196426	0.95408712858336	0.98257141641803	-6.48418886363291
sp|O60506|HNRPQ_HUMAN	-0.0072816640884632	12.2570683767443	-0.0583487915235553	0.954109916922659	0.98257141641803	-6.48419060920703
sp|P62805|H4_HUMAN	0.0109146309339252	17.2641221557803	0.0580018854166216	0.954382427563543	0.98257141641803	-6.48421141593113
sp|Q99460|PSMD1_HUMAN	0.00363448658781884	13.0189836118394	0.0576760053365854	0.954638426567331	0.98257141641803	-6.48423084857903
sp|Q6NUM9|RETST_HUMAN	-0.0399247516691066	8.14137696221715	-0.0575705025264896	0.954721306653819	0.98257141641803	-6.48423711639475
sp|O43598|DNPH1_HUMAN	0.0101592913734301	10.7768989359499	0.0561207221606113	0.955860267345372	0.983189026748709	-6.48432208446339
sp|Q8TBA6|GOGA5_HUMAN	0.01933445450417	7.90578493667484	0.0555620106629083	0.956299222436835	0.983189026748709	-6.48435425090469
sp|Q96I99|SUCB2_HUMAN	-0.0261635472092063	9.50264208133766	-0.0543955391251135	0.95721571407883	0.983628411350295	-6.48442037061055
sp|Q562R1|ACTBL_HUMAN	0.0159865220499125	8.60767176124549	0.0522880530456538	0.958871711448042	0.984503319831645	-6.48453627460092
sp|O95870|ABHGA_HUMAN	-0.00974332686584489	11.2430850115349	-0.05184505975109	0.959219826624755	0.984503319831645	-6.48456005534117
sp|O15173|PGRC2_HUMAN	-0.00700172982903347	10.240309155058	-0.0514429694692707	0.959535806499266	0.984503319831645	-6.48458146521011
sp|P38117|ETFB_HUMAN	-0.00710738579242509	11.8365884069888	-0.0503156696355242	0.960421723894258	0.984909784166931	-6.48464060136605
sp|Q5T653|RM02_HUMAN	0.0106027051691022	9.79921116730856	0.0490264672830609	0.961434941441311	0.985323666561405	-6.48470662507564
sp|P04075|ALDOA_HUMAN	0.00520952223717863	14.2688664428157	0.04785691297805	0.962354182988682	0.985323666561405	-6.48476503921331
sp|O75533|SF3B1_HUMAN	-0.0113157094513188	10.5970962952098	-0.0477912791070461	0.962405771253402	0.985323666561405	-6.48476827555632
sp|O95219|SNX4_HUMAN	0.00705084284296298	9.89148983444394	0.0470377529584921	0.962998055463174	0.985323666561405	-6.48480511307426
sp|P19440|GGT1_HUMAN	0.0149307443482725	7.98862700742465	0.0466852314715969	0.963275150899911	0.985323666561405	-6.48482214578219
sp|P51665|PSMD7_HUMAN	0.00561152229552953	9.27321437989992	0.0455866794149409	0.964138685732144	0.985705590751064	-6.48487440270122
sp|Q9Y5X2|SNX8_HUMAN	0.00819015428628234	10.6394520009692	0.0432916328553665	0.965942890615286	0.986887171176501	-6.48497956127549
sp|P62701|RS4X_HUMAN	0.00923766034096474	14.1080998568183	0.0425098114292134	0.966557547564252	0.986887171176501	-6.48501414429269
sp|P00352|AL1A1_HUMAN	0.014939428653145	10.2912004121392	0.0421066214410201	0.966874538280302	0.986887171176501	-6.48503173269568
sp|Q9UM01|YLAT1_HUMAN	-0.00960709918002678	10.3312753310035	-0.0414939458081513	0.96735623888968	0.986887171176501	-6.48505813870876
sp|P52565|GDIR1_HUMAN	-0.00722742963965928	9.78916166576905	-0.0409955034572007	0.967748136031855	0.986887171176501	-6.48507933585881
sp|P17612|KAPCA_HUMAN	0.00846902063146615	9.89222449104432	0.0388638422081176	0.969424235264745	0.98809535586285	-6.48516709869793
sp|P62750|RL23A_HUMAN	0.00690613745368474	10.2696490246981	0.0364080852434279	0.97135534812719	0.98956210997152	-6.48526239795229
sp|Q99487|PAFA2_HUMAN	-0.0154185939391116	7.71372172935469	-0.0346303745536195	0.972753385851392	0.990038005934065	-6.48532750522718
sp|O43776|SYNC_HUMAN	-0.00550795410631011	13.532726402897	-0.0345620616194364	0.972807110753711	0.990038005934065	-6.48532994212918
sp|P08754|GNAI3_HUMAN	-0.0102967613774414	11.9382178609037	-0.0328478788313374	0.974155277829057	0.990182149217668	-6.48538951644356
sp|Q969Q0|RL36L_HUMAN	0.00322234540571031	11.7552838466738	0.0323268744981199	0.974565052347178	0.990182149217668	-6.4854070229926
sp|Q9Y6A9|SPCS1_HUMAN	-0.00818078674717881	8.50950593616813	-0.0322349382070288	0.974637361812854	0.990182149217668	-6.48541008314459
sp|Q99714|HCD2_HUMAN	-0.00369998095610136	11.9614915660974	-0.0318262047056806	0.974958840432089	0.990182149217668	-6.48542358258028
sp|Q9NUQ8|ABCF3_HUMAN	-0.010249282930614	9.08876584509373	-0.031251762709563	0.97541066016917	0.990182149217668	-6.48544226380458
sp|Q66K74|MAP1S_HUMAN	0.00649316734216931	9.75248976476409	0.0303817042233418	0.976095009385249	0.990376924255164	-6.4854699107789
sp|Q9BW72|HIG2A_HUMAN	-0.0194880327762883	7.23783720074811	-0.0275429665067262	0.978327963790792	0.992077682351471	-6.4855546870051
sp|P18621|RL17_HUMAN	-0.00447216101211012	11.2672334125491	-0.0269964291064439	0.978757892483997	0.992077682351471	-6.48557005502196
sp|Q8WUM4|PDC6I_HUMAN	-0.00219631917725494	11.2811457386381	-0.0261315994789404	0.979438216495549	0.992267130162493	-6.48559374380826
sp|Q9BYD3|RM04_HUMAN	0.00956453911982535	7.42343049929218	0.0242528062085362	0.980916236973009	0.993264125152427	-6.48564254893114
sp|P13647|K2C5_HUMAN	-0.00808485599415398	9.73996152848804	-0.0228774146747172	0.981998283687798	0.993591009502034	-6.48567596982433
sp|P42356|PI4KA_HUMAN	-0.0133222833807407	7.61493273794402	-0.0221595841200098	0.982563029061673	0.993591009502034	-6.48569263787471
sp|P49754|VPS41_HUMAN	0.00555912030849193	8.96828097659419	0.0219584233200421	0.982721291844627	0.993591009502034	-6.48569721352865
sp|P62917|RL8_HUMAN	-0.00174569682951287	14.1661308122362	-0.0198675501926749	0.984366323754059	0.993886798373413	-6.48574230234639
sp|P35232|PHB_HUMAN	0.00194242084099905	14.2078010726527	0.0195184419542393	0.984640998148321	0.993886798373413	-6.48574939156287
sp|P30050|RL12_HUMAN	0.00176835504258221	11.9546130963139	0.0184664948917465	0.985468669939608	0.993886798373413	-6.48576999322701
sp|P62314|SMD1_HUMAN	0.00193449854747918	11.5774304815262	0.0183074710732016	0.985593791356256	0.993886798373413	-6.48577300831658
sp|P16885|PLCG2_HUMAN	-0.00293873625569852	9.9750485331048	-0.0182317137121858	0.985653398086537	0.993886798373413	-6.48577443550518
sp|O95571|ETHE1_HUMAN	0.00200890091220174	11.6421519026812	0.0178176420234549	0.985979195800576	0.993886798373413	-6.48578213160937
sp|Q99729|ROAA_HUMAN	-0.00361013551808753	10.3983581677498	-0.0167728149403065	0.986801292306937	0.994217133681989	-6.48580076531545
sp|O15294|OGT1_HUMAN	0.00338204331729663	8.12257432135825	0.0158839249293333	0.987500705566852	0.994423594839729	-6.48581573181276
sp|P27708|PYR1_HUMAN	0.00143132734503659	11.1467636538933	0.0137229528337136	0.989201084825426	0.995637328120086	-6.48584871876788
sp|P36551|HEM6_HUMAN	0.00162769242696115	11.7378624906864	0.0123321055753619	0.990295513481647	0.995640045682402	-6.48586740291073
[truncated: 12 more rows]
