# Supplementary material for: High CD206 levels in Hodgkin lymphoma‐educated macrophages are linked to matrix‐remodeling and lymphoma dissemination
Source: Mol Oncol. 2020 Jan 28;14(3):571–89. doi: 10.1002/1878-0261.12616 (PMC7053241; doi:10.1002/1878-0261.12616)
Supplement: Supplementary file 6 — Table S5 . Differential protein abundance of macrophages comparing DLBCL‐CM and M‐CSF differentiated macrophages. [file MOL2-14-571-s006.csv]

	logFC	AveExpr	t	P.Value	adj.P.Val	B
sp|P49585|PCY1A_HUMAN	0.530916692849409	9.25952144401926	4.96917541084076	0.000194101714208446	0.390338547273185	-1.08875946204361
sp|P13489|RINI_HUMAN	0.455041678482909	13.8222165935512	3.71850641638491	0.00222094167696972	0.507178447909259	-2.190504426761
sp|P14384|CBPM_HUMAN	-0.517620240377047	11.5542042115528	-3.71276006689786	0.0022466020831353	0.507178447909259	-2.19610179792304
sp|P20036|DPA1_HUMAN	1.60486648986166	8.77199292931248	3.67623264093665	0.00241687450050616	0.507178447909259	-2.23178113177629
sp|P15104|GLNA_HUMAN	0.998561220140369	9.8640018229686	3.67179314336296	0.00243843922790884	0.507178447909259	-2.23612909755553
sp|P27144|KAD4_HUMAN	-0.810607976484626	8.52496597964976	-3.65226858773716	0.00253560992093489	0.507178447909259	-2.25528044379976
sp|Q15942|ZYX_HUMAN	0.516032214234416	10.6371775494595	3.57995939497369	0.00293079120329616	0.507178447909259	-2.32661539054383
sp|O43776|SYNC_HUMAN	0.377987834972226	13.3737915909838	3.56159359604822	0.00304069588683068	0.507178447909259	-2.3448335204524
sp|P55786|PSA_HUMAN	0.346527260242413	11.8898919601205	3.54170344262066	0.00316440919241419	0.507178447909259	-2.36460813323787
sp|O75688|PPM1B_HUMAN	0.724261758662282	9.03838436175235	3.53261981964703	0.00322258066652267	0.507178447909259	-2.37365415644531
sp|P30479|1B41_HUMAN	1.19510601507301	3.67724100068436	3.49880023850602	0.00344877889676546	0.507178447909259	-2.40741597142061
sp|Q9BZQ8|NIBAN_HUMAN	0.870748142538069	10.4278465707731	3.42746349459261	0.00397959546810383	0.507178447909259	-2.47904233526323
sp|P11216|PYGB_HUMAN	0.402924061675638	11.2921321109056	3.32453862298942	0.00489302308255581	0.507178447909259	-2.58330559368325
sp|P50440|GATM_HUMAN	-1.10963704045302	8.58158274893851	-3.30912214495077	0.00504682906862253	0.507178447909259	-2.59900992002039
sp|P20292|AL5AP_HUMAN	-0.805625237226851	8.8978951827071	-3.285677164608	0.00529003398553628	0.507178447909259	-2.62293381369694
sp|P42331|RHG25_HUMAN	0.399885224292843	9.96158317960461	3.27471403853663	0.00540773745073078	0.507178447909259	-2.63413755118204
sp|A0AVT1|UBA6_HUMAN	0.440146574299682	8.67847185635049	3.26023330951661	0.00556721854081383	0.507178447909259	-2.6489520063877
sp|P00491|PNPH_HUMAN	0.325610593640121	13.0864784356946	3.25322715916177	0.00564605370018969	0.507178447909259	-2.65612602304728
sp|P07203|GPX1_HUMAN	0.473993586631908	8.37289621537035	3.24706632223039	0.00571629563005992	0.507178447909259	-2.66243787520109
sp|P16885|PLCG2_HUMAN	0.528994354395266	9.74996929818857	3.24397151368432	0.00575190843687722	0.507178447909259	-2.66560973578073
sp|P01911|2B1F_HUMAN	1.81710341712814	9.24597982667445	3.2420894260369	0.00577367409752105	0.507178447909259	-2.667539069612
sp|Q96FW1|OTUB1_HUMAN	0.568270148192552	10.2992345997764	3.20750483904286	0.0061885494609918	0.507178447909259	-2.7030429439032
sp|P60033|CD81_HUMAN	-1.42398530159124	8.35918140460341	-3.20068328222853	0.0062738167324812	0.507178447909259	-2.71005700546009
sp|P10620|MGST1_HUMAN	-0.501323531005198	12.4969737350003	-3.17333375728622	0.00662756363868226	0.507178447909259	-2.73821392110636
sp|Q6YP21|KAT3_HUMAN	0.324000837565769	9.49266063669007	3.16693847592018	0.00671309990154226	0.507178447909259	-2.74480602000505
sp|Q9H4A4|AMPB_HUMAN	0.477465069164626	12.4256251981987	3.1482462912905	0.00696943948739259	0.507178447909259	-2.76409033511703
sp|P04222|1C03_HUMAN	0.592564080404525	12.4419421755848	3.10485424712306	0.00760254051370596	0.507178447909259	-2.80894957321002
sp|P19971|TYPH_HUMAN	0.911395168809282	13.4978291489116	3.0866251598599	0.00788520578054828	0.507178447909259	-2.82783150677841
sp|P46060|RAGP1_HUMAN	-0.508419797468795	8.598091253764	-3.08357373913096	0.00793352779863338	0.507178447909259	-2.830994216052
sp|Q3KQV9|UAP1L_HUMAN	2.06061383978813	7.12643779512685	3.05234591643881	0.00844519655384624	0.507178447909259	-2.86339263545888
sp|P31150|GDIA_HUMAN	0.48879603901619	10.9111755823284	3.05081771589889	0.00847105654375885	0.507178447909259	-2.86497955827734
sp|P30520|PURA2_HUMAN	1.00314292595857	9.63420572461269	3.02363325808714	0.00894435672212938	0.507178447909259	-2.89322980710757
sp|O00534|VMA5A_HUMAN	0.423897397061195	10.6274533744229	3.02224906482323	0.00896914271119538	0.507178447909259	-2.89466931254931
sp|P22314|UBA1_HUMAN	0.426739240209793	12.8661083872292	3.0211066632999	0.0089896501049568	0.507178447909259	-2.89585743822637
sp|P78324|SHPS1_HUMAN	-0.474611490691625	12.1783516091629	-3.01313415720542	0.00913405906194105	0.507178447909259	-2.90415088214222
sp|P20618|PSB1_HUMAN	0.374344616783336	12.3434375615414	3.01072056395915	0.00917822684297254	0.507178447909259	-2.90666226360967
sp|P16930|FAAA_HUMAN	0.569710638445075	10.0750527273031	3.0024339019668	0.00933147815646076	0.507178447909259	-2.91528684105212
sp|Q8N3C0|ASCC3_HUMAN	1.26267378626039	7.57912454024426	2.96453360863319	0.0100651504045894	0.524702054961339	-2.95477332249876
sp|Q9Y3L3|3BP1_HUMAN	0.410822050062137	10.8251660171575	2.94226699155855	0.0105223604825389	0.524702054961339	-2.97800046895585
sp|P23526|SAHH_HUMAN	0.53441997106513	12.4128024076279	2.93160326668232	0.0107484943244691	0.524702054961339	-2.98913101798526
sp|P35610|SOAT1_HUMAN	-0.579589715360008	11.2377294464095	-2.92520936932145	0.0108863651563476	0.524702054961339	-2.99580681600741
sp|Q06187|BTK_HUMAN	0.308930910077748	7.9812280939361	2.92189696645468	0.0109584715606048	0.524702054961339	-2.99926582924334
sp|P04440|DPB1_HUMAN	1.45507421557817	9.73693398490965	2.87701748270457	0.0119828727002277	0.529130312943435	-3.04616664677716
sp|O94788|AL1A2_HUMAN	-0.682530480119974	10.1128165831447	-2.86762111879076	0.0122089437203134	0.529130312943435	-3.05599359007973
sp|Q96QH2|PRAM_HUMAN	2.06121367823861	6.79637723894377	2.8480300896988	0.0126938034825228	0.529130312943435	-3.07648932420742
sp|Q86TI2|DPP9_HUMAN	0.656217843125013	8.78763152539179	2.83934191448671	0.0129148106052012	0.529130312943435	-3.08558144873189
sp|P41226|UBA7_HUMAN	0.700968632603388	9.20169133340042	2.83270326380011	0.0130862139536494	0.529130312943435	-3.09252978126498
sp|P19623|SPEE_HUMAN	0.347527651646431	10.2508357291066	2.83046615730354	0.0131444731628728	0.529130312943435	-3.09487143399185
sp|Q8IY34|S15A3_HUMAN	-0.329137479115943	12.6093729765044	-2.82455989235365	0.0132995059721628	0.529130312943435	-3.10105415099339
sp|P11498|PYC_HUMAN	-0.378191339856244	12.6793592541351	-2.81641440658194	0.0135162496713	0.529130312943435	-3.10958187828275
sp|O14828|SCAM3_HUMAN	0.544462615306784	10.7208665740554	2.81463454905319	0.013564067230386	0.529130312943435	-3.11144540122921
sp|Q00722|PLCB2_HUMAN	0.353321893772168	10.1657212815885	2.81026590220666	0.0136821363864041	0.529130312943435	-3.11601960873252
sp|P17152|TMM11_HUMAN	2.38141399395698	7.28432357606431	2.78475979158584	0.0143917618785593	0.539257258654714	-3.14273091510726
sp|P51606|RENBP_HUMAN	0.672388034021022	10.0857610133037	2.76834355061806	0.0148673370738314	0.539257258654714	-3.15992638196976
sp|P29350|PTN6_HUMAN	0.341894733014291	14.0314987426937	2.76566408042073	0.0149464003217708	0.539257258654714	-3.16273322757966
sp|Q00796|DHSO_HUMAN	0.607894315565524	9.16375038307003	2.76329614094082	0.0150166118770084	0.539257258654714	-3.1652137690348
sp|O14579|COPE_HUMAN	0.375870898056649	11.5623134355526	2.74772594606849	0.0154863431726438	0.546369054740117	-3.18152502125286
sp|P16152|CBR1_HUMAN	0.429522000693884	11.9745999117	2.7198505735687	0.0163632414828912	0.567353079691281	-3.21072810739458
sp|P10109|ADX_HUMAN	-0.892345009760197	10.6846120694392	-2.7063432099943	0.0168053188110157	0.57280501913479	-3.2248782281584
sp|Q9BZF1|OSBL8_HUMAN	-0.526088188231153	11.0153279675365	-2.6877398797161	0.0174331951343209	0.584302590251989	-3.24436495219995
sp|Q13838|DX39B_HUMAN	-0.279171326395204	11.9655516236037	-2.66166997824321	0.0183514578568842	0.589623041533257	-3.27166684732951
sp|Q14956|GPNMB_HUMAN	-0.720742902449755	9.85967555796128	-2.65877506233482	0.0184562684436876	0.589623041533257	-3.2746980014912
sp|Q9NUV9|GIMA4_HUMAN	0.726308857299697	10.4644452241211	2.65285052039781	0.0186725751202447	0.589623041533257	-3.28090094168363
sp|Q5BJH7|YIF1B_HUMAN	0.538963483008247	6.99355527175658	2.65034654387608	0.0187647313068764	0.589623041533257	-3.28352240452106
sp|P33176|KINH_HUMAN	0.387043088850092	11.0325207889418	2.62966130191989	0.019543032207319	0.589865769325979	-3.30517367009454
sp|Q7L576|CYFP1_HUMAN	0.378946973990056	13.0434252223006	2.62629308961648	0.0196726812878479	0.589865769325979	-3.30869834015241
sp|P13639|EF2_HUMAN	0.252280897771952	15.2284612697792	2.62219571436248	0.0198315170018697	0.589865769325979	-3.31298569498047
sp|O95352|ATG7_HUMAN	0.604873839900801	11.4911601705351	2.61095697077056	0.0202735684624539	0.589865769325979	-3.32474345411621
sp|O75487|GPC4_HUMAN	-0.635970571608123	10.0336445813912	-2.5998422786568	0.0207200794485923	0.589865769325979	-3.33636819232331
sp|O00505|IMA4_HUMAN	-0.635520604242238	8.81770311518346	-2.59706336620041	0.0208331895134226	0.589865769325979	-3.33927408813176
sp|P35606|COPB2_HUMAN	0.2648247769558	12.9342452756501	2.58705958526086	0.0212453195016427	0.589865769325979	-3.34973309682981
sp|Q9NP72|RAB18_HUMAN	-0.355975350644284	11.9475560885194	-2.58285172594684	0.0214210085091393	0.589865769325979	-3.35413151173301
sp|Q12905|ILF2_HUMAN	-0.304429407947902	11.8704686907915	-2.57200082043014	0.0218805386751503	0.589865769325979	-3.36547112617344
sp|Q5TEJ8|THMS2_HUMAN	0.429866096199513	10.3624414197535	2.56515493789225	0.0221753217301257	0.589865769325979	-3.37262324993091
sp|Q53GQ0|DHB12_HUMAN	-0.316820739773206	13.3975359760202	-2.55796393497186	0.0224890765839323	0.589865769325979	-3.38013409890967
sp|Q9BRF8|CPPED_HUMAN	0.503113370556171	10.4274476336557	2.55762462747461	0.0225039860363999	0.589865769325979	-3.38048845054041
sp|P10619|PPGB_HUMAN	-0.790264932130277	6.18837915322873	-2.53617536685781	0.0234660008106755	0.589865769325979	-3.40287946447784
sp|P61353|RL27_HUMAN	-0.646193890917523	10.9303084647714	-2.52500598757987	0.0239824615468093	0.589865769325979	-3.41453157001677
sp|P32455|GBP1_HUMAN	1.08226760129102	10.573030111101	2.52397872493091	0.0240305047373623	0.589865769325979	-3.4156029493797
sp|P47897|SYQ_HUMAN	0.231673220164483	12.8803941949385	2.51354719073773	0.0245236222797679	0.589865769325979	-3.42647969642854
sp|P40306|PSB10_HUMAN	0.587015361001868	11.253630869219	2.50118526060657	0.0251205475853091	0.589865769325979	-3.4393624157311
sp|O95822|DCMC_HUMAN	0.98937623177999	7.7339554424035	2.49943618033332	0.0252061212507636	0.589865769325979	-3.44118456165297
sp|P28676|GRAN_HUMAN	0.578240530295336	10.4460283646516	2.4988537961709	0.0252346762292659	0.589865769325979	-3.44179123927139
sp|Q8WZA9|IRGQ_HUMAN	0.496953167176244	9.46256869386808	2.49521156342078	0.0254139625953535	0.589865769325979	-3.44558500407621
sp|Q96S52|PIGS_HUMAN	0.326087282839504	10.5579045241851	2.4943731462474	0.0254554053265354	0.589865769325979	-3.44645820465589
sp|P31939|PUR9_HUMAN	0.44069939850668	10.4685430674493	2.48873217894766	0.0257359221471028	0.589865769325979	-3.45233222825744
sp|Q8N3D4|EH1L1_HUMAN	-1.21113364045329	5.59743811641025	-2.48642144417869	0.0258516829976573	0.589865769325979	-3.45473793665536
sp|P45880|VDAC2_HUMAN	-0.687990356266551	11.8951795692482	-2.48329762731312	0.0260089684717247	0.589865769325979	-3.4579896815382
sp|Q9UL46|PSME2_HUMAN	0.53056574449031	13.3881372294849	2.47665567415119	0.0263464390702464	0.589865769325979	-3.46490183449813
sp|P62847|RS24_HUMAN	-0.557142224707137	11.6957844811456	-2.47563307684409	0.0263987664044446	0.589865769325979	-3.46596581042388
sp|O75369|FLNB_HUMAN	0.291478038574933	11.1597700616229	2.46279200972042	0.0270643643646104	0.589901116561668	-3.47932130569467
sp|Q71DI3|H32_HUMAN	-0.789243370661485	8.54122843831305	-2.46110146233815	0.0271531757513455	0.589901116561668	-3.48107884877725
sp|Q9BR76|COR1B_HUMAN	0.261990843856777	13.0120357430444	2.45096964658348	0.0276912967609099	0.589901116561668	-3.491608507517
sp|Q9H8P0|PORED_HUMAN	-0.560126752000096	9.58871226509327	-2.44714245082279	0.0278972012713811	0.589901116561668	-3.49558431086726
sp|P54727|RD23B_HUMAN	0.439689219189228	10.5278261171464	2.44472352827917	0.0280280920941014	0.589901116561668	-3.49809667521763
sp|P38606|VATA_HUMAN	0.25814712405897	15.4664267934246	2.43541714056874	0.0285371499745857	0.589901116561668	-3.50775900344811
sp|Q8TC12|RDH11_HUMAN	-0.306498209511396	10.8026889564715	-2.43235504676074	0.0287065630588057	0.589901116561668	-3.51093695406809
sp|Q9BRX8|F213A_HUMAN	-0.490392228401664	11.895288939539	-2.42636563380264	0.02904070502583	0.589901116561668	-3.51715113856645
sp|P30566|PUR8_HUMAN	0.355074246024397	9.22442935058734	2.42256613843655	0.0292545897845666	0.589901116561668	-3.52109193799389
sp|P99999|CYC_HUMAN	-0.505833036214122	10.7205063140181	-2.42116714105371	0.02933372036607	0.589901116561668	-3.52254270997151
sp|Q6NVY1|HIBCH_HUMAN	-0.591903073084449	8.19363008109547	-2.41538498293028	0.0296629378935144	0.590615525780767	-3.52853738477768
sp|Q9Y679|AUP1_HUMAN	0.475146485962428	10.2394010713254	2.39779413395124	0.0306862392350705	0.605000265703204	-3.54675977122672
sp|P18206|VINC_HUMAN	0.312485560522004	12.6692666134962	2.37987361208953	0.0317631361209155	0.614785857836213	-3.56529935753767
sp|P26440|IVD_HUMAN	-0.428425988110341	9.94073243088648	-2.37750555128791	0.0319080928229185	0.614785857836213	-3.56774731106255
sp|Q96G03|PGM2_HUMAN	0.340426062233711	12.2734300220731	2.37243178177758	0.0322207888193036	0.614785857836213	-3.5729907142398
sp|P23381|SYWC_HUMAN	0.592350101359797	14.2031958276265	2.36945783401112	0.0324054206517347	0.614785857836213	-3.57606310256148
sp|P27348|1433T_HUMAN	0.313054356497757	11.4478286968627	2.35183976160282	0.0335199216390065	0.629986564635908	-3.59424896329998
sp|Q99879|H2B1M_HUMAN	-0.424687078736227	15.1866761170804	-2.34615192204642	0.0338874071317935	0.630996071685526	-3.60011433639208
sp|P06396|GELS_HUMAN	0.33354456151598	15.0362634209242	2.33745022240747	0.0344569948898612	0.63571574975698	-3.6090820155296
sp|O60488|ACSL4_HUMAN	-0.3273766974383	11.9480784553775	-2.32908504914115	0.035013073138405	0.640102637103023	-3.61769632706589
sp|Q13409|DC1I2_HUMAN	0.709394940547075	10.3921302317846	2.31975171759716	0.0356435074095982	0.645757598204523	-3.62729985690913
sp|P28065|PSB9_HUMAN	0.474379738952665	11.9407496494664	2.31178273007643	0.0361902455667421	0.649808784238557	-3.63549290065028
sp|Q86TU7|SETD3_HUMAN	0.435246785165571	9.97797420264056	2.30220347740528	0.0368579253915861	0.655940601437873	-3.6453331839437
sp|P0DP25|CALM3_HUMAN	0.55496357870795	10.1475156032647	2.27471610139116	0.0388387804188298	0.670788999011731	-3.67351723608674
sp|P49407|ARRB1_HUMAN	0.360936069360566	10.9705730628859	2.27087418324612	0.0391234882265916	0.670788999011731	-3.67745012513763
sp|Q96EP5|DAZP1_HUMAN	-0.538300554641329	7.86604217610362	-2.26175762732966	0.0398069400236324	0.670788999011731	-3.68677604735369
sp|P02751|FINC_HUMAN	0.857674614042322	10.7814875783197	2.25934733033585	0.0399894999815639	0.670788999011731	-3.68924015000902
sp|O76021|RL1D1_HUMAN	-0.461378538670715	12.1609803418778	-2.25738655047237	0.0401385919527333	0.670788999011731	-3.69124421806332
sp|Q9NZ01|TECR_HUMAN	-0.286683455326482	11.5136891678501	-2.25715616456538	0.0401561440208577	0.670788999011731	-3.69147966166466
sp|Q9H7D0|DOCK5_HUMAN	0.691804954601489	10.6347785841946	2.25242644639138	0.0405180750007794	0.670788999011731	-3.69631187822394
sp|P62879|GBB2_HUMAN	-0.327067912565731	11.4824344672311	-2.25039624357066	0.0406743681570869	0.670788999011731	-3.69838529322161
sp|O14773|TPP1_HUMAN	-0.294894799994337	13.0488794921394	-2.24550237461739	0.0410534441637338	0.670788999011731	-3.70338137118535
sp|P07099|HYEP_HUMAN	-0.277276060328097	11.4318615275948	-2.24447528513892	0.0411334211063696	0.670788999011731	-3.70442955841685
sp|Q02318|CP27A_HUMAN	-0.25901266547023	15.0871993035246	-2.23889785796661	0.041570276385063	0.670788999011731	-3.71011939482545
sp|O43264|ZW10_HUMAN	1.11080758562472	6.98552763990306	2.23311434313991	0.0420278599494161	0.670788999011731	-3.71601558513454
sp|Q9NQ88|TIGAR_HUMAN	1.19553003433319	10.8142941184116	2.23310566710957	0.0420285499132163	0.670788999011731	-3.71602442719353
sp|P52209|6PGD_HUMAN	0.308582726036887	14.8719266723731	2.22269902426341	0.042863815726776	0.678733334067296	-3.72662366649888
sp|P17858|PFKAL_HUMAN	0.331735858106157	12.4387128031237	2.2095915151128	0.0439379510107963	0.67963893242729	-3.73995479633416
sp|P22626|ROA2_HUMAN	-0.270315007140733	14.1278122793655	-2.2038214710387	0.0444187205773246	0.67963893242729	-3.74581643125147
sp|O43278|SPIT1_HUMAN	-0.501450706048296	8.14173413989898	-2.20283471351613	0.0445014289272243	0.67963893242729	-3.74681842667387
sp|Q6ZNJ1|NBEL2_HUMAN	0.420331522581467	7.98740594844682	2.20196529383307	0.0445744213055309	0.67963893242729	-3.7477011687372
sp|Q32MZ4|LRRF1_HUMAN	-0.509466282091427	10.6063463522522	-2.19931183197153	0.0447978848605404	0.67963893242729	-3.75039468866093
sp|Q9NR28|DBLOH_HUMAN	-0.468962394204145	8.08105578436886	-2.18680993104387	0.0458648725243691	0.67963893242729	-3.763072986003
sp|Q13438|OS9_HUMAN	1.01137507611461	8.6157420196807	2.18159190747691	0.0463171773689028	0.67963893242729	-3.76835852362309
sp|Q3KQU3|MA7D1_HUMAN	0.278068949616824	9.79576851100318	2.17679234662182	0.0467368739018457	0.67963893242729	-3.77321695599662
sp|Q01082|SPTB2_HUMAN	-0.547260288818668	11.3101540695577	-2.17586996943327	0.0468179354683494	0.67963893242729	-3.77415028999118
sp|Q9Y4E8|UBP15_HUMAN	0.322749576725862	10.3729848783719	2.17114733622207	0.0472350301797252	0.67963893242729	-3.77892720583672
sp|Q9UKK3|PARP4_HUMAN	0.426873591266945	8.56198319248784	2.16888551143918	0.0474360126375179	0.67963893242729	-3.78121394575986
sp|Q92616|GCN1_HUMAN	0.328642101870097	11.6109090077384	2.16836078231583	0.0474827528423594	0.67963893242729	-3.78174435431465
sp|Q9Y315|DEOC_HUMAN	0.299636813825735	10.3976328144111	2.162768229756	0.0479835767678406	0.67963893242729	-3.78739506782629
sp|P28074|PSB5_HUMAN	0.580903697329347	9.63839411900038	2.16065460276648	0.0481741315581377	0.67963893242729	-3.78952954103945
sp|Q6ZS81|WDFY4_HUMAN	0.392114079368874	12.0277993373113	2.15511807802165	0.0486766175993082	0.67963893242729	-3.79511769333737
sp|P28066|PSA5_HUMAN	0.249230871998588	12.016681670171	2.15276059136937	0.0488920536181586	0.67963893242729	-3.79749584597831
sp|Q6DD88|ATLA3_HUMAN	-0.201630991054978	12.0761939935751	-2.1475385290184	0.0493724217478887	0.67963893242729	-3.80276085884499
sp|Q9BUF5|TBB6_HUMAN	0.242049504488648	12.1418601279027	2.14613554539519	0.0495022242449518	0.67963893242729	-3.80417471396133
sp|P18669|PGAM1_HUMAN	0.330759984342777	12.9384368614527	2.14369740481448	0.0497285519170149	0.67963893242729	-3.80663107037422
sp|O00303|EIF3F_HUMAN	0.25646969246108	11.7577811787989	2.1428220840494	0.0498100401114099	0.67963893242729	-3.80751272053759
sp|Q99735|MGST2_HUMAN	-0.319750730447856	8.4344498156138	-2.14059231470697	0.0500181810040969	0.67963893242729	-3.80975810936148
sp|Q9H4G0|E41L1_HUMAN	-0.492173137812745	10.8151150138235	-2.13117658415954	0.0509060294620057	0.686574517147187	-3.81923175092809
sp|P17980|PRS6A_HUMAN	0.23502823366986	11.5993356185018	2.12548953573627	0.0514493357268746	0.686574517147187	-3.82494740292961
sp|P05534|1A24_HUMAN	1.8293034751661	11.3252667985039	2.12387139217586	0.0516049018384355	0.686574517147187	-3.82657279825113
sp|Q9UJ70|NAGK_HUMAN	0.377664834896573	13.1813657430181	2.12087372148134	0.0518942449559286	0.686574517147187	-3.82958285809332
sp|P02786|TFR1_HUMAN	-0.38845585091944	14.7933703702375	-2.11523944506094	0.052442146972465	0.689288611513903	-3.83523672321361
sp|P07384|CAN1_HUMAN	0.273336880520437	12.8963192626638	2.10336179946014	0.0536147510683461	0.70012509349639	-3.8471396432605
sp|Q16798|MAON_HUMAN	-1.21789753384564	6.43676253602386	-2.0985560502567	0.0540960388135254	0.70185247776774	-3.85194935586238
sp|Q9NVH1|DJC11_HUMAN	0.546572332159423	7.65369637259642	2.08571250302685	0.055401937721406	0.705937042073455	-3.86478546062001
sp|Q14764|MVP_HUMAN	0.383084000782915	14.2149188254143	2.0836966428685	0.0556095253650294	0.705937042073455	-3.86679774044704
sp|Q16555|DPYL2_HUMAN	0.259463021141476	13.1335913268909	2.08253197462255	0.0557297861885947	0.705937042073455	-3.86796003891984
sp|O75534|CSDE1_HUMAN	0.325396019760042	11.4160596855098	2.08170800255153	0.0558150122773144	0.705937042073455	-3.86878220086609
sp|P43304|GPDM_HUMAN	-0.320419404338988	13.574989942537	-2.07322236550275	0.0566997220277607	0.708843316860078	-3.87724271578963
sp|P21926|CD9_HUMAN	-0.527308154844867	10.4340676002249	-2.06882907121275	0.0571628217141828	0.708843316860078	-3.88161832344706
sp|P61026|RAB10_HUMAN	-0.286256027661205	13.1754588954212	-2.0682656433323	0.0572224641625187	0.708843316860078	-3.88217925019984
sp|O14744|ANM5_HUMAN	0.469453338122632	9.06193043476521	2.06283659181781	0.0578001048499225	0.708843316860078	-3.8875814719509
sp|Q16678|CP1B1_HUMAN	0.356976365302142	12.0559279646455	2.05884273678337	0.0582284615865465	0.708843316860078	-3.89155241365897
sp|Q13813|SPTN1_HUMAN	-0.470448605652804	12.3348110382561	-2.04954847601295	0.0592366263867758	0.708843316860078	-3.90078281331429
sp|P13674|P4HA1_HUMAN	-0.75753676748493	7.79231651457857	-2.04904370429537	0.0592918361637711	0.708843316860078	-3.90128369125146
sp|P12314|FCGR1_HUMAN	0.677589550215899	8.43870574340809	2.04587194805742	0.0596398317443351	0.708843316860078	-3.90442997007518
sp|Q13200|PSMD2_HUMAN	0.260024699326516	12.7621553581403	2.04160922672821	0.0601104775376803	0.708843316860078	-3.90865569141052
sp|P00492|HPRT_HUMAN	0.684735391427546	9.36481117768609	2.03632934954799	0.0606981500937053	0.708843316860078	-3.91388532073876
sp|P12277|KCRB_HUMAN	-0.951256029394655	7.4588957815297	-2.03273594608102	0.0611011185478183	0.708843316860078	-3.91744170861462
sp|O00442|RTCA_HUMAN	0.356778919566359	10.3295744846241	2.03143589818492	0.0612475103834074	0.708843316860078	-3.91872779929578
sp|P49755|TMEDA_HUMAN	-0.270500088887696	12.1113119844909	-2.03121994070524	0.0612718593702106	0.708843316860078	-3.91894140908871
sp|P30084|ECHM_HUMAN	-0.570629534345548	9.37315608918436	-2.03055877066706	0.0613464607751307	0.708843316860078	-3.91959533974894
sp|Q6UX71|PXDC2_HUMAN	-0.408973063018243	9.06795677048847	-2.02983658150238	0.0614280421998104	0.708843316860078	-3.9203095321708
sp|P20290|BTF3_HUMAN	-0.804026140675245	7.8656084859221	-2.02554007730307	0.0619154505444246	0.708843316860078	-3.92455652911156
sp|O75223|GGCT_HUMAN	0.383588788232293	8.98675956832107	2.02447337185294	0.0620370083378288	0.708843316860078	-3.92561042879189
sp|Q92542|NICA_HUMAN	-0.310568723887839	10.8121996143433	-2.01741576623206	0.0628467865268585	0.712050743359208	-3.9325781158207
sp|Q12852|M3K12_HUMAN	0.622010255237101	7.12492178352543	2.01586617530015	0.0630258738527792	0.712050743359208	-3.9341067496073
sp|P51809|VAMP7_HUMAN	-0.292101857616034	11.5602021982603	-2.00405160422925	0.0644067073360546	0.723585969010088	-3.94574699764424
sp|P51812|KS6A3_HUMAN	0.204467395995239	10.6905715219169	1.9921173569895	0.0658295271079574	0.728568086398485	-3.95747869199551
sp|Q9Y3A6|TMED5_HUMAN	-0.432053394661413	10.5751010992418	-1.99003982619774	0.0660801239340885	0.728568086398485	-3.95951820560013
sp|O94979|SC31A_HUMAN	0.263243047485357	11.7055021653055	1.9871258514453	0.0664330802497457	0.728568086398485	-3.96237746696342
sp|P30041|PRDX6_HUMAN	0.42550826691096	13.1058533909661	1.98583104976775	0.0665904642945117	0.728568086398485	-3.96364743466232
sp|P50995|ANX11_HUMAN	0.225275323134325	14.3320385269019	1.98350313513281	0.0668742787234389	0.728568086398485	-3.96592988901773
sp|O14735|CDIPT_HUMAN	-0.270663838944504	11.7259113170924	-1.98227939167723	0.0670239164513773	0.728568086398485	-3.9671293155304
sp|O75064|DEN4B_HUMAN	0.717483607876957	7.76387175839734	1.97682481975828	0.067694610021166	0.729159164722265	-3.97247196898081
sp|P30153|2AAA_HUMAN	0.234420451842084	12.9566309579417	1.97498020697502	0.0679228021840919	0.729159164722265	-3.97427742245885
sp|Q9BVK6|TMED9_HUMAN	-0.332965314294221	11.5543270078225	-1.97291710745214	0.0681788518803101	0.729159164722265	-3.97629593552647
sp|P15311|EZRI_HUMAN	0.236324958719694	11.6203907698133	1.97011013247875	0.0685286335815555	0.729159164722265	-3.97904090544997
sp|Q66K14|TBC9B_HUMAN	0.601008150849987	9.55691140304813	1.95761218096122	0.0701059126020649	0.74201573811975	-3.99124382628983
sp|Q6P996|PDXD1_HUMAN	0.41255779020668	8.81720893396131	1.94762828437866	0.0713895183824831	0.746277480903652	-4.00096950231171
sp|Q13526|PIN1_HUMAN	0.48431984216073	7.19169873325528	1.94673273039311	0.0715056932583204	0.746277480903652	-4.00184090381727
sp|P60900|PSA6_HUMAN	0.231941324123961	12.6175987856009	1.94540571453316	0.0716781543357846	0.746277480903652	-4.00313182936192
sp|Q9NTK5|OLA1_HUMAN	0.3203093860021	9.56621248996986	1.93393632755596	0.0731845169722122	0.746277480903652	-4.01427417485801
sp|Q6P179|ERAP2_HUMAN	-0.858138103853959	9.65905458614246	-1.9289930448143	0.0738425505572485	0.746277480903652	-4.01906807360829
sp|Q6NUT3|MFS12_HUMAN	-0.52581662708913	9.7416054604297	-1.92856503703778	0.0738997766186285	0.746277480903652	-4.01948290627297
sp|P61020|RAB5B_HUMAN	-0.524589078560295	9.11392809243259	-1.927580220948	0.0740316021832971	0.746277480903652	-4.02043726109222
sp|P07741|APT_HUMAN	0.592936729364848	11.3478678281533	1.92650870656502	0.0741752745930599	0.746277480903652	-4.0214754006476
sp|Q9Y6Y8|S23IP_HUMAN	0.280403704320339	9.09495885105171	1.92596135484799	0.0742487626961613	0.746277480903652	-4.0220056104333
sp|P42224|STAT1_HUMAN	0.946789620845427	12.9548672354635	1.92450411305454	0.0744447348281126	0.746277480903652	-4.02341690609297
sp|P17174|AATC_HUMAN	0.821433359729713	8.26414479105094	1.92342143059224	0.0745906383200567	0.746277480903652	-4.02446516141105
sp|P54709|AT1B3_HUMAN	-0.382183332361967	10.8603335365986	-1.92033201194275	0.0750083940562806	0.746741982411784	-4.02745497640075
sp|P15428|PGDH_HUMAN	0.775963405523772	7.41454893060579	1.91069169009172	0.0763255966424893	0.752746664102832	-4.0367713941069
sp|Q15435|PP1R7_HUMAN	0.229542689079159	11.0690173889612	1.91044062047763	0.0763601787553345	0.752746664102832	-4.03701376130805
sp|Q16512|PKN1_HUMAN	0.262159486943339	9.77650718114382	1.90335480629884	0.0773420209007361	0.756421362920045	-4.04384834085723
sp|Q9Y490|TLN1_HUMAN	0.231158303180607	14.295410047192	1.89966097812131	0.0778583551851623	0.756421362920045	-4.04740686481549
sp|P27701|CD82_HUMAN	-0.360692125487969	9.19212837331501	-1.89893028871903	0.077960860406077	0.756421362920045	-4.04811043519694
sp|P51580|TPMT_HUMAN	0.352007932521163	10.2504014971436	1.89252053858131	0.0788652804362033	0.756421362920045	-4.0542772540786
sp|Q13075|BIRC1_HUMAN	0.77113716080122	5.95282886193727	1.89132866367584	0.0790344927082428	0.756421362920045	-4.05542295531193
sp|P78386|KRT85_HUMAN	0.910142605741279	7.38341796371397	1.88462355430806	0.0799925308612817	0.756421362920045	-4.06186241424679
sp|P48637|GSHB_HUMAN	0.286977725484753	11.9267600049592	1.8836298666489	0.0801353960093412	0.756421362920045	-4.06281587799907
sp|Q2TAY7|SMU1_HUMAN	-0.839177931567459	7.85799006450983	-1.88239450901589	0.0803133265778404	0.756421362920045	-4.06400092003902
sp|P20591|MX1_HUMAN	-0.744675740297454	10.3586703444983	-1.8819902234117	0.0803716335818185	0.756421362920045	-4.06438866477825
RRRRRsp|Q86SP6|GP149_HUMAN	0.423428390484492	12.2541686309767	1.88114008395215	0.0804943668149625	0.756421362920045	-4.06520390182306
sp|P35237|SPB6_HUMAN	0.265817173829136	11.9713521497333	1.87345001906692	0.0816122442744798	0.757656456229622	-4.07257083223871
sp|Q9NV96|CC50A_HUMAN	-1.01827217838914	9.5329379451342	-1.87285330420262	0.0816995667801737	0.757656456229622	-4.07314191226597
sp|P19878|NCF2_HUMAN	0.48614413881322	12.1283300624614	1.87095045680023	0.081978587586847	0.757656456229622	-4.07496247122036
sp|Q9Y2S2|CRYL1_HUMAN	-1.05507731444968	7.84136639386521	-1.86824368178995	0.0823769646077543	0.757656456229622	-4.07755076610388
sp|P84243|H33_HUMAN	-0.66894863470408	8.88009265123794	-1.85685616582383	0.0840720395662041	0.757656456229622	-4.08842135190073
sp|Q96TC7|RMD3_HUMAN	-0.35769867788801	12.091421124014	-1.85463998939911	0.0844055359477896	0.757656456229622	-4.09053342869289
sp|Q13418|ILK_HUMAN	0.224316667392921	12.3645129510738	1.85169335274097	0.0848507885150033	0.757656456229622	-4.09333987572354
sp|O95202|LETM1_HUMAN	-1.01524963704688	9.16778627379679	-1.84789587649627	0.0854277075543542	0.757656456229622	-4.09695367652156
sp|Q9Y6W5|WASF2_HUMAN	0.29013452796052	11.0256595935831	1.84451083461205	0.0859449244656083	0.757656456229622	-4.10017212439907
sp|P50454|SERPH_HUMAN	0.288369323936584	10.6159380669204	1.84205865526278	0.0863213519244531	0.757656456229622	-4.10250192497524
sp|P46976|GLYG_HUMAN	0.302314907327062	11.0537793603406	1.83698086582146	0.0871055181075294	0.757656456229622	-4.10732175043713
sp|Q01433|AMPD2_HUMAN	1.2802711222659	8.96340407646916	1.82911486768475	0.0883328342561142	0.757656456229622	-4.11477593318959
sp|Q92522|H1X_HUMAN	-0.310771314522073	9.04795189813446	-1.82824220929349	0.0884699399695136	0.757656456229622	-4.11560198481721
sp|Q15080|NCF4_HUMAN	0.367115906066292	10.3313397361522	1.82392918433404	0.0891503621927602	0.757656456229622	-4.1196819473505
sp|Q8N1F8|S11IP_HUMAN	-0.969912172071941	6.49061539460265	-1.8227458359657	0.0893378609190186	0.757656456229622	-4.12080055999244
sp|P25788|PSA3_HUMAN	0.824115662791367	9.80675482527026	1.82204387373124	0.0894492511830488	0.757656456229622	-4.12146395954864
sp|P27708|PYR1_HUMAN	0.253428899882067	11.0373560863712	1.81938028897912	0.0898730465046396	0.757656456229622	-4.1239801230225
sp|P24844|MYL9_HUMAN	0.607106754273281	6.82107177031077	1.81924627347572	0.0898944165171328	0.757656456229622	-4.12410667527627
sp|Q9NY33|DPP3_HUMAN	0.291032486563834	10.6406167047851	1.8188718694988	0.0899541426876575	0.757656456229622	-4.12446020556429
sp|Q9Y2Q3|GSTK1_HUMAN	-0.298963945395561	11.5489097212633	-1.81805230125272	0.0900850063421305	0.757656456229622	-4.12523396138048
sp|P48506|GSH1_HUMAN	0.260434189396387	12.6855568073934	1.81600947478824	0.0904119307497101	0.757656456229622	-4.12716187908664
sp|O15145|ARPC3_HUMAN	0.535838511434171	12.0025712865228	1.81292700987194	0.09090723380994	0.757656456229622	-4.13006900979214
sp|Q6PI73|LIRA6_HUMAN	-0.925897653020582	6.45815852902295	-1.81234952080032	0.0910002952783143	0.757656456229622	-4.1306133896252
sp|Q9BXK5|B2L13_HUMAN	-0.62321437004246	9.57268488334507	-1.80585698034673	0.0920524063661064	0.757656456229622	-4.13672799927648
sp|P62714|PP2AB_HUMAN	0.295409070000488	11.5897459879843	1.80211297975998	0.0926640233098027	0.757656456229622	-4.14024928547327
sp|Q9HBH0|RHOF_HUMAN	-0.748402863120925	10.3197332041941	-1.79913364636238	0.0931533020938052	0.757656456229622	-4.143048880565
sp|P35236|PTN7_HUMAN	0.784523383873053	8.089384890768	1.79858743558022	0.0932432516478681	0.757656456229622	-4.14356189721985
sp|Q9Y5S1|TRPV2_HUMAN	-0.492513945768769	12.9081614882201	-1.79826590577658	0.0932962369786701	0.757656456229622	-4.14386385198977
sp|P09237|MMP7_HUMAN	-0.890082849122541	11.0941449826703	-1.79092763406301	0.0945128098237619	0.757656456229622	-4.1507482584726
sp|P63104|1433Z_HUMAN	0.371992809531491	13.0989677318977	1.78933970562167	0.0947779089580956	0.757656456229622	-4.1522361763836
sp|O60664|PLIN3_HUMAN	0.207808810026805	11.7803976282374	1.78588273631173	0.09535731941166	0.757656456229622	-4.15547319481192
sp|P07954|FUMH_HUMAN	-0.284179485752274	12.5671469242554	-1.7820734122191	0.0959994206911345	0.757656456229622	-4.15903660477601
sp|P49588|SYAC_HUMAN	0.458937663756249	10.253757693266	1.77989413376397	0.0963684806592464	0.757656456229622	-4.16107352009125
sp|Q9UIA0|CYH4_HUMAN	0.252472794291506	9.90270775085473	1.77873380029351	0.0965654948165614	0.757656456229622	-4.16215755408881
sp|Q13098|CSN1_HUMAN	0.445925115221002	9.25426791304861	1.77839806959558	0.0966225653394393	0.757656456229622	-4.16247114343316
sp|P52907|CAZA1_HUMAN	-0.184874238696692	12.6127680680858	-1.77774785180928	0.096733180128626	0.757656456229622	-4.16307839664209
sp|P60842|IF4A1_HUMAN	0.17819966624281	15.5463335774518	1.77514663925671	0.0971768193482474	0.757656456229622	-4.16550663323282
sp|P25786|PSA1_HUMAN	0.240593313534436	12.6357532642087	1.77235417519451	0.0976550795758783	0.757656456229622	-4.16811144828846
sp|Q16650|TBR1_HUMAN	0.464444715634187	9.66026733166664	1.77233640077511	0.0976581304249713	0.757656456229622	-4.16812802179712
sp|P51991|ROA3_HUMAN	-0.354300347495952	12.5384341101267	-1.77091266200065	0.097902778741278	0.757656456229622	-4.16945529959364
sp|P11049|CD37_HUMAN	-0.62646822257652	7.96629562941129	-1.76902641720006	0.0982277363800088	0.757656456229622	-4.17121293285611
sp|Q9Y624|JAM1_HUMAN	-0.579404773632252	8.84142447492506	-1.76659655309399	0.098647752469273	0.757656456229622	-4.17347574717279
sp|P10809|CH60_HUMAN	-0.196343805063457	14.8159246902321	-1.75943905245989	0.0998942032366382	0.757656456229622	-4.1801321580499
sp|P07602|SAP_HUMAN	0.664842784494733	7.21779906119012	1.75681635893679	0.100354403873138	0.757656456229622	-4.18256784989427
sp|Q96GA7|SDSL_HUMAN	0.439459567778165	8.76383929239751	1.75631520145429	0.100442553900343	0.757656456229622	-4.18303306640027
sp|P10644|KAP0_HUMAN	0.220681970418156	13.2479442425844	1.75477452747131	0.10071397539359	0.757656456229622	-4.18446283124199
sp|O60486|PLXC1_HUMAN	-0.479940895251938	10.8521031321974	-1.75186796711513	0.101227787718022	0.757656456229622	-4.18715843362419
sp|Q8N565|MREG_HUMAN	-0.283041917498123	11.2258111452037	-1.75129417093551	0.101329494268674	0.757656456229622	-4.18769031708972
sp|P27824|CALX_HUMAN	-0.357612862869026	13.7934819932242	-1.74886949264803	0.101760268636354	0.757656456229622	-4.18993691268315
sp|P42126|ECI1_HUMAN	-0.489155081793418	8.71768363985686	-1.74733779405905	0.102033224972263	0.757656456229622	-4.19135530172558
sp|P28838|AMPL_HUMAN	0.471010910316007	13.2895345121002	1.74532891461595	0.102392194888704	0.757656456229622	-4.1932146154639
sp|P07339|CATD_HUMAN	-0.535883532376317	14.0691078750197	-1.74290911915383	0.102826068373271	0.757656456229622	-4.19545280759904
sp|Q9P0S9|TM14C_HUMAN	-1.04283685588673	8.89131016439218	-1.74134691003341	0.103107034128567	0.757656456229622	-4.1968969341646
sp|P07686|HEXB_HUMAN	-0.509841155889355	10.6788703877626	-1.74020250775589	0.103313285226527	0.757656456229622	-4.19795441535103
sp|P84103|SRSF3_HUMAN	1.52410708999139	11.4585913610252	1.73995720870164	0.103357541724474	0.757656456229622	-4.19818103694297
sp|P62258|1433E_HUMAN	0.21627335285334	12.6147038329357	1.73959630640356	0.103422685516356	0.757656456229622	-4.1985144298926
sp|Q9H1C4|UN93B_HUMAN	-1.11733354612783	8.03278307130508	-1.73563938301052	0.104139292744377	0.757656456229622	-4.20216742013624
sp|O75131|CPNE3_HUMAN	0.194713104403794	10.9214588901992	1.73521017783516	0.10421728459583	0.757656456229622	-4.20256340158513
sp|O43676|NDUB3_HUMAN	-0.310201094516197	8.6595481191886	-1.73456866255786	0.104333951538798	0.757656456229622	-4.2031551650308
sp|P14618|KPYM_HUMAN	0.181413920008922	18.1724862618385	1.73154548878574	0.104885297156737	0.757656456229622	-4.20594236694231
sp|P10451|OSTP_HUMAN	-0.403782366383806	9.54282648250819	-1.72720298671148	0.105681731790734	0.757656456229622	-4.2099415332935
sp|Q9NRZ7|PLCC_HUMAN	0.85909360288005	8.65962314886954	1.7256378054093	0.105970092434318	0.757656456229622	-4.21138169295973
sp|P15374|UCHL3_HUMAN	0.300168250921585	8.68603948065123	1.72315094888263	0.106429678093041	0.757656456229622	-4.21366851640736
sp|Q9Y3Z3|SAMH1_HUMAN	0.302193049204634	13.7439281077003	1.72252168239884	0.106546247138775	0.757656456229622	-4.21424689595365
sp|P51153|RAB13_HUMAN	-0.277890084320608	10.8245647203946	-1.72207184843814	0.106629645685882	0.757656456229622	-4.2146602859311
sp|Q02880|TOP2B_HUMAN	1.12436910303056	8.63280812989308	1.72066244108903	0.106891318622105	0.757656456229622	-4.21595514471645
sp|Q9P2W9|STX18_HUMAN	-0.331904826116888	9.76298428303548	-1.72055470576175	0.106911344096955	0.757656456229622	-4.21605410125527
sp|Q8TED4|G6PT3_HUMAN	-0.51061356679751	11.3003319355099	-1.71875402465931	0.107246535948775	0.757656456229622	-4.21770757685308
sp|P48553|TPC10_HUMAN	-0.807010627697315	6.95953760121834	-1.70970314803317	0.108945320123535	0.757656456229622	-4.22600484052409
sp|Q9UNF0|PACN2_HUMAN	0.253667733468628	12.1045772018285	1.70881890114454	0.109112543662792	0.757656456229622	-4.22681422984148
sp|Q13231|CHIT1_HUMAN	-0.645001005072841	12.6585793581937	-1.70827065838143	0.109216336887231	0.757656456229622	-4.22731594953559
sp|O75368|SH3L1_HUMAN	0.244761391597367	10.9247348758986	1.70817909146221	0.109233680739672	0.757656456229622	-4.2273997379696
sp|Q99426|TBCB_HUMAN	0.372417364701693	8.77069185515393	1.70474713530541	0.109885474115919	0.757656456229622	-4.23053844807974
sp|Q14012|KCC1A_HUMAN	0.518312489981417	9.44531342754052	1.70252273248556	0.110309745122469	0.757656456229622	-4.23257100603089
sp|P14625|ENPL_HUMAN	-0.252866386374389	15.2814948071476	-1.70119768219034	0.110563158489875	0.757656456229622	-4.23378110975336
sp|Q8IZ83|A16A1_HUMAN	0.282497074327312	11.8236665221203	1.70104359174608	0.110592661004198	0.757656456229622	-4.23392180066675
sp|Q96AG4|LRC59_HUMAN	-0.338252953258971	12.3984054739512	-1.69715237040892	0.111339967521071	0.757656456229622	-4.237472405897
sp|Q02978|M2OM_HUMAN	-0.211267439911577	12.8119916893197	-1.69554161129515	0.111650601517589	0.757656456229622	-4.23894090415565
sp|Q14161|GIT2_HUMAN	0.263713695451994	9.48677667475631	1.68864050722275	0.112990057302887	0.757656456229622	-4.24522409095181
sp|P01903|DRA_HUMAN	0.969658234696958	11.2959345734413	1.68681099386026	0.113347495487094	0.757656456229622	-4.24688749355856
sp|Q99460|PSMD1_HUMAN	0.177773103734097	12.940775979595	1.68607586764112	0.11349139703743	0.757656456229622	-4.24755560170163
sp|Q15257|PTPA_HUMAN	1.01325184988696	9.37210172936139	1.68495951538384	0.113710228494275	0.757656456229622	-4.24856988235912
sp|Q86TI0|TBCD1_HUMAN	0.819192337249981	7.63529396244885	1.68263392286472	0.114167281117938	0.757656456229622	-4.25068167921153
sp|P26038|MOES_HUMAN	0.224545401464084	14.9239842185186	1.68255211377709	0.11418338830301	0.757656456229622	-4.25075593888521
sp|P16435|NCPR_HUMAN	-0.269099824991567	12.696553554161	-1.680108436837	0.114665431413663	0.757656456229622	-4.25297321438897
sp|P23141|EST1_HUMAN	0.587815025689602	10.7541363046696	1.67771304527555	0.115139668965308	0.757656456229622	-4.25514499046878
sp|P36871|PGM1_HUMAN	0.583937142699931	9.6705244098269	1.67701120107612	0.115278942551371	0.757656456229622	-4.25578099869821
sp|Q7L523|RRAGA_HUMAN	-0.614964748402254	7.70753187242805	-1.67663945989226	0.115352770063438	0.757656456229622	-4.2561178106737
sp|Q9UDW1|QCR9_HUMAN	-0.647391166309085	9.49081352530569	-1.67504470329609	0.115669954642553	0.757656456229622	-4.25756226357003
sp|Q9BW27|NUP85_HUMAN	-0.275982547782343	9.16145114487223	-1.67084852347131	0.116508169761006	0.757656456229622	-4.26135939698285
sp|Q6IBS0|TWF2_HUMAN	0.221300255352459	12.3102400437682	1.67084603982606	0.116508667445988	0.757656456229622	-4.26136164290755
sp|P16671|CD36_HUMAN	0.358960757297758	11.4491075687146	1.66991985667878	0.116694389478644	0.757656456229622	-4.26219905040758
sp|Q13177|PAK2_HUMAN	0.378864056022895	9.75877667656043	1.66894513522986	0.116890122529711	0.757656456229622	-4.26308007082905
sp|P09525|ANXA4_HUMAN	0.215208056350269	13.1267858930687	1.66852298032638	0.116974983652274	0.757656456229622	-4.26346155658351
sp|P49419|AL7A1_HUMAN	-0.370343912430073	8.61272890634639	-1.66829713253879	0.117020405313881	0.757656456229622	-4.2636656252761
sp|Q9UIB8|SLAF5_HUMAN	-0.218447619334547	13.0022917559876	-1.66523814940908	0.11763712794001	0.757656456229622	-4.26642813818359
sp|P39210|MPV17_HUMAN	-0.509648756534224	9.10017022880278	-1.66462032058271	0.11776203078844	0.757656456229622	-4.26698575224618
sp|O95466|FMNL1_HUMAN	-0.282875638445301	10.7091369089755	-1.66269929712715	0.118151129016092	0.757656456229622	-4.26871882601425
sp|Q9Y646|CBPQ_HUMAN	-0.25661984454814	9.23558051658615	-1.66234207519335	0.118223606338727	0.757656456229622	-4.26904097716235
sp|Q05823|RN5A_HUMAN	0.871742264062632	7.44495534298797	1.66059301592959	0.118579033166117	0.757656456229622	-4.27061777233768
sp|Q8WUM4|PDC6I_HUMAN	0.168862263549572	11.2099963744375	1.65667549999228	0.119378478921317	0.757656456229622	-4.27414614640769
sp|O14979|HNRDL_HUMAN	-0.834951289178929	7.44359680818759	-1.65469207380975	0.119785015528275	0.757656456229622	-4.27593080245101
sp|P68366|TBA4A_HUMAN	0.268699015787135	13.1128302740395	1.6543512638463	0.119854990990052	0.757656456229622	-4.27623733932171
sp|P09651|ROA1_HUMAN	-0.30509038005502	13.8612174245972	-1.65333600043497	0.120063656016538	0.757656456229622	-4.27715029768542
sp|Q9Y305|ACOT9_HUMAN	-0.469221632204395	11.7975305626515	-1.65274539753727	0.120185186244281	0.757656456229622	-4.27768124497396
sp|P34059|GALNS_HUMAN	0.902081927358626	8.21055007498628	1.64776567513917	0.121214124844393	0.759203497394415	-4.28215380274516
sp|Q14204|DYHC1_HUMAN	0.195982973089357	13.0184575602534	1.64719983931471	0.121331522364865	0.759203497394415	-4.28266153734373
sp|Q8TCS8|PNPT1_HUMAN	0.698596314195311	8.30697329120241	1.64608474749212	0.12156316566932	0.759203497394415	-4.28366184584344
sp|O43861|ATP9B_HUMAN	0.208054242318966	8.42654203627022	1.63790336425909	0.123274458007592	0.766687962019182	-4.29098952981717
sp|Q969H8|MYDGF_HUMAN	-0.408492628570006	10.3719577988677	-1.63671824433852	0.123524067475989	0.766687962019182	-4.29204929596265
sp|P05091|ALDH2_HUMAN	0.309750307731836	12.4537769535454	1.63257537584853	0.124400071344951	0.766709341270914	-4.29575058203948
sp|Q53TN4|CYBR1_HUMAN	-0.692421989622209	7.93740098898521	-1.63020655101587	0.124903362776892	0.766709341270914	-4.29786454960932
sp|P61619|S61A1_HUMAN	-0.249271058902389	11.1817430797816	-1.62920217805815	0.125117286472945	0.766709341270914	-4.29876034257533
sp|Q9BYX2|TBD2A_HUMAN	0.798524788606771	8.23787231604034	1.62858645137755	0.125248587776019	0.766709341270914	-4.29930935098165
sp|P17655|CAN2_HUMAN	0.459547922061944	11.3106494326875	1.62771885662294	0.125433800735023	0.766709341270914	-4.30008273725596
sp|Q8IUE6|H2A2B_HUMAN	-0.393508374967027	12.2231677750622	-1.62364651930909	0.126306318079575	0.769330943953968	-4.30370976656555
sp|P08247|SYPH_HUMAN	0.323789701929863	9.34712120476553	1.6221520814104	0.126627818224149	0.769330943953968	-4.3050394993391
sp|P23219|PGH1_HUMAN	-0.288961438960182	9.28337324011794	-1.61861767027087	0.127390987467286	0.769814681585609	-4.30818161233904
sp|P20073|ANXA7_HUMAN	0.251306423692407	11.8007581392041	1.61823874024155	0.127473042748885	0.769814681585609	-4.30851825244623
sp|Q96JJ3|ELMO2_HUMAN	-1.17957215178083	7.55717472572682	-1.61615267145336	0.127925585233105	0.770234586538245	-4.31037070588007
sp|Q13509|TBB3_HUMAN	0.623702064794562	9.87316947205194	1.61230330317501	0.128764280906396	0.771282560989483	-4.3137854149124
sp|P28482|MK01_HUMAN	0.219360994356187	12.1265099715864	1.61183469304192	0.128866703377656	0.771282560989483	-4.31420079364332
sp|Q15233|NONO_HUMAN	0.59409464896382	12.7987363016666	1.60250082763924	0.130921413979216	0.779554469257034	-4.32245996627072
sp|P62834|RAP1A_HUMAN	-0.385419285360737	9.81166316879444	-1.60078831339407	0.131301437239666	0.779554469257034	-4.3239723095442
sp|Q14974|IMB1_HUMAN	0.246883781393665	13.3134734273385	1.59567620464587	0.132441498407717	0.779554469257034	-4.32848132534821
sp|P10253|LYAG_HUMAN	0.446576376323289	12.4773696090014	1.59557466054454	0.132464229668571	0.779554469257034	-4.32857080547373
sp|Q96A35|RM24_HUMAN	-0.577519127177235	8.19083494317377	-1.59143134064848	0.133394593471608	0.779554469257034	-4.33221906153533
sp|P61769|B2MG_HUMAN	-0.293464827715367	9.32213658460161	-1.58892663927444	0.133959723511724	0.779554469257034	-4.3344218171423
sp|P07237|PDIA1_HUMAN	-0.212018639058593	15.1543772611899	-1.5865018376972	0.134508777693659	0.779554469257034	-4.33655238080105
sp|Q9P035|HACD3_HUMAN	-0.168845226597341	11.2679821553839	-1.57737703805104	0.136592219159685	0.779554469257034	-4.34455288110249
sp|Q9BYT8|NEUL_HUMAN	0.218709951462358	10.2642625647849	1.5767136729614	0.136744753110028	0.779554469257034	-4.34513345567843
sp|P42574|CASP3_HUMAN	0.651954562171067	8.90628843853434	1.57591706168691	0.136928117891244	0.779554469257034	-4.34583045715125
sp|O75436|VP26A_HUMAN	0.224438094530667	11.4652353494829	1.56981627020119	0.138339377221998	0.779554469257034	-4.35116151416411
sp|P57737|CORO7_HUMAN	0.22162796306643	12.0390157176621	1.56978124249428	0.138347515666762	0.779554469257034	-4.35119208721558
sp|Q8WWP7|GIMA1_HUMAN	0.402994914776574	9.55931276694432	1.56906898821411	0.138513091609215	0.779554469257034	-4.35181367298223
sp|Q9UHA4|LTOR3_HUMAN	-0.226690789030169	9.14373582671234	-1.56520351370864	0.139414638659258	0.779554469257034	-4.35518416897801
sp|Q99729|ROAA_HUMAN	-0.386075344943938	10.565824660712	-1.56097428326953	0.140406748505022	0.779554469257034	-4.35886619159495
sp|Q15084|PDIA6_HUMAN	-0.242059010489189	14.2566806697032	-1.56036612236905	0.140549906593012	0.779554469257034	-4.35939517734887
sp|Q59GN2|R39L5_HUMAN	0.414431915310136	9.78089091333476	1.55570992486195	0.141650075130746	0.779554469257034	-4.36344112394082
sp|Q8TBX8|PI42C_HUMAN	-0.346831636892545	7.62602994574863	-1.55362950048731	0.14214400149261	0.779554469257034	-4.3652465502659
sp|Q9P2R7|SUCB1_HUMAN	-0.185069980625748	10.4410207129223	-1.55113902520954	0.142737205388904	0.779554469257034	-4.36740592428235
sp|O43819|SCO2_HUMAN	-0.517727922507175	7.29597408221463	-1.55080239547282	0.142817548070827	0.779554469257034	-4.3676976408929
sp|P01920|DQB1_HUMAN	0.754006833724667	8.40036372626179	1.55018875821889	0.142964102391851	0.779554469257034	-4.36822930902553
sp|Q9UI10|EI2BD_HUMAN	0.213011318947694	7.94466801374677	1.54569388682892	0.144041507429199	0.779554469257034	-4.37211990659034
sp|Q93008|USP9X_HUMAN	0.541911999327642	8.36203693861279	1.54450155933295	0.144328458154411	0.779554469257034	-4.37315080177057
sp|Q13363|CTBP1_HUMAN	0.328211473373658	8.57298278197547	1.54418227404108	0.144405381033408	0.779554469257034	-4.37342677687731
sp|P32969|RL9_HUMAN	-0.209761573059593	12.7530851956407	-1.54316990161448	0.144649513957059	0.779554469257034	-4.37430159638274
sp|P46977|STT3A_HUMAN	-0.187079849553395	12.3435767094966	-1.54298572590376	0.144693965427613	0.779554469257034	-4.37446071061563
sp|P61225|RAP2B_HUMAN	-0.202765812135002	11.3506769639589	-1.54267302363854	0.144769463783248	0.779554469257034	-4.3747308360856
sp|P04920|B3A2_HUMAN	-0.812445694960632	7.88701236452218	-1.54235597418796	0.14484604582859	0.779554469257034	-4.37500468312477
sp|P11413|G6PD_HUMAN	0.280022366217121	14.628266772916	1.54233386443351	0.144851387634053	0.779554469257034	-4.37502377885021
sp|O75964|ATP5L_HUMAN	-0.287193955607185	10.065373930654	-1.54085125471958	0.145209973540858	0.779554469257034	-4.37630390036751
sp|Q99643|C560_HUMAN	-0.862290558155989	7.36425041384613	-1.53931793407438	0.145581615908216	0.779554469257034	-4.37762702465084
sp|P36542|ATPG_HUMAN	-0.268317594682635	12.3216948029249	-1.53931051401173	0.145583416322662	0.779554469257034	-4.37763342559292
sp|P50416|CPT1A_HUMAN	0.218471820634214	11.8037150979199	1.5391930739923	0.145611914647642	0.779554469257034	-4.37773473313754
sp|P31942|HNRH3_HUMAN	-0.170213919612424	11.7829195395253	-1.53879852663362	0.14570769124701	0.779554469257034	-4.37807504816927
sp|Q14165|MLEC_HUMAN	-0.521597405333145	10.5734067573882	-1.53809540805229	0.145878506046478	0.779554469257034	-4.37868138906464
sp|P48147|PPCE_HUMAN	0.425150504209126	10.7674250477627	1.53735362949063	0.146058896769234	0.779554469257034	-4.37932088694142
sp|Q7Z4W1|DCXR_HUMAN	0.332070035950471	10.844089783787	1.5360639493216	0.146372979859076	0.779554469257034	-4.38043229376584
sp|Q5T447|HECD3_HUMAN	0.863327287449502	8.166738073587	1.53552343908725	0.146504783397865	0.779554469257034	-4.38089792080375
sp|Q9Y6B6|SAR1B_HUMAN	-0.95790504112935	7.66705771944852	-1.53411494715699	0.146848716783945	0.779554469257034	-4.38211081088428
sp|Q9UBS4|DJB11_HUMAN	-0.194274655285167	12.0367053340374	-1.53354890029328	0.146987129708654	0.779554469257034	-4.38259805867967
sp|P17900|SAP3_HUMAN	-0.349899480808416	11.2488007980439	-1.53122162333601	0.147557369437805	0.779554469257034	-4.38460020857463
sp|P08621|RU17_HUMAN	-0.460092569702521	6.70025533932238	-1.53115177223779	0.147574513561904	0.779554469257034	-4.3846602727016
sp|Q8N6H7|ARFG2_HUMAN	0.354092737573252	9.20197024566167	1.53109963716603	0.147587310595743	0.779554469257034	-4.38470510194217
sp|O94826|TOM70_HUMAN	-0.401097990595389	10.3771945982382	-1.52863935359215	0.148192278346755	0.779554469257034	-4.38681956243199
sp|Q16698|DECR_HUMAN	-0.360903766964231	11.7911097102136	-1.52526627113897	0.149025104872027	0.779554469257034	-4.38971514616561
sp|O75787|RENR_HUMAN	0.530977375441703	9.09856098756659	1.52130650552179	0.150007829341736	0.779554469257034	-4.39310937124621
sp|Q9UJU6|DBNL_HUMAN	0.180388255360546	10.7904133637591	1.52057334504948	0.150190382376589	0.779554469257034	-4.39373722760367
sp|P53007|TXTP_HUMAN	-0.28466019222151	12.3328182164759	-1.51953150313252	0.150450118038805	0.779554469257034	-4.394629110115
sp|P41252|SYIC_HUMAN	0.186039473772349	13.217068764827	1.5177186745888	0.150902967742204	0.779554469257034	-4.39618011142098
sp|Q15019|SEPT2_HUMAN	0.17756231162827	11.6686188514574	1.51745343648923	0.150969321321397	0.779554469257034	-4.39640694575512
sp|O95340|PAPS2_HUMAN	0.553958249394295	7.2523501534321	1.51737807388057	0.150988178980828	0.779554469257034	-4.39647139218408
sp|Q07812|BAX_HUMAN	-0.252444752094787	10.8678926604599	-1.517317522658	0.151003331890967	0.779554469257034	-4.3965231712126
sp|P40926|MDHM_HUMAN	-0.229327249839779	14.0394473352172	-1.51729323178863	0.151009411028224	0.779554469257034	-4.39654394265129
sp|O43598|DNPH1_HUMAN	0.340817069339806	10.6251904268984	1.51637557033174	0.151239220199583	0.779554469257034	-4.3973284971703
sp|P36222|CH3L1_HUMAN	-0.246121430721635	14.0153696033061	-1.51505969769496	0.151569267767032	0.779554469257034	-4.39845299275726
sp|Q9BQE3|TBA1C_HUMAN	0.241773484378889	9.99517439977835	1.50842527670692	0.153242577621436	0.780917297439757	-4.40411335035475
sp|Q92508|PIEZ1_HUMAN	0.430846264598991	8.03112013552274	1.50568159213406	0.153939113083987	0.780917297439757	-4.40644971877394
sp|P49748|ACADV_HUMAN	0.223870989971541	13.4248090264285	1.50476617584958	0.154172100545435	0.780917297439757	-4.40722864972975
sp|P27105|STOM_HUMAN	0.329789807849233	11.4264080304622	1.5040308196612	0.15435947477525	0.780917297439757	-4.40785415410186
sp|Q9NPD3|EXOS4_HUMAN	-0.554494320677977	6.86272953716482	-1.50192819339122	0.154896296790105	0.780917297439757	-4.40964163034694
sp|P49257|LMAN1_HUMAN	-0.184137321508095	12.1438205384872	-1.49929904489002	0.155569753006855	0.780917297439757	-4.41187452407778
sp|P53602|MVD1_HUMAN	0.324293680235575	9.61645969241311	1.49926697021467	0.155577984102096	0.780917297439757	-4.41190174955395
sp|O75844|FACE1_HUMAN	-0.571914235058829	9.66540693770583	-1.4961906737391	0.156369134406234	0.780917297439757	-4.41451127006023
sp|Q9UP95|S12A4_HUMAN	-0.699115204049589	8.59371701456436	-1.49463552420825	0.156770365882183	0.780917297439757	-4.41582917925716
sp|Q9BXP2|S12A9_HUMAN	0.548204728497556	9.14608030049001	1.49340075338322	0.157089554252007	0.780917297439757	-4.41687497412501
sp|P55209|NP1L1_HUMAN	0.274891146566096	11.7934564688547	1.49313750714894	0.157157673914534	0.780917297439757	-4.41709786186105
sp|O60749|SNX2_HUMAN	0.20224745138534	11.3429078238065	1.49312102655967	0.157161939385608	0.780917297439757	-4.41711181498019
sp|Q16531|DDB1_HUMAN	0.16768017905947	11.2075682389452	1.49185686010043	0.157489417901933	0.780917297439757	-4.41818182116668
sp|Q04206|TF65_HUMAN	0.440104835996232	8.2696256987336	1.48911641542245	0.158201287592142	0.780917297439757	-4.42049941840117
sp|P11182|ODB2_HUMAN	0.42477047287408	8.24506323346669	1.48813821008738	0.158456042948866	0.780917297439757	-4.42132604067808
sp|Q96P48|ARAP1_HUMAN	0.16844550102878	11.6777423816109	1.48570335934301	0.159091647928852	0.780917297439757	-4.42338210479774
sp|Q9NX63|MIC19_HUMAN	-0.343294153723818	10.5576353583026	-1.48543452633292	0.159161956136357	0.780917297439757	-4.4236089860921
sp|P04632|CPNS1_HUMAN	0.237980324536448	11.3422908436504	1.48459465945801	0.159381775188065	0.780917297439757	-4.42431762437044
sp|Q9UBV2|SE1L1_HUMAN	0.2431413697556	10.6238215399355	1.48433403755298	0.159450039649222	0.780917297439757	-4.42453747302698
sp|Q8N5K1|CISD2_HUMAN	0.857130487089069	8.98851470986995	1.48367195600537	0.159623568196435	0.780917297439757	-4.42509586532967
sp|Q5JPE7|NOMO2_HUMAN	-0.164178952771655	12.0170715196528	-1.48125697094658	0.160257865595604	0.780917297439757	-4.42713130685392
sp|P62877|RBX1_HUMAN	0.404352457611294	9.24298358028912	1.4782153926028	0.161059738172361	0.780917297439757	-4.42969188813237
sp|P04792|HSPB1_HUMAN	0.369821515378714	12.631026643689	1.47763977896284	0.161211868254814	0.780917297439757	-4.4301760996905
sp|P09622|DLDH_HUMAN	-0.25278094033944	12.2416560653054	-1.47623685390899	0.161583153502023	0.780917297439757	-4.43135575368088
sp|Q6P2E9|EDC4_HUMAN	0.204244989029144	9.6450671094723	1.47521584283967	0.161853814107341	0.780917297439757	-4.43221382818007
sp|P05556|ITB1_HUMAN	-0.334200464355527	11.276467976387	-1.47492630060967	0.16193063800715	0.780917297439757	-4.43245709580628
sp|P47985|UCRI_HUMAN	-0.458407673029937	8.48104787487601	-1.47232005882931	0.162623521561746	0.781450451945895	-4.43464544570941
sp|P31153|METK2_HUMAN	0.260330868716315	10.4470319754014	1.46999670522649	0.163243283731937	0.781450451945895	-4.43659419520903
sp|P29692|EF1D_HUMAN	0.184227026942846	12.8018144886637	1.46778547415258	0.163834966846109	0.781450451945895	-4.43844708272716
sp|P02765|FETUA_HUMAN	0.620099749098177	7.57309988975625	1.46553031008952	0.164440247471062	0.781450451945895	-4.44033495405172
sp|Q9BRR9|RHG09_HUMAN	1.18272614135763	6.59159526301074	1.46543032034775	0.164467127597122	0.781450451945895	-4.44041861588669
sp|O15260|SURF4_HUMAN	-0.1914373439048	12.8308951021221	-1.46456259546202	0.164700550965288	0.781450451945895	-4.44114449202784
sp|Q13568|IRF5_HUMAN	0.742275740197962	8.16843250768075	1.46371081851986	0.164929952804326	0.781450451945895	-4.44185676042897
sp|P06748|NPM_HUMAN	-0.316441556358814	12.0661793162559	-1.46289508638531	0.165149896607163	0.781450451945895	-4.44253863961543
sp|P43003|EAA1_HUMAN	-0.461611269683031	11.6517387153871	-1.45616017170813	0.166975168635147	0.788232544895027	-4.44815913007779
sp|P62266|RS23_HUMAN	-0.346183616714177	8.30770590472585	-1.4528471232379	0.167879201130817	0.78883305755582	-4.45091786317688
sp|P13762|DRB4_HUMAN	0.956230595791661	8.36560430397838	1.4528189858378	0.167886896386818	0.78883305755582	-4.45094127553151
sp|Q5BJH2|TM128_HUMAN	-0.784516487829821	8.97334228752403	-1.44942712645795	0.168816681490374	0.791352788991008	-4.453761409254
sp|P61457|PHS_HUMAN	0.334916222644152	10.4848265112214	1.44647177410433	0.169630293888986	0.791396300841778	-4.45621514718078
sp|P54578|UBP14_HUMAN	0.210719920418141	10.8713219259607	1.44358724609655	0.17042754476666	0.791396300841778	-4.45860696079797
sp|O95544|NADK_HUMAN	0.398001956454397	8.61122174482653	1.44209610392108	0.170840896933585	0.791396300841778	-4.45984218515258
sp|Q02750|MP2K1_HUMAN	-0.904154652546493	7.13851796286679	-1.44110861789473	0.17111509040606	0.791396300841778	-4.46065973827435
sp|P04083|ANXA1_HUMAN	0.199700383412733	13.7588799992649	1.44078813933745	0.171204155496291	0.791396300841778	-4.46092498880083
sp|Q16719|KYNU_HUMAN	0.25134235430248	11.5475634175209	1.43705030469048	0.172245788122491	0.791396300841778	-4.464015854598
sp|Q9HCC0|MCCB_HUMAN	0.345429032868845	9.2499721974878	1.43650747825123	0.172397494727881	0.791396300841778	-4.46446429124369
sp|Q13740|CD166_HUMAN	-0.475993346518543	12.1389893608654	-1.43509671642509	0.172792285426393	0.791396300841778	-4.46562922619285
sp|Q96EY7|PTCD3_HUMAN	0.534342699058189	8.05112980124868	1.43506150373491	0.17280214898997	0.791396300841778	-4.46565829350229
sp|Q71UI9|H2AV_HUMAN	-0.178057406398603	13.9242553461811	-1.43478876398681	0.172878562969913	0.791396300841778	-4.46588341850218
sp|P61081|UBC12_HUMAN	0.211856115347661	8.79290065639877	1.43380351644014	0.173154834594919	0.791396300841778	-4.46669642993315
sp|Q9Y3R5|DOP2_HUMAN	0.230195747561153	11.7963539887342	1.42724998322534	0.175001810255161	0.795373681188811	-4.47209503030677
sp|O96008|TOM40_HUMAN	-0.340227889149872	11.2534062478876	-1.42710291962972	0.175043443126033	0.795373681188811	-4.47221599134802
sp|P28845|DHI1_HUMAN	1.22554549614671	6.89778160522615	1.4244800957383	0.175787325089771	0.795373681188811	-4.47437191489326
sp|P05141|ADT2_HUMAN	-0.375720001047995	12.590963370252	-1.42380669338941	0.17597873521986	0.795373681188811	-4.47492502258956
sp|P13796|PLSL_HUMAN	0.180363897632695	17.3235395597392	1.41975722106768	0.177133401991187	0.795373681188811	-4.47824748762286
sp|P20936|RASA1_HUMAN	0.636962498677253	7.97053359781563	1.41587016946144	0.17824762698267	0.795373681188811	-4.48143083522746
sp|Q13136|LIPA1_HUMAN	-0.468023481092562	7.04044836537173	-1.41528748971908	0.178415149141152	0.795373681188811	-4.48190753213053
sp|Q9BPW8|NIPS1_HUMAN	-0.386703315831458	9.24741944952046	-1.41420302084558	0.178727282525172	0.795373681188811	-4.48279440374785
sp|P46063|RECQ1_HUMAN	0.172886132503329	10.9028081577182	1.4125729298301	0.179197303652622	0.795373681188811	-4.48412663723058
sp|P30837|AL1B1_HUMAN	0.413102157571537	9.61908541807448	1.41187773651588	0.179398065320771	0.795373681188811	-4.48469449292539
sp|Q86T03|TM55B_HUMAN	0.204548519105989	8.86884878600054	1.40952280452157	0.180079511459694	0.795373681188811	-4.48661670125572
sp|Q8TEM1|PO210_HUMAN	-0.482475419374897	10.3060891810035	-1.40831962739532	0.180428495697887	0.795373681188811	-4.48759797215134
sp|P05388|RLA0_HUMAN	-0.1905865719158	13.2511320063193	-1.40822256533678	0.180456672997208	0.795373681188811	-4.48767710851226
sp|Q16644|MAPK3_HUMAN	0.372648067335721	8.71138232515628	1.40805377677167	0.180505681255741	0.795373681188811	-4.4878147161168
sp|Q9BUL8|PDC10_HUMAN	0.193604375739268	9.80267511986903	1.40622601002749	0.181037080015937	0.795373681188811	-4.48930413206482
sp|P50213|IDH3A_HUMAN	-0.254344607964001	10.9376121955157	-1.40532793298649	0.181298654716532	0.795373681188811	-4.49003548946464
sp|Q15631|TSN_HUMAN	0.234290423607215	9.92799123831784	1.40303019182026	0.181969310889858	0.795373681188811	-4.49190526365558
sp|P42081|CD86_HUMAN	-0.55447869736258	7.83210790374936	-1.40226192309825	0.18219400438969	0.795373681188811	-4.49252998438778
sp|P49721|PSB2_HUMAN	0.230584834509948	13.2982123258943	1.40040108751684	0.182739182300523	0.795373681188811	-4.49404218646893
sp|P00846|ATP6_HUMAN	-0.591219938146537	9.73470519465151	-1.40001826976416	0.182851504164101	0.795373681188811	-4.49435311626719
sp|P55899|FCGRN_HUMAN	-0.626948529240224	9.3335017336884	-1.39969517916398	0.182946345677424	0.795373681188811	-4.49461549079229
sp|Q15392|DHC24_HUMAN	-0.367096097678541	12.5882912168963	-1.39896460942891	0.18316094935487	0.795373681188811	-4.49520862106187
sp|P07910|HNRPC_HUMAN	-0.153418025063953	14.772467126511	-1.39840793584526	0.183324609938997	0.795373681188811	-4.49566043106716
sp|O95140|MFN2_HUMAN	0.366011646793037	9.85751242067375	1.39770096342491	0.183532630897774	0.795373681188811	-4.49623405445247
sp|P43034|LIS1_HUMAN	0.20282042718112	9.14509648082752	1.39513451108071	0.184289416507588	0.795373681188811	-4.49831479552899
sp|Q9BY50|SC11C_HUMAN	-0.303724467376185	9.6640619385911	-1.39507034030333	0.184308371672793	0.795373681188811	-4.49836678900012
sp|Q8TCT9|HM13_HUMAN	-0.322813179143191	14.3590985399565	-1.38979955622501	0.185870752327267	0.800398464518489	-4.50263190271974
sp|P05026|AT1B1_HUMAN	-0.748005816267159	5.9711081131704	-1.38660860177859	0.18682188165871	0.801958657674174	-4.50520875939867
sp|P84098|RL19_HUMAN	-0.161100815755132	12.1701124938311	-1.38591002621887	0.187030636722619	0.801958657674174	-4.50577236359196
sp|Q9UKD2|MRT4_HUMAN	-0.305848898287319	8.61943948110163	-1.38295543025175	0.187915667758426	0.803908528708143	-4.50815399102951
sp|Q9UDX5|MTFP1_HUMAN	-0.529445753741355	8.63270066190689	-1.38130332896727	0.188412034490784	0.803908528708143	-4.50948421734728
sp|O15173|PGRC2_HUMAN	-0.188377231231815	10.3249321040624	-1.37943777174349	0.188973819956147	0.803908528708143	-4.51098502354201
sp|P49902|5NTC_HUMAN	0.331424922210372	8.80297316667986	1.37772715643689	0.189490148046425	0.803908528708143	-4.51235997846447
sp|P14550|AK1A1_HUMAN	0.336307027077829	11.9829243636079	1.37688360713983	0.189745186481241	0.803908528708143	-4.51303758045005
sp|Q92696|PGTA_HUMAN	0.335199976406651	10.8760289693657	1.37479855685123	0.190376781586119	0.803908528708143	-4.51471124471827
sp|O95831|AIFM1_HUMAN	-0.22006744739431	11.7906661843631	-1.37460673078285	0.190434974788987	0.803908528708143	-4.51486513676983
sp|P03905|NU4M_HUMAN	0.712890110131272	7.72719573373317	1.37339069495741	0.190804214240008	0.803908528708143	-4.51584036060528
sp|Q9UPN3|MACF1_HUMAN	0.228196365555227	11.3562409798136	1.37247323079305	0.191083180866481	0.803908528708143	-4.51657575198323
sp|Q15629|TRAM1_HUMAN	-0.173962966274985	10.3915331218813	-1.36801257029634	0.19244424039559	0.807788679492583	-4.52014643197999
sp|P60983|GMFB_HUMAN	0.268775071995355	9.70803938525663	1.36682203281039	0.192808834488533	0.807788679492583	-4.52109810085935
sp|O95674|CDS2_HUMAN	-0.284190128930094	9.87343368098111	-1.36315643502743	0.193934929232363	0.809343667299538	-4.52402469319737
sp|Q13162|PRDX4_HUMAN	-0.178855071480109	12.8572265651685	-1.361952087257	0.194306077296691	0.809343667299538	-4.52498506835886
sp|P08962|CD63_HUMAN	-0.223118381897384	12.5718797708538	-1.36020605405165	0.194845183199471	0.809343667299538	-4.52637636730492
sp|P23284|PPIB_HUMAN	-0.276810111027093	15.0516466158521	-1.35988707096641	0.194943803677831	0.809343667299538	-4.52663041224824
sp|O00154|BACH_HUMAN	0.202043077038429	11.7398569549623	1.35671363991634	0.195927147278216	0.809343667299538	-4.52915558162039
sp|P39656|OST48_HUMAN	-0.143006515399483	14.1466667306464	-1.35653659008425	0.195982127639838	0.809343667299538	-4.52929634520509
sp|P00387|NB5R3_HUMAN	-0.151103226108981	12.0798782560842	-1.35589674015239	0.196180928512456	0.809343667299538	-4.52980495343653
sp|Q96EY8|MMAB_HUMAN	1.02170532602728	9.18783114455352	1.35486074075517	0.196503159576177	0.809343667299538	-4.53062810709282
sp|P83111|LACTB_HUMAN	-0.166451851076278	12.1025547868392	-1.35390080583295	0.196802115022115	0.809343667299538	-4.53139043878221
sp|P30101|PDIA3_HUMAN	-0.168378330955237	15.6477433050317	-1.34964135128676	0.198133100853017	0.811064015153773	-4.53476860762925
sp|P62753|RS6_HUMAN	-0.198975987680599	12.8305594872788	-1.3477902175107	0.198713807880013	0.811064015153773	-4.53623445885057
sp|P52790|HXK3_HUMAN	0.265281918921279	15.2116041699885	1.34777653837842	0.198718104193876	0.811064015153773	-4.5362452857473
sp|Q01130|SRSF2_HUMAN	0.214754387434029	10.2839755783841	1.34740859785062	0.198833694416116	0.811064015153773	-4.53653647862304
sp|P55084|ECHB_HUMAN	0.216116453002538	14.6825122279093	1.34380914782513	0.19996735049524	0.814037129242766	-4.53938224010156
sp|Q12907|LMAN2_HUMAN	-0.268383412426815	10.9020082270566	-1.33989651362894	0.20120556714325	0.817064281539174	-4.54246964751912
sp|P51659|DHB4_HUMAN	-0.159386655789451	15.451567133501	-1.33880387401886	0.201552454882076	0.817064281539174	-4.54333072309793
sp|P13761|2B17_HUMAN	1.26223168112097	10.1268674489836	1.33642654133159	0.202308871260351	0.817064281539174	-4.54520254527783
sp|Q86X76|NIT1_HUMAN	0.281241836242284	9.91448452999272	1.33475058036011	0.20284350168433	0.817064281539174	-4.54652074804096
sp|Q92619|HMHA1_HUMAN	0.323449298422606	9.35989299956534	1.33381921465154	0.203141098992054	0.817064281539174	-4.54725280415825
sp|Q9H5X1|FA96A_HUMAN	0.288526802102497	10.3937235371688	1.33335319192253	0.203290138350428	0.817064281539174	-4.54761896621965
sp|Q9BU61|NDUF3_HUMAN	0.74860152197802	7.98451135049597	1.33234441077703	0.20361305998193	0.817064281539174	-4.54841127851879
sp|P21796|VDAC1_HUMAN	-0.200219656201966	13.266805019863	-1.33042292398733	0.204229292156503	0.817064281539174	-4.54991929094709
sp|Q13045|FLII_HUMAN	0.194061808533029	12.5453486714993	1.32637551546128	0.205532235063802	0.817064281539174	-4.55309080287518
sp|P30040|ERP29_HUMAN	-0.347562340257577	11.6097136866978	-1.3253867305781	0.205851559693245	0.817064281539174	-4.55386458192727
sp|Q96TA1|NIBL1_HUMAN	0.237425408927006	13.7260685679373	1.32532345859774	0.205872006738335	0.817064281539174	-4.55391408206106
sp|Q9H299|SH3L3_HUMAN	0.229094671308856	14.6005774478144	1.32349475247354	0.206463679774028	0.817064281539174	-4.55534403728162
sp|Q9UHL4|DPP2_HUMAN	-0.334446444830826	9.67722026761797	-1.32314737580547	0.206576226965685	0.817064281539174	-4.55561551235004
sp|Q53H82|LACB2_HUMAN	0.185551644044462	9.61844736515087	1.32247851296491	0.206793071955388	0.817064281539174	-4.55613808882142
sp|Q15126|PMVK_HUMAN	-1.00245047982528	7.19922815279484	-1.32244041195977	0.206805429787886	0.817064281539174	-4.55616785123265
sp|Q9P258|RCC2_HUMAN	0.314395854514176	10.1226562706709	1.32007217496538	0.207574718979763	0.817264626347932	-4.55801661082398
sp|Q9Y4I1|MYO5A_HUMAN	0.238655026875715	11.148824821681	1.31830259585423	0.208151041597605	0.817264626347932	-4.55939651529628
sp|P48509|CD151_HUMAN	-0.183361226981262	8.52335430655076	-1.31535435934239	0.209114085769742	0.817264626347932	-4.56169264636473
sp|P61221|ABCE1_HUMAN	0.199908521413342	9.42560845598911	1.31230758813949	0.210113068475434	0.817264626347932	-4.56406172569499
sp|P51452|DUS3_HUMAN	0.349462208218025	9.1007429142238	1.3072065935629	0.211794153278274	0.817264626347932	-4.56801945393743
sp|Q96M27|PRRC1_HUMAN	0.866399679713256	7.04069538511674	1.30676780904867	0.211939260669867	0.817264626347932	-4.56835938801948
sp|Q86UX7|URP2_HUMAN	0.170532511541323	15.0655794702216	1.30489845569	0.212558353162361	0.817264626347932	-4.5698067065931
sp|O00754|MA2B1_HUMAN	-0.155374283159839	12.3607166001935	-1.30431886573853	0.212750595253814	0.817264626347932	-4.5702551482769
sp|Q96C23|GALM_HUMAN	0.392642188470708	10.4840222696845	1.30025217433662	0.21410337365206	0.817264626347932	-4.57339767659663
sp|P26641|EF1G_HUMAN	0.175999119185377	14.8238571925915	1.29916005218984	0.214467834315622	0.817264626347932	-4.57424042890371
sp|Q14344|GNA13_HUMAN	-0.198743855459675	11.4288526871531	-1.29866505193246	0.214633187802608	0.817264626347932	-4.57462223799753
sp|Q86TB9|PATL1_HUMAN	0.550960443737979	6.86943327465977	1.29804239144713	0.214841330351519	0.817264626347932	-4.57510236895286
sp|P11021|GRP78_HUMAN	-0.291244555314542	15.4807717821801	-1.29759538155242	0.214990855856254	0.817264626347932	-4.57544695579606
sp|Q06323|PSME1_HUMAN	0.352205254111814	12.4385646527702	1.2968056850327	0.215255213515589	0.817264626347932	-4.57605550402925
sp|Q15029|U5S1_HUMAN	-0.509863876464779	8.14792728365778	-1.29519723601198	0.215794457613597	0.817264626347932	-4.57729417828406
sp|Q9Y5P6|GMPPB_HUMAN	0.548355814042084	7.56203110119562	1.29066643709748	0.21731923262444	0.817264626347932	-4.58077749422994
sp|P21980|TGM2_HUMAN	0.328066672273755	14.5575568940315	1.29028746844783	0.217447157030182	0.817264626347932	-4.58106845488673
sp|Q6P2Q9|PRP8_HUMAN	0.22669305254883	11.2494311021195	1.2902460846051	0.217461130163693	0.817264626347932	-4.58110022446366
sp|Q9NRV9|HEBP1_HUMAN	0.207874932646448	9.47346048708082	1.289327309211	0.217771536176759	0.817264626347932	-4.58180536366755
sp|P05161|ISG15_HUMAN	-0.346377950595874	10.0447045516392	-1.28915787144745	0.217828818815943	0.817264626347932	-4.58193536421353
sp|P62304|RUXE_HUMAN	-0.229084798378345	11.2722420798793	-1.28804270780017	0.218206126855756	0.817264626347932	-4.58279066590575
sp|Q7Z7H5|TMED4_HUMAN	-0.298499544021533	8.81446581355206	-1.285817060872	0.218960714007402	0.817264626347932	-4.58449610120078
sp|Q9BZV1|UBXN6_HUMAN	0.470777921252196	8.65754870949405	1.2841891012221	0.219513973279319	0.817264626347932	-4.58574221620054
sp|Q9Y4E6|WDR7_HUMAN	-0.708394710767017	7.72679267853861	-1.28390927072511	0.219609185020614	0.817264626347932	-4.58595629770241
sp|P30042|ES1_HUMAN	-0.696047802374258	10.5148242136196	-1.27806650987454	0.221604677626823	0.817264626347932	-4.59041861546713
sp|O60711|LPXN_HUMAN	0.515606532790145	7.36866046943219	1.27763092436859	0.221754018765661	0.817264626347932	-4.59075070300982
sp|P21333|FLNA_HUMAN	0.119614913205957	15.3466310168819	1.2769096003404	0.222001501350518	0.817264626347932	-4.59130045716477
sp|Q9P0L0|VAPA_HUMAN	-0.547891056692146	8.25066418333326	-1.27627666683864	0.22221883799623	0.817264626347932	-4.59178266134002
sp|Q00341|VIGLN_HUMAN	0.185868060993876	11.8767422247116	1.27607981415726	0.222286467640008	0.817264626347932	-4.5919325997495
sp|O43292|GPAA1_HUMAN	-0.483986944424746	8.46061276567035	-1.27539317385381	0.222522493827008	0.817264626347932	-4.59245546877113
sp|O00299|CLIC1_HUMAN	0.181352399244048	13.5864277317145	1.27513949539383	0.222609743672457	0.817264626347932	-4.59264859099874
sp|Q86XP3|DDX42_HUMAN	-0.348776035879913	9.23703568355206	-1.27410533265883	0.222965712931178	0.817264626347932	-4.59343560052467
sp|P09382|LEG1_HUMAN	-0.244044862693015	12.7201035462384	-1.27251965374776	0.223512395522693	0.817264626347932	-4.59464142863729
sp|Q02878|RL6_HUMAN	-0.241272564930243	13.9567201013505	-1.27138276297846	0.223905005909562	0.817264626347932	-4.5955053113447
sp|O76024|WFS1_HUMAN	-0.910331913941224	9.07943532715954	-1.27073490494934	0.224128979360915	0.817264626347932	-4.59599734694787
sp|Q8NBK3|SUMF1_HUMAN	0.612561073907878	6.10323404794504	1.27028457012102	0.224284770787253	0.817264626347932	-4.5963392611268
sp|Q9BUQ8|DDX23_HUMAN	-0.489533272853731	7.01528254368893	-1.26952973273884	0.2245460958173	0.817264626347932	-4.59691217136699
sp|P78330|SERB_HUMAN	0.758213035329018	9.15110093288294	1.26912386005444	0.224686708699427	0.817264626347932	-4.59722012120907
sp|Q9NYK5|RM39_HUMAN	-0.489258705223078	8.64788410719671	-1.26875508511476	0.224814529628059	0.817264626347932	-4.59749986215936
sp|Q9C002|NMES1_HUMAN	-1.21731932368924	8.44441423710541	-1.26482935973876	0.226178791744662	0.817264626347932	-4.60047415691475
sp|Q8IVT2|MISP_HUMAN	0.42455381204495	12.3354178775663	1.26456332202098	0.226271480995293	0.817264626347932	-4.60067547750787
sp|Q6PKG0|LARP1_HUMAN	0.633997146205413	8.38468971558924	1.26441913256074	0.226321730070454	0.817264626347932	-4.60078457822652
sp|P08240|SRPRA_HUMAN	-0.150770385740657	10.988639686176	-1.26432978324989	0.226352872139894	0.817264626347932	-4.60085217972508
sp|Q96CW1|AP2M1_HUMAN	0.280682042882164	12.1330811652948	1.26320779528397	0.226744221348036	0.817264626347932	-4.60170077951615
sp|P53680|AP2S1_HUMAN	-0.164304314682806	9.29844710659207	-1.26262679089126	0.226947085502109	0.817264626347932	-4.60213999992821
sp|Q6NUM9|RETST_HUMAN	-0.794847125339615	8.50420614781379	-1.26249088304913	0.226994559917882	0.817264626347932	-4.60224272074306
sp|P50570|DYN2_HUMAN	0.137336048600693	11.8161548831096	1.26208013006995	0.227138089060118	0.817264626347932	-4.60255312426627
sp|Q9Y5U8|MPC1_HUMAN	-0.671263895665387	8.57453018612559	-1.26159237915689	0.227308616590842	0.817264626347932	-4.60292161974263
sp|P51649|SSDH_HUMAN	-0.294444365610492	9.64111731613122	-1.26144416353781	0.227360455770758	0.817264626347932	-4.60303357611942
sp|O95336|6PGL_HUMAN	0.514531318557804	9.6376809684901	1.26069138310253	0.227623888703191	0.817264626347932	-4.60360205051111
sp|P35232|PHB_HUMAN	-0.157930518293663	14.2744064578034	-1.26006301167101	0.227843969545976	0.817264626347932	-4.60407638726096
sp|P12955|PEPD_HUMAN	0.232909934851861	10.3969250420933	1.25731714857838	0.228807651100459	0.817264626347932	-4.60614713736305
sp|P50281|MMP14_HUMAN	-0.245115936306007	9.37706745433642	-1.25538458013163	0.229487825398314	0.817264626347932	-4.60760258893881
sp|P26010|ITB7_HUMAN	0.555508130420811	7.61347759466838	1.25423807470356	0.229892094362565	0.817264626347932	-4.60846527414879
sp|P09960|LKHA4_HUMAN	0.194816683711455	13.3692607884394	1.2524483821783	0.230524278274469	0.817264626347932	-4.60981077873268
sp|Q13595|TRA2A_HUMAN	-0.196063180604561	10.160869952623	-1.25086186742868	0.231085836026734	0.817264626347932	-4.6110023640437
sp|P30519|HMOX2_HUMAN	-0.384364871885282	9.83256234655238	-1.24945075679548	0.231586212179165	0.817264626347932	-4.61206128437176
sp|P51149|RAB7A_HUMAN	-0.149487584121353	14.9585743351621	-1.24831250170133	0.231990455030755	0.817264626347932	-4.6129148149078
sp|P04439|1A03_HUMAN	-0.767930689146654	10.0771571419863	-1.2473301970109	0.232339759009814	0.817264626347932	-4.61365094874579
sp|P38919|IF4A3_HUMAN	-0.200807924101023	10.3206824646785	-1.24358215100366	0.233676348719699	0.817264626347932	-4.61645582785658
sp|Q8TAQ2|SMRC2_HUMAN	0.653666612291428	8.33369627005871	1.24309671137078	0.233849901906853	0.817264626347932	-4.61681865926707
sp|P23258|TBG1_HUMAN	0.168257589827077	10.6856513093545	1.24237407333284	0.234108445060202	0.817264626347932	-4.61735858766406
sp|Q96GC9|VMP1_HUMAN	-0.35146597387131	9.14961957007247	-1.24229727857952	0.234135933624179	0.817264626347932	-4.61741595236508
sp|Q15286|RAB35_HUMAN	0.204704079892919	10.0783234735903	1.2389021032455	0.235353764034478	0.817264626347932	-4.61994951080926
sp|O75494|SRS10_HUMAN	-0.121380809858735	11.688887593084	-1.23758295556013	0.235828272220104	0.817264626347932	-4.6209325190834
sp|O95772|STR3N_HUMAN	0.419208197408151	8.40432294916056	1.23711723652711	0.235995974072999	0.817264626347932	-4.62127938224416
sp|P53634|CATC_HUMAN	0.302469136943582	10.628557957657	1.23694900484885	0.236056575973953	0.817264626347932	-4.62140465607599
sp|P49593|PPM1F_HUMAN	0.556922532552514	9.63491464069758	1.23662802845414	0.23617223474131	0.817264626347932	-4.62164363669376
sp|P29590|PML_HUMAN	0.256024418470812	10.4037496101051	1.23335730683163	0.237353319113511	0.817264626347932	-4.62407623228444
sp|P53621|COPA_HUMAN	0.166299977381424	13.734576482685	1.23296885108548	0.237493900202102	0.817264626347932	-4.62436483136702
sp|Q96BY6|DOC10_HUMAN	0.187022846068444	10.8797865799815	1.23241536914744	0.237694316340364	0.817264626347932	-4.62477591945672
sp|Q9Y371|SHLB1_HUMAN	0.243191228390922	11.0256556876471	1.2305187716669	0.238382078783969	0.817264626347932	-4.62618355105356
sp|Q00325|MPCP_HUMAN	-0.161964580226114	15.2441724626256	-1.22923058680516	0.238850099232357	0.817264626347932	-4.6271387161639
sp|Q92947|GCDH_HUMAN	0.483267804857439	9.38861381173576	1.22855742514161	0.239094956299364	0.817264626347932	-4.62763755986183
sp|P61224|RAP1B_HUMAN	-0.384829087180426	9.91015255633397	-1.22760928092093	0.239440168578995	0.817264626347932	-4.62833983669283
sp|P79483|DRB3_HUMAN	-0.520969542081637	7.03738526281993	-1.2273118611613	0.239548537075673	0.817264626347932	-4.62856004889172
sp|P27797|CALR_HUMAN	-0.245215684241506	14.1846358869994	-1.22689957741936	0.239698820995396	0.817264626347932	-4.62886524231828
sp|P08575|PTPRC_HUMAN	0.136703534443091	14.0636392687288	1.22614778128179	0.239973052022206	0.817264626347932	-4.62942156541461
sp|Q9NT62|ATG3_HUMAN	0.280662215345261	9.94144303059823	1.22391024636964	0.24079068184539	0.817264626347932	-4.63107583391643
sp|Q9HCU5|PREB_HUMAN	0.459915293275944	8.73046481235964	1.22353828562256	0.240926812460934	0.817264626347932	-4.6313506179896
sp|P49368|TCPG_HUMAN	0.12401276254961	13.4102320488583	1.22179220583047	0.241566647037772	0.817264626347932	-4.63263970032804
sp|P54577|SYYC_HUMAN	0.305744888675315	9.3277602657483	1.22174855143967	0.24158266073633	0.817264626347932	-4.63267191171591
sp|P06858|LIPL_HUMAN	-0.316242350241716	10.3724548764667	-1.22146665290304	0.241686089231986	0.817264626347932	-4.63287989648507
sp|P62995|TRA2B_HUMAN	-0.436879795695091	10.3619779207931	-1.22119142891017	0.241787102132068	0.817264626347932	-4.63308292252659
sp|P32121|ARRB2_HUMAN	0.403336010670895	9.16407617512947	1.22089718672101	0.241895131490916	0.817264626347932	-4.63329994039436
sp|Q86V81|THOC4_HUMAN	-0.1397248118181	10.3652993735424	-1.22021921320478	0.242144188808156	0.817264626347932	-4.63379983140265
sp|Q8IWB7|WDFY1_HUMAN	0.189964553189078	11.0488971364106	1.22003284045854	0.242212688862938	0.817264626347932	-4.63393721382808
sp|Q14978|NOLC1_HUMAN	0.230600055203071	9.30420265709298	1.21515206216967	0.244011964457695	0.821341814249264	-4.637529484373
sp|O14656|TOR1A_HUMAN	0.282016676780897	10.1311836186069	1.21105902551275	0.245528842816085	0.821341814249264	-4.64053373322877
sp|Q9UHQ9|NB5R1_HUMAN	-0.361953722528506	10.5781317442329	-1.20843842885124	0.246503874774758	0.821341814249264	-4.64245326682324
sp|Q6WKZ4|RFIP1_HUMAN	-0.279518503287383	9.97554407815344	-1.20841624537957	0.246512141273742	0.821341814249264	-4.6424695025506
sp|P63162|RSMN_HUMAN	-0.169019027832197	12.2415268410681	-1.20515763437838	0.247728775433531	0.821341814249264	-4.6448520147341
sp|Q14914|PTGR1_HUMAN	0.228643527508249	10.2299882105892	1.20290453957736	0.248572708610247	0.821341814249264	-4.64649654361164
sp|Q9Y383|LC7L2_HUMAN	0.226892987944106	9.24073603486186	1.20191924013765	0.248942467668924	0.821341814249264	-4.64721498918124
sp|P21281|VATB2_HUMAN	0.194009749056059	15.0339283555989	1.20189533150383	0.248951445291228	0.821341814249264	-4.64723241704667
sp|Q08752|PPID_HUMAN	0.6368619354379	7.91464634914175	1.20185729055144	0.248965730074713	0.821341814249264	-4.64726014593473
sp|Q9UBM7|DHCR7_HUMAN	-0.675720666552788	9.80055856460826	-1.20074145801359	0.249385019481225	0.821341814249264	-4.64807320900108
sp|Q16836|HCDH_HUMAN	-0.254279589103351	10.808206038225	-1.20040403932015	0.249511916762594	0.821341814249264	-4.64831896147632
sp|Q86U42|PABP2_HUMAN	-0.260245895878148	8.22327013937544	-1.20033785001029	0.24953681526873	0.821341814249264	-4.64836716313892
sp|Q96S97|MYADM_HUMAN	-0.258575452166099	12.9493887149956	-1.19951962927904	0.249844765088956	0.821341814249264	-4.64896285950614
sp|Q16543|CDC37_HUMAN	0.160874878602066	11.7830264993148	1.19951479553897	0.24984658521385	0.821341814249264	-4.64896637775311
sp|Q3V6T2|GRDN_HUMAN	-0.247762149262147	10.3839705789917	-1.1995066319211	0.249849659213801	0.821341814249264	-4.64897231963394
sp|Q6PIU2|NCEH1_HUMAN	-0.130740508490151	15.3760537943069	-1.19902692129307	0.250030345025435	0.821341814249264	-4.64932142338509
sp|O00487|PSDE_HUMAN	0.177279389473105	11.0202977102127	1.1969248368583	0.25082329944902	0.821341814249264	-4.65084995764996
sp|O15427|MOT4_HUMAN	-0.192167439636032	9.76252566271655	-1.19681813473948	0.250863601721946	0.821341814249264	-4.65092749270187
sp|P35579|MYH9_HUMAN	0.150120172482866	14.607057909367	1.19562595700879	0.251314237561653	0.821341814249264	-4.65179343588074
sp|Q86YS6|RAB43_HUMAN	0.420189602021276	9.71866456712476	1.19489845407042	0.251589536338909	0.821341814249264	-4.65232154273616
sp|P62841|RS15_HUMAN	-0.859691681609414	8.3983010713866	-1.19132884401241	0.252943710467035	0.821626254022729	-4.6549092878135
sp|P55263|ADK_HUMAN	0.480038503181264	8.71256881337443	1.19129090157002	0.252958134535601	0.821626254022729	-4.65493676249211
sp|Q15041|AR6P1_HUMAN	-0.198622392661381	8.97808724824665	-1.19114841468078	0.253012307528274	0.821626254022729	-4.6550399334659
sp|P42785|PCP_HUMAN	0.325244035915837	9.11498243156344	1.19036339761195	0.253310928639529	0.821626254022729	-4.65560817717276
sp|Q10713|MPPA_HUMAN	-0.181043416594102	9.57800970380175	-1.18839980405671	0.2540590714416	0.821647043617081	-4.65702831347151
sp|Q8TBA6|GOGA5_HUMAN	-0.429070006241353	8.07893071859342	-1.18453176502654	0.25553780097631	0.821647043617081	-4.65982064400832
sp|O95319|CELF2_HUMAN	-0.552777482192546	9.0928312898421	-1.18426227737775	0.255641070973426	0.821647043617081	-4.66001493102076
sp|Q9H2U2|IPYR2_HUMAN	-0.28964305244808	10.5566744250572	-1.18393979403551	0.255764691591271	0.821647043617081	-4.66024738144158
sp|Q9H3N1|TMX1_HUMAN	-0.180257827932438	11.4302736562529	-1.18188862575289	0.25655206254462	0.821647043617081	-4.66172477351791
sp|P54920|SNAA_HUMAN	0.192015598099589	13.0701433854955	1.18051596335309	0.257080019335179	0.821647043617081	-4.66271237878383
sp|Q07960|RHG01_HUMAN	0.226790895182761	10.5734048166466	1.18047372003235	0.25709628030172	0.821647043617081	-4.66274275832274
sp|P13284|GILT_HUMAN	0.362208605626876	12.9801443365238	1.178995286463	0.257665880415251	0.821647043617081	-4.66380546515752
sp|P06737|PYGL_HUMAN	0.286802323732347	11.3488370766515	1.1782753932044	0.25794358638591	0.821647043617081	-4.66432256417871
sp|P39687|AN32A_HUMAN	-0.473725545820329	8.68083208046533	-1.17649481567887	0.258631449186818	0.821647043617081	-4.66560052573706
sp|P19838|NFKB1_HUMAN	0.416029588345745	9.32414265508509	1.17579378264013	0.258902654350842	0.821647043617081	-4.66610327190886
sp|P33527|MRP1_HUMAN	-0.192962272983403	11.8738580127263	-1.17370885291678	0.259710530345882	0.821647043617081	-4.66759713854517
sp|P35998|PRS7_HUMAN	0.164986787210765	12.2710574097962	1.17334676426023	0.259851030557268	0.821647043617081	-4.66785637276901
sp|P82933|RT09_HUMAN	-0.246387799184356	7.15479653419823	-1.17220798382812	0.260293288070647	0.821647043617081	-4.66867127729101
sp|O14964|HGS_HUMAN	0.329684699131407	9.33002406907602	1.17217076844775	0.260307750788697	0.821647043617081	-4.6686978982675
sp|P30043|BLVRB_HUMAN	0.252378011354827	11.9788157724003	1.16912481746593	0.261493563420719	0.821647043617081	-4.67087455805192
sp|P13073|COX41_HUMAN	-0.222713576987788	12.3945258417232	-1.16884693631899	0.26160195027559	0.821647043617081	-4.67107291989034
sp|Q13561|DCTN2_HUMAN	0.203001271887501	11.1926744081573	1.16844238459921	0.261759806145899	0.821647043617081	-4.67136163980155
sp|O60841|IF2P_HUMAN	0.372587319286986	7.88028208243005	1.16776744002168	0.262023331429426	0.821647043617081	-4.67184316418208
sp|P50990|TCPQ_HUMAN	0.143405977687431	13.0902501710886	1.16664523627684	0.262461933812704	0.821647043617081	-4.67264330739179
sp|P46734|MP2K3_HUMAN	0.325091436975418	9.66582628587994	1.16653636834873	0.262504513645306	0.821647043617081	-4.67272090024151
sp|P09211|GSTP1_HUMAN	0.516004881209367	9.74594444048685	1.16624048469647	0.262620264744349	0.821647043617081	-4.67293175596029
sp|O14818|PSA7_HUMAN	0.150313564646138	12.3750417368507	1.16548681225642	0.26291528134035	0.821647043617081	-4.67346866202303
sp|P42226|STAT6_HUMAN	0.153811854238484	9.50431442179839	1.16495611036316	0.263123170606365	0.821647043617081	-4.67384656834382
sp|Q9NQG5|RPR1B_HUMAN	0.138168049003342	9.74431512232291	1.16301421436128	0.263884931158686	0.822748211721114	-4.67522825108465
sp|Q6NUK1|SCMC1_HUMAN	-0.123739546387341	12.7613401983282	-1.160591649534	0.264837607137189	0.823368131346247	-4.67694947167779
sp|Q96A65|EXOC4_HUMAN	-0.40488306870151	7.07319891733987	-1.16042655526117	0.264902626047251	0.823368131346247	-4.67706667070152
sp|P51572|BAP31_HUMAN	-0.240129836793191	12.5599627491228	-1.15610149291022	0.266610303114876	0.827397098092618	-4.6801324581268
sp|Q13057|COASY_HUMAN	0.316547117952014	9.420112669413	1.15299889620384	0.267840468537548	0.829160316668673	-4.68232631597498
sp|Q13724|MOGS_HUMAN	0.267968687564991	10.4540064483394	1.15056252186533	0.268809504453519	0.829160316668673	-4.68404591945661
sp|Q9UKM9|RALY_HUMAN	-0.162737606135682	11.2768310506042	-1.15048044453309	0.268842195999773	0.829160316668673	-4.68410380143239
sp|P51159|RB27A_HUMAN	-0.435983964444873	8.21851673693805	-1.14928605660598	0.269318264957217	0.829160316668673	-4.68494574049515
sp|O75533|SF3B1_HUMAN	-0.318496637502497	10.7398813593902	-1.14728930049063	0.270115578995614	0.829160316668673	-4.68635177971568
sp|Q6IAA8|LTOR1_HUMAN	-0.577817829874101	7.99426894354235	-1.14706101851021	0.270206847145818	0.829160316668673	-4.68651240754018
sp|Q96P70|IPO9_HUMAN	0.644186103884777	6.90562346622873	1.14671564041029	0.270344975362959	0.829160316668673	-4.68675538193482
sp|Q9Y5M8|SRPRB_HUMAN	-0.12923092411825	10.9665293584894	-1.14536629046795	0.270885139343625	0.829160316668673	-4.68770411409759
sp|P27695|APEX1_HUMAN	0.395544550589898	9.1593605953499	1.14406771515492	0.271405750629164	0.829160316668673	-4.68861633536622
sp|Q15418|KS6A1_HUMAN	0.562876126691652	8.18912557330214	1.14345774997516	0.271650553370002	0.829160316668673	-4.68904454799686
sp|P62195|PRS8_HUMAN	0.144091370640639	12.2494142946165	1.14142684032882	0.272466843399688	0.829160316668673	-4.69046903619119
sp|Q16611|BAK_HUMAN	0.537861842125281	11.3627467065891	1.13890783134387	0.2734818978639	0.829160316668673	-4.69223316801388
sp|Q15750|TAB1_HUMAN	0.254330387938008	8.3763984834312	1.13887239762226	0.273496196556331	0.829160316668673	-4.69225796179762
sp|P12270|TPR_HUMAN	0.237945296389157	9.55510109693868	1.13805195908449	0.273827429258764	0.829160316668673	-4.6928318749593
sp|P49756|RBM25_HUMAN	-0.303548351033859	9.60101901487926	-1.13502468335956	0.275052247579146	0.829160316668673	-4.69494675198765
sp|P43307|SSRA_HUMAN	-0.210974870621515	10.4316885273543	-1.13459142070773	0.275227881501374	0.829160316668673	-4.69524907647526
sp|Q8NBJ7|SUMF2_HUMAN	-0.37307043059289	8.58850506206642	-1.13435153843808	0.275325160274739	0.829160316668673	-4.69541642452444
sp|P09917|LOX5_HUMAN	0.657008831677734	8.56479566269004	1.13391126028463	0.275503772639528	0.829160316668673	-4.69572350272538
sp|Q9HAV0|GBB4_HUMAN	-0.339588698504231	11.1386764456893	-1.13247126152413	0.276088563947251	0.829160316668673	-4.69672720627711
sp|P13498|CY24A_HUMAN	0.415021645295942	6.48959930513205	1.13191691009723	0.276313938855112	0.829160316668673	-4.69711333556876
sp|Q9Y3I0|RTCB_HUMAN	0.45808883084873	9.42894403927136	1.13138975701374	0.276528384962668	0.829160316668673	-4.6974803843323
sp|O14776|TCRG1_HUMAN	0.150940774165408	8.92016539200369	1.13068676955882	0.276814556057112	0.829160316668673	-4.69796965796454
sp|O75489|NDUS3_HUMAN	-0.237416604388512	12.0712892943238	-1.13031861727302	0.276964512106637	0.829160316668673	-4.69822579505071
sp|Q14696|MESD_HUMAN	-0.361285819643387	10.4258241400338	-1.13005001114495	0.277073959622749	0.829160316668673	-4.6984126334512
sp|Q9BRA2|TXD17_HUMAN	0.17753044671043	8.76664842537878	1.1281806421236	0.277836565591578	0.829443212125359	-4.69971198550591
sp|Q9H8H3|MET7A_HUMAN	-0.406716026911765	8.28271314520368	-1.12510239164707	0.279095780078392	0.829443212125359	-4.70184796505267
sp|O15438|MRP3_HUMAN	0.681604673135459	8.16962675227974	1.12499169456225	0.279141142692611	0.829443212125359	-4.70192469272234
sp|P08758|ANXA5_HUMAN	0.152983904747256	16.256347654559	1.12460826835677	0.279298310040347	0.829443212125359	-4.7021904122983
sp|Q04917|1433F_HUMAN	-0.595345444989983	7.60667576645437	-1.12396883245584	0.279560564616158	0.829443212125359	-4.7026333935814
sp|P54886|P5CS_HUMAN	-0.898011761054317	8.16998636842428	-1.12193824761959	0.280394606162591	0.829443212125359	-4.70403882140247
sp|O14672|ADA10_HUMAN	-0.135662322561387	11.4314149570039	-1.12079851472094	0.280863559088947	0.829443212125359	-4.70482679836459
sp|Q13492|PICAL_HUMAN	-0.266340749933928	11.4497315251214	-1.11805005952583	0.281996860140771	0.829443212125359	-4.70672443312654
sp|P30536|TSPO_HUMAN	-0.311580678777116	13.047256981869	-1.11607902998594	0.282811709377027	0.829443212125359	-4.70808306950408
sp|Q9BXW7|HDHD5_HUMAN	-0.781766555823678	8.03478140235343	-1.11597934488512	0.282852967402206	0.829443212125359	-4.70815173308307
sp|Q5T1M5|FKB15_HUMAN	0.208211595433326	11.0238520246864	1.11595137885502	0.282864542893973	0.829443212125359	-4.70817099536063
sp|Q9BZD2|S29A3_HUMAN	-0.905671471629896	8.58163714301165	-1.11521987948756	0.283167445977692	0.829443212125359	-4.70867469947373
sp|Q9BXD5|NPL_HUMAN	-0.285334922355592	8.22727170487358	-1.11461487547376	0.283418153046468	0.829443212125359	-4.70909110530666
sp|Q99685|MGLL_HUMAN	0.174990311329152	11.4209408418416	1.11250784729119	0.284292582292512	0.829443212125359	-4.71053993176868
sp|Q9Y5P4|C43BP_HUMAN	-0.38376142441512	8.24368832304964	-1.11017144423964	0.285264566154324	0.829443212125359	-4.7121439758382
sp|P08133|ANXA6_HUMAN	0.181026449407375	13.5327661911436	1.10987092862193	0.285389766261806	0.829443212125359	-4.71235010175476
sp|Q969Q0|RL36L_HUMAN	0.142713910192246	11.6923305504137	1.10976437693603	0.285434167453157	0.829443212125359	-4.71242317587549
sp|Q96HE7|ERO1A_HUMAN	-0.149501309682686	12.9156626236568	-1.10923371881117	0.285655375219009	0.829443212125359	-4.71278702435264
sp|Q08379|GOGA2_HUMAN	-0.213110406315517	10.5073729297753	-1.10742152472325	0.286411765745655	0.829443212125359	-4.71402853794907
sp|Q14839|CHD4_HUMAN	0.296508456123972	9.41957550226658	1.10714145320489	0.286528798178188	0.829443212125359	-4.71422026999278
sp|Q969N2|PIGT_HUMAN	-0.37774509061683	8.58386638525008	-1.10710121340106	0.286545615972248	0.829443212125359	-4.714247814336
sp|P21757|MSRE_HUMAN	-0.352807409963415	10.9096253867834	-1.10704626085544	0.286568583991427	0.829443212125359	-4.71428542835686
sp|P62316|SMD2_HUMAN	-0.121618039049846	10.9462868536681	-1.10535875466114	0.287274566229197	0.829443212125359	-4.71543978365897
sp|P48735|IDHP_HUMAN	-0.279415928849756	13.0330639088721	-1.1037472571723	0.287949962346093	0.829443212125359	-4.71654085603521
sp|Q8NBS9|TXND5_HUMAN	-0.177233686695129	12.0362491897547	-1.10354661296525	0.288034137488949	0.829443212125359	-4.71667786008522
sp|P50991|TCPD_HUMAN	0.134728706925944	13.497818909293	1.10262329359696	0.288421729399609	0.829443212125359	-4.71730806995783
sp|Q9NSB4|KRT82_HUMAN	0.765513455362122	9.13794278105681	1.10191134573282	0.288720857386083	0.829443212125359	-4.71779372596005
sp|P24539|AT5F1_HUMAN	-0.174532260587316	13.2747142702849	-1.10178614240492	0.288773486043403	0.829443212125359	-4.7178791080881
sp|Q14525|KT33B_HUMAN	0.656394962823467	6.93819142663834	1.09950794791444	0.289732365665097	0.829443212125359	-4.71943138693944
sp|Q5JTH9|RRP12_HUMAN	-0.234352315594743	11.0267934046486	-1.09757498820365	0.290547798184302	0.829443212125359	-4.7207464551155
sp|Q16795|NDUA9_HUMAN	-0.249270019550481	12.2299675070952	-1.09702539333424	0.290779960587745	0.829443212125359	-4.72112003375371
sp|P78347|GTF2I_HUMAN	0.205602945356681	9.99540078438986	1.09673043542186	0.290904615048269	0.829443212125359	-4.72132046614482
sp|O75563|SKAP2_HUMAN	0.576473730777011	8.29578931970289	1.09635827089861	0.291061955190376	0.829443212125359	-4.72157330213412
sp|Q9H845|ACAD9_HUMAN	-0.245633821021547	11.6914801776689	-1.09605102258181	0.291191898438838	0.829443212125359	-4.72178198535679
sp|Q9UI12|VATH_HUMAN	0.120351432470452	13.9288917999783	1.09435658436936	0.291909296257454	0.82959363119315	-4.72293202139162
sp|Q15005|SPCS2_HUMAN	-0.246648727200048	11.010213206752	-1.09299317965447	0.292487494178651	0.82959363119315	-4.72385636325226
sp|P13473|LAMP2_HUMAN	-0.19460409718889	11.451253526262	-1.08818341662675	0.294534039156029	0.82959363119315	-4.72710995828591
sp|Q9NRP0|OSTC_HUMAN	-0.164570883765142	10.4814550874782	-1.08774131006385	0.294722686938959	0.82959363119315	-4.72740845554175
sp|O14786|NRP1_HUMAN	0.708641976949283	6.89503926729432	1.0859916783131	0.295470138131018	0.82959363119315	-4.72858881463141
sp|P37108|SRP14_HUMAN	-0.189547838806781	10.3360607932816	-1.08477662951369	0.295990039537749	0.82959363119315	-4.7294076424147
sp|P49961|ENTP1_HUMAN	0.515910708774486	9.40200889592503	1.08434104142349	0.296176586290286	0.82959363119315	-4.72970101093265
sp|P17931|LEG3_HUMAN	-0.251965742156925	11.1410318904268	-1.08387325244498	0.296377020557379	0.82959363119315	-4.73001596290668
sp|Q14203|DCTN1_HUMAN	0.209091529272939	10.8794337804108	1.08133483206587	0.297466414174397	0.82959363119315	-4.73172314874093
sp|O75874|IDHC_HUMAN	0.194574441338624	12.1519247568628	1.08104984512255	0.297588904615092	0.82959363119315	-4.73191461547709
sp|Q9HCN8|SDF2L_HUMAN	-0.433208305100642	10.0275683764194	-1.08039848642961	0.297869005730894	0.82959363119315	-4.73235207664157
sp|Q5SWX8|ODR4_HUMAN	-0.33880513091167	8.98099863869216	-1.07945125699661	0.298276687009676	0.82959363119315	-4.73298787548781
sp|Q7KZF4|SND1_HUMAN	0.133348067432072	14.0227561998941	1.07921040769059	0.298380412745578	0.82959363119315	-4.73314946771049
sp|Q96IJ6|GMPPA_HUMAN	0.518673818278407	7.09016459326141	1.07820493399269	0.298813724789694	0.82959363119315	-4.73382375783858
sp|Q9UNZ2|NSF1C_HUMAN	0.840966069443076	6.4202417912793	1.07783322528687	0.298974031558446	0.82959363119315	-4.73407290662614
sp|Q8NBI5|S43A3_HUMAN	-0.137001177480395	11.4728324721833	-1.0771242025434	0.299279987981061	0.82959363119315	-4.7345479610648
sp|P17987|TCPA_HUMAN	0.137967615109902	13.4952503850632	1.07580746933821	0.299848796437874	0.82959363119315	-4.73542953083444
sp|P52789|HXK2_HUMAN	0.169594464227947	11.5365896660804	1.07573431464405	0.299880421537823	0.82959363119315	-4.73547848372564
sp|P54687|BCAT1_HUMAN	0.303809969652354	10.3775788925532	1.07486056876099	0.300258336213068	0.82959363119315	-4.73606296337412
sp|Q709C8|VP13C_HUMAN	0.185828948285357	10.3291320756211	1.0729783108337	0.301073649321829	0.82959363119315	-4.73732078979538
sp|P11310|ACADM_HUMAN	-0.18210078623018	11.8043430103878	-1.0720363071514	0.301482297517468	0.82959363119315	-4.73794962915121
sp|O75947|ATP5H_HUMAN	-0.329054732527071	9.27510950415436	-1.07139728403829	0.301759743256016	0.82959363119315	-4.73837596207656
sp|Q13185|CBX3_HUMAN	0.65388702182067	7.91816875939162	1.07076797352158	0.302033155987218	0.82959363119315	-4.73879561734676
sp|Q15437|SC23B_HUMAN	0.204989973925775	10.4511283717252	1.0700329388897	0.302352733164695	0.82959363119315	-4.73928552608678
sp|Q9C0H2|TTYH3_HUMAN	-0.970091482760795	6.96461879080436	-1.0686859041119	0.302939041332906	0.82959363119315	-4.7401826441145
sp|Q16881|TRXR1_HUMAN	0.225614950563925	12.5098280233672	1.06780132386264	0.303324517489321	0.82959363119315	-4.74077127996443
sp|P61158|ARP3_HUMAN	0.135904447157717	14.5044956518372	1.06484717657949	0.304614471111124	0.82959363119315	-4.7427342728361
sp|Q9UHB9|SRP68_HUMAN	0.141868929443936	10.2962286765892	1.06118822622537	0.306217768680035	0.82959363119315	-4.74515957698297
sp|Q8IYS2|K2013_HUMAN	0.661774281033398	7.37474994678396	1.0608421275701	0.306369744124471	0.82959363119315	-4.74538864009316
sp|Q9H3U5|MFSD1_HUMAN	-0.134728837069163	9.89791468465341	-1.06015292888756	0.306672543157262	0.82959363119315	-4.74584460369665
sp|Q13617|CUL2_HUMAN	0.150674670659729	11.2116195818622	1.05922838720632	0.307079084797237	0.82959363119315	-4.746455894392
sp|Q13283|G3BP1_HUMAN	-0.252049524091777	10.4083239138971	-1.0575808503116	0.307804523176093	0.82959363119315	-4.74754415853896
sp|P48047|ATPO_HUMAN	-0.26823708156043	12.43887851832	-1.05683948603063	0.308131367930755	0.82959363119315	-4.74803341676221
sp|Q92538|GBF1_HUMAN	0.552031644603353	9.17676446030297	1.05554491398404	0.308702714626477	0.82959363119315	-4.74888710143978
sp|A1L0T0|ILVBL_HUMAN	-0.193308479955185	12.3676889842113	-1.05445162194758	0.309185832339222	0.82959363119315	-4.74960740191043
sp|Q15738|NSDHL_HUMAN	-0.211922096400814	12.7589462945652	-1.0537549815297	0.309493961171719	0.82959363119315	-4.75006606163407
sp|Q15067|ACOX1_HUMAN	0.168347034050608	12.011827493246	1.05257787826608	0.310015112527735	0.82959363119315	-4.75084049967253
sp|Q2M389|WASC4_HUMAN	-0.432503435747909	7.28796050130231	-1.05214882117375	0.310205233042206	0.82959363119315	-4.75112261151288
sp|Q10471|GALT2_HUMAN	-0.396537075168606	10.0634116032429	-1.05014364065027	0.311094883689267	0.82959363119315	-4.75243982487588
sp|Q9NRA2|S17A5_HUMAN	0.391991960556675	9.59853998096086	1.04995319595189	0.311179476296669	0.82959363119315	-4.75256482400799
sp|Q9H2F3|3BHS7_HUMAN	-0.280648693580737	11.6040303298764	-1.048455545775	0.311845295211555	0.82959363119315	-4.75354717750105
sp|P62888|RL30_HUMAN	0.244303709199391	12.6630324012401	1.04789560614059	0.312094497751357	0.82959363119315	-4.75391416906082
sp|Q9H488|OFUT1_HUMAN	0.137681060658844	8.29414759284381	1.04718607789803	0.312410483835116	0.82959363119315	-4.75437897637992
sp|P52597|HNRPF_HUMAN	0.209495064570918	11.3142311476782	1.04591060199499	0.312979099765109	0.82959363119315	-4.75521389526616
sp|Q5ZPR3|CD276_HUMAN	-0.205109874350359	12.9538875337693	-1.04543389777933	0.313191811443523	0.82959363119315	-4.75552573271441
sp|P28067|DMA_HUMAN	0.70238499229057	8.82015458373365	1.04507984087507	0.313349864488726	0.82959363119315	-4.75575726598746
sp|P63173|RL38_HUMAN	-0.26948675699637	9.06871455790354	-1.04493093107529	0.313416356051601	0.82959363119315	-4.75585462574216
sp|Q9BT78|CSN4_HUMAN	0.84137115919311	8.38000055271368	1.04398033231029	0.313841062115567	0.82959363119315	-4.75647587998018
sp|P53990|IST1_HUMAN	-0.636429934057793	8.13813823614613	-1.04356275825537	0.314027757293799	0.82959363119315	-4.75674863728709
sp|Q9NUT2|ABCB8_HUMAN	0.91447962172904	8.84315103654627	1.03888253445939	0.316125797467881	0.82959363119315	-4.75979971489049
sp|P49189|AL9A1_HUMAN	-0.264640691254225	8.63446600607453	-1.03816002815118	0.31645058716636	0.82959363119315	-4.76026973654289
sp|Q969X5|ERGI1_HUMAN	-0.296436071856798	11.8254220059867	-1.03799842490931	0.316523266174466	0.82959363119315	-4.76037483030924
sp|P08238|HS90B_HUMAN	0.130327743238503	14.71903911984	1.03550914559025	0.317644320821802	0.82959363119315	-4.76199198714985
sp|O14980|XPO1_HUMAN	0.177373860203851	11.1712395278068	1.03513132961811	0.317814723093209	0.82959363119315	-4.76223716038269
sp|Q00688|FKBP3_HUMAN	0.344578320427397	9.52970354733852	1.0344901672833	0.318104051470527	0.82959363119315	-4.76265305934906
sp|Q9BS40|LXN_HUMAN	0.163523985389936	8.22108404256351	1.03358777343863	0.318511585887335	0.82959363119315	-4.76323805659023
sp|Q9UID3|VPS51_HUMAN	0.341912121718588	9.50755389465722	1.03337074531668	0.318609655472523	0.82959363119315	-4.76337868835424
sp|P15498|VAV_HUMAN	0.209950043008494	10.579163616209	1.03318790885189	0.318692291698116	0.82959363119315	-4.76349714576058
sp|Q9H173|SIL1_HUMAN	-0.193188300353548	9.67916741866176	-1.03243154150002	0.319034310669416	0.82959363119315	-4.76398700619235
sp|Q27J81|INF2_HUMAN	-0.228532904183178	11.0727853245559	-1.03241118571569	0.31904351895273	0.82959363119315	-4.76400018557865
sp|Q06481|APLP2_HUMAN	-0.283076634047227	9.37730114401559	-1.03231230963467	0.319088249961414	0.82959363119315	-4.76406420006787
sp|P68431|H31_HUMAN	-0.99134280495198	9.00008278159412	-1.03158155448417	0.319418980643902	0.82959363119315	-4.76453715262329
sp|Q9BW60|ELOV1_HUMAN	-0.654315320625287	8.67341734596906	-1.02979613633126	0.320228083461223	0.82959363119315	-4.76569155292944
sp|Q96CS3|FAF2_HUMAN	-0.134320604606691	11.1305339942577	-1.02859245812086	0.320774394555802	0.82959363119315	-4.76646890197889
sp|P01892|1A02_HUMAN	1.03089270705826	9.75882611835682	1.02852838073602	0.320803496134757	0.82959363119315	-4.7665102632127
sp|P07900|HS90A_HUMAN	0.187121490557645	14.2945025201667	1.0273128574924	0.321355903791113	0.82959363119315	-4.76729447390625
sp|Q9BTU6|P4K2A_HUMAN	-0.138927494547877	13.3319591185972	-1.02656299805219	0.321697028497956	0.82959363119315	-4.76777788020121
sp|P16219|ACADS_HUMAN	-0.203928685298811	9.85776837986082	-1.02596765700354	0.321968046389726	0.82959363119315	-4.7681614702214
sp|Q15125|EBP_HUMAN	-0.939798714010961	8.38804710836025	-1.02557871055668	0.32214519611577	0.82959363119315	-4.76841197853511
sp|P48449|ERG7_HUMAN	-0.305243227399654	11.7850488669303	-1.02474178596482	0.322526621035152	0.82959363119315	-4.7689507540429
sp|P06730|IF4E_HUMAN	-0.177978540963188	9.07488017634809	-1.02071397788432	0.324366841224147	0.82959363119315	-4.77153867952961
sp|P48163|MAOX_HUMAN	0.923523236322425	7.94839817423576	1.01973268913305	0.324816316406279	0.82959363119315	-4.77216791572877
sp|P02768|ALBU_HUMAN	0.371125184966862	12.88798144163	1.019528001655	0.324910129215735	0.82959363119315	-4.77229910629839
sp|Q99714|HCD2_HUMAN	-0.16067775916696	12.0324090078589	-1.01940821316235	0.324965039996443	0.82959363119315	-4.77237587252214
sp|P23634|AT2B4_HUMAN	-0.205691044251875	11.2858447870195	-1.01937102796385	0.324982086969794	0.82959363119315	-4.77239970109089
sp|P00918|CAH2_HUMAN	0.196892854520181	12.2643851997686	1.01680809288885	0.326158577869258	0.82959363119315	-4.77404034381367
sp|Q96D96|HVCN1_HUMAN	-0.18083716952135	10.3966139596999	-1.01673793459264	0.326190826433304	0.82959363119315	-4.77408520776848
sp|O00410|IPO5_HUMAN	0.110336938819097	10.0013036076622	1.01287992898989	0.327967709726335	0.82959363119315	-4.77654838964705
sp|Q99487|PAFA2_HUMAN	-0.450441102956999	7.91533380185799	-1.0122432434297	0.328261615822231	0.82959363119315	-4.77695415308318
sp|Q92945|FUBP2_HUMAN	0.249612028463066	10.9554956675563	1.0119931138904	0.328377132105029	0.82959363119315	-4.77711350509567
sp|Q00839|HNRPU_HUMAN	-0.208499454524896	13.1816591468551	-1.01198653959175	0.328380168679778	0.82959363119315	-4.77711769300253
sp|P21695|GPDA_HUMAN	-0.557636973925726	7.1254762492638	-1.01193550996842	0.328403739220629	0.82959363119315	-4.77715019872718
sp|O15294|OGT1_HUMAN	0.259416758068558	8.00951679780338	1.00718349043944	0.330604020304266	0.82959363119315	-4.78017134872805
sp|Q9UM00|TMCO1_HUMAN	-0.206986508892149	10.2242259363841	-1.0070965989631	0.330644350973748	0.82959363119315	-4.78022648266967
sp|Q14019|COTL1_HUMAN	-0.224324080557519	11.4389432301493	-1.00702722836109	0.330676551862575	0.82959363119315	-4.78027049655972
sp|Q14195|DPYL3_HUMAN	0.403635644538268	7.03596752807689	1.00594990509761	0.331176919142773	0.82959363119315	-4.78095371231521
sp|Q9P2R3|ANFY1_HUMAN	0.242566383947629	9.64957505435455	1.00414036521495	0.332018587581776	0.82959363119315	-4.78209993654013
sp|Q9UBW5|BIN2_HUMAN	0.379929273561164	9.28850199305018	1.00327383504486	0.332422177095729	0.82959363119315	-4.78264822749281
sp|P18510|IL1RA_HUMAN	0.282054774181434	10.5997024113647	1.00271333945561	0.33268341678608	0.82959363119315	-4.78300267052012
sp|P18085|ARF4_HUMAN	0.139431904434925	12.6606612033741	1.0007809487623	0.333585204563193	0.82959363119315	-4.78422341927377
sp|O75367|H2AY_HUMAN	-0.213085147713794	13.4701332447775	-1.00029810601347	0.333810805082419	0.82959363119315	-4.78452814371701
sp|P42356|PI4KA_HUMAN	-0.474019757848934	7.82548533128128	-0.996331399240128	0.335668311148919	0.82959363119315	-4.78702697995109
sp|P11177|ODPB_HUMAN	-0.184656054445838	11.4803179090728	-0.995408385754929	0.336101589768467	0.82959363119315	-4.78760726412178
sp|Q92504|S39A7_HUMAN	0.89524204690419	6.73795180761124	0.994852298844944	0.336362819021763	0.82959363119315	-4.78795665376881
sp|P62081|RS7_HUMAN	-0.224755447451454	12.9444928908537	-0.993007789268802	0.337230337750905	0.82959363119315	-4.78911440975121
sp|P62942|FKB1A_HUMAN	0.227440034825547	9.47806230006308	0.992702490025809	0.337374081115538	0.82959363119315	-4.78930586844373
sp|O15258|RER1_HUMAN	-0.211646618905364	9.21274018985162	-0.992594778831702	0.337424804945437	0.82959363119315	-4.78937340452035
sp|Q14643|ITPR1_HUMAN	0.234934493816173	11.9160737982852	0.991202822237898	0.33808079967767	0.82959363119315	-4.79024563331303
sp|P60174|TPIS_HUMAN	0.340930326785745	12.2766930892443	0.990645979260857	0.338343479923841	0.82959363119315	-4.79059428027041
sp|Q9Y5K5|UCHL5_HUMAN	0.16760036043549	10.0078983164079	0.990028788172381	0.338634797825476	0.82959363119315	-4.79098052335966
sp|Q96JJ7|TMX3_HUMAN	-0.192962803008472	10.402982378268	-0.989971177052764	0.33866199971784	0.82959363119315	-4.79101656673295
sp|P22392|NDKB_HUMAN	0.537885761507762	7.55476934700254	0.988018823754346	0.339584748935899	0.82959363119315	-4.79223699950866
sp|Q9NQW7|XPP1_HUMAN	0.204238895887716	9.27176835115113	0.987815653940823	0.339680876471477	0.82959363119315	-4.7923638885536
sp|P61006|RAB8A_HUMAN	-0.195656150820895	9.88733206695274	-0.987488740536383	0.339835592474035	0.82959363119315	-4.79256801606553
sp|O75663|TIPRL_HUMAN	0.231998452853267	9.06897934967449	0.986499080500373	0.340304266919743	0.82959363119315	-4.79318562833907
sp|P29466|CASP1_HUMAN	0.291812133841457	10.0139987287812	0.986012800414706	0.340534723166567	0.82959363119315	-4.79348891147953
sp|Q15046|SYK_HUMAN	0.143485488855692	11.5688392512387	0.985348317189818	0.340849811882871	0.82959363119315	-4.79390313673099
sp|P51688|SPHM_HUMAN	0.314886012025192	7.47247601041498	0.984408385615107	0.341295867479018	0.82959363119315	-4.79448867701801
sp|Q9BV81|EMC6_HUMAN	-0.137229684941209	8.61505821645457	-0.983651023446694	0.341655583621266	0.82959363119315	-4.79496014790853
sp|P09012|SNRPA_HUMAN	-0.453453489399397	8.94875436331529	-0.982812428359248	0.342054195507069	0.82959363119315	-4.79548183782737
sp|Q99598|TSNAX_HUMAN	0.266182403193886	6.91269631337062	0.982758626628179	0.342079780487447	0.82959363119315	-4.79551529532419
sp|Q8WUK0|PTPM1_HUMAN	-0.308217339992821	8.97305878388956	-0.982501967883032	0.342201851150755	0.82959363119315	-4.79567488197176
sp|P15144|AMPN_HUMAN	-0.180725226017055	12.0193739820367	-0.982332256445826	0.342282585346417	0.82959363119315	-4.79578038712996
sp|O75352|MPU1_HUMAN	-0.964375990523271	10.3031923025947	-0.980898511026657	0.342965177327585	0.82959363119315	-4.79667110757765
sp|Q9BVC6|TM109_HUMAN	0.1581494279173	12.2342925443864	0.980354161053351	0.343224589173559	0.82959363119315	-4.7970090054472
sp|O75083|WDR1_HUMAN	0.129428157169523	14.2877858345071	0.978960757355161	0.343889253003033	0.82959363119315	-4.79787323464774
sp|Q9BV40|VAMP8_HUMAN	-0.119557721786439	9.20079444530276	-0.978635454280979	0.34404455594999	0.82959363119315	-4.79807485048964
sp|Q16850|CP51A_HUMAN	-0.252434175390963	9.47474539077265	-0.978265638481495	0.344221169946172	0.82959363119315	-4.7983039869674
sp|Q9Y394|DHRS7_HUMAN	-0.169698758586282	12.6679453073394	-0.97800387798877	0.344346218392813	0.82959363119315	-4.7984661294346
sp|Q9UH65|SWP70_HUMAN	0.142651593681439	9.11387940371878	0.975916958314104	0.345344331945514	0.82959363119315	-4.7997575455061
sp|Q9Y285|SYFA_HUMAN	0.310293857929464	9.52743074936938	0.974899128547698	0.345831871129449	0.82959363119315	-4.80038656369951
sp|P37802|TAGL2_HUMAN	0.160118566444822	12.226508380539	0.974876751763179	0.345842595036246	0.82959363119315	-4.80040038642494
sp|O00160|MYO1F_HUMAN	0.12639817678984	13.8958506858238	0.974602998343042	0.345973808316827	0.82959363119315	-4.80056946977754
sp|P30048|PRDX3_HUMAN	-0.117190262247982	14.3732503793894	-0.974485301147728	0.346030232784838	0.82959363119315	-4.80064215315173
sp|Q7LGA3|HS2ST_HUMAN	-0.131417976967771	10.1649269967875	-0.974351782553897	0.346094249950747	0.82959363119315	-4.80072459814503
sp|Q9NTX5|ECHD1_HUMAN	0.344692421975672	9.91644530747823	0.974303260572883	0.346117516493871	0.82959363119315	-4.80075455715181
sp|Q03519|TAP2_HUMAN	0.164950296023196	12.4952896712794	0.972820991188921	0.346828804227108	0.82959363119315	-4.80166916067799
sp|Q06124|PTN11_HUMAN	0.387426622834165	6.74716975471344	0.972618289704206	0.346926153431303	0.82959363119315	-4.80179414359941
sp|P08236|BGLR_HUMAN	-0.179357644896621	12.4072522696629	-0.97247535396342	0.346994811182035	0.82959363119315	-4.80188226279629
sp|Q9BWS9|CHID1_HUMAN	-0.19591346515039	10.6368219804925	-0.972420757051861	0.347021038789399	0.82959363119315	-4.80191591869241
sp|Q14289|FAK2_HUMAN	0.294468249242588	9.17507848311948	0.971715726304971	0.347359851431227	0.82959363119315	-4.80235038919466
sp|O60701|UGDH_HUMAN	0.212877113504979	9.2234203373608	0.970031497718607	0.348170174993919	0.82959363119315	-4.80338722448671
sp|P05107|ITB2_HUMAN	-0.111024245837571	15.8411659730497	-0.966262671764254	0.349988267885116	0.82959363119315	-4.80570195114252
sp|P62979|RS27A_HUMAN	-0.210278863814223	13.5745456997037	-0.964091161019493	0.351038836091498	0.82959363119315	-4.80703223854515
sp|Q9NPJ3|ACO13_HUMAN	-0.478681182787371	8.10865241713592	-0.963077646415609	0.351529927492393	0.82959363119315	-4.80765227371906
sp|O43491|E41L2_HUMAN	0.167435000132686	9.6281203594255	0.962363252751103	0.351876371469847	0.82959363119315	-4.80808898996808
sp|P55160|NCKPL_HUMAN	0.13455986826941	11.7999984437443	0.962104804758903	0.352001764353891	0.82959363119315	-4.8082469153774
sp|Q6NYC8|PPR18_HUMAN	0.340864589433062	10.3509159795179	0.959903619987328	0.353070997413251	0.82959363119315	-4.80959052244662
sp|P68371|TBB4B_HUMAN	0.2748576209519	10.1889588535904	0.959858596796231	0.35309289130668	0.82959363119315	-4.80961797789461
sp|Q53T59|H1BP3_HUMAN	0.372093741966889	10.4220348147238	0.959648981314144	0.353194835719796	0.82959363119315	-4.80974578869584
sp|Q9H0R6|GATA_HUMAN	0.370444360650648	8.23245611025465	0.957704817076884	0.354141343084134	0.82959363119315	-4.81093011198235
sp|P62318|SMD3_HUMAN	-0.0899124493549799	12.5759715058827	-0.956733039589355	0.354615113268311	0.82959363119315	-4.81152133638664
sp|Q96I99|SUCB2_HUMAN	-0.50346336626073	9.73294739945452	-0.956453006427406	0.354751719940446	0.82959363119315	-4.81169161407184
sp|Q99808|S29A1_HUMAN	1.07339489428072	6.25384367528866	0.956384153422641	0.35478531366952	0.82959363119315	-4.81173347462956
sp|P43353|AL3B1_HUMAN	-0.166745044695658	11.1034371352623	-0.95578120895171	0.355079588363856	0.82959363119315	-4.81209993919019
sp|P04233|HG2A_HUMAN	-0.620488577570807	8.50227500657211	-0.955723758500076	0.355107636687256	0.82959363119315	-4.81213484701392
sp|Q8NHP6|MSPD2_HUMAN	0.348196711652726	7.8311960733691	0.955647981393807	0.355144634775363	0.82959363119315	-4.81218088772797
sp|P54819|KAD2_HUMAN	-0.152813799233995	11.292485989063	-0.955079093634521	0.355422479644815	0.82959363119315	-4.81252643557828
sp|Q8N766|EMC1_HUMAN	-0.141596608632078	12.2558435975297	-0.953679157378033	0.356106855463376	0.82959363119315	-4.81337603774912
sp|P56192|SYMC_HUMAN	0.163921616242268	10.4043187137204	0.953096248048524	0.35639208897487	0.82959363119315	-4.81372949014668
sp|P51798|CLCN7_HUMAN	0.126954314764689	12.1186053671235	0.952593874374942	0.356638042123035	0.82959363119315	-4.81403396398616
sp|P06756|ITAV_HUMAN	-0.394064970647078	8.54937023063114	-0.952570513542982	0.356649482049771	0.82959363119315	-4.81404811902858
sp|P04843|RPN1_HUMAN	-0.124800813644239	14.5579760443375	-0.952446879722131	0.356710030470366	0.82959363119315	-4.81412302770541
sp|Q99523|SORT_HUMAN	-0.12952353049295	9.27551407041867	-0.951411527916381	0.357217365197388	0.82959363119315	-4.8147500191646
sp|Q96QK1|VPS35_HUMAN	0.0961097966410804	12.5380415795226	0.949500500987962	0.358155112535889	0.82959363119315	-4.81590580517698
sp|Q92888|ARHG1_HUMAN	0.212872020331437	10.4523193381323	0.949366264669216	0.358221047180444	0.82959363119315	-4.81598691793282
sp|Q15436|SC23A_HUMAN	0.142884780666918	10.4009477735206	0.947661379296227	0.359059194356203	0.82959363119315	-4.81701626472491
sp|Q9NR45|SIAS_HUMAN	-0.193043622996299	8.72416842785034	-0.947400046126838	0.359187790249998	0.82959363119315	-4.81717391097409
sp|Q9Y4D7|PLXD1_HUMAN	-0.226117981146597	10.7424728480071	-0.945946049127936	0.35990385327004	0.82959363119315	-4.81805035235414
sp|Q9NTJ5|SAC1_HUMAN	-0.157123154442008	11.6586285896893	-0.945346977961004	0.360199171923505	0.82959363119315	-4.81841113248774
sp|Q9BVA1|TBB2B_HUMAN	-0.364153979511723	10.6893508829914	-0.943722154304092	0.361000994543657	0.82959363119315	-4.81938868857781
sp|P13804|ETFA_HUMAN	-0.215171305771975	10.7353093064402	-0.942886998586007	0.361413611785463	0.82959363119315	-4.81989060093457
sp|P04066|FUCO_HUMAN	0.291321600913671	12.721287110679	0.942881477606943	0.361416340571159	0.82959363119315	-4.81989391769421
sp|Q9Y4P3|TBL2_HUMAN	0.138570312738782	12.2896094376117	0.94215104728337	0.361777487463509	0.82959363119315	-4.82033258404497
sp|P62314|SMD1_HUMAN	-0.106462349238258	11.6219824812131	-0.941922264379477	0.361890656175527	0.82959363119315	-4.82046992290175
sp|Q15075|EEA1_HUMAN	-0.165292991170255	7.98810951965103	-0.941433404666101	0.362132555647114	0.82959363119315	-4.82076329250334
sp|P45974|UBP5_HUMAN	0.278129415025223	11.151307619248	0.940711756017994	0.362489849692373	0.82959363119315	-4.8211961271753
sp|Q9BTV4|TMM43_HUMAN	-0.145530631881897	12.9027208719131	-0.940702798997446	0.36249428592127	0.82959363119315	-4.82120149771721
sp|P62993|GRB2_HUMAN	0.200187297563193	10.981092837411	0.939665660918047	0.363008213841283	0.82959363119315	-4.82182306491055
sp|Q9NZD8|SPG21_HUMAN	-0.292689707998218	7.88787671275743	-0.939530315033836	0.363075318368836	0.82959363119315	-4.82190413652634
sp|P24666|PPAC_HUMAN	0.609389949629664	8.78643143812819	0.938729478726767	0.363472549216531	0.82959363119315	-4.82238363314039
sp|P49753|ACOT2_HUMAN	-0.241306933468822	12.5500650913859	-0.938279616443205	0.363695821986245	0.82959363119315	-4.82265283500848
sp|O75340|PDCD6_HUMAN	0.124876021222704	10.8400530944007	0.938254488073426	0.363708296339568	0.82959363119315	-4.8226678688629
sp|P14780|MMP9_HUMAN	-0.163974653420111	15.3365022585414	-0.937566940169858	0.364049727388259	0.82959363119315	-4.82307908504347
sp|P26639|SYTC_HUMAN	0.14872529534874	11.7218619904128	0.935997715453602	0.364829823683343	0.82959363119315	-4.82401667379857
sp|Q9NZM1|MYOF_HUMAN	0.117207933730617	14.2665475886218	0.935557062963002	0.36504908966579	0.82959363119315	-4.82427971941052
sp|Q9BZW5|TM6S1_HUMAN	0.45995188839977	8.38820232126798	0.935464091861354	0.365095363162182	0.82959363119315	-4.82433520478511
sp|Q99615|DNJC7_HUMAN	-0.42371462921224	7.80615395128737	-0.934320336517681	0.365664964108517	0.82959363119315	-4.8250174206505
sp|P60891|PRPS1_HUMAN	0.414810967972219	10.7304435322859	0.933580681736039	0.366033646156033	0.82959363119315	-4.82545822819332
sp|Q9Y277|VDAC3_HUMAN	-0.233556516063983	10.5867608542028	-0.932949545334002	0.366348440127081	0.82959363119315	-4.82583413006308
sp|Q9H4G4|GAPR1_HUMAN	-0.19265711236611	10.0343682583677	-0.93177068836515	0.366936923316314	0.82959363119315	-4.82653567770633
sp|Q13637|RAB32_HUMAN	-0.130180349540485	10.7536299830103	-0.930327127358778	0.367658434832572	0.82959363119315	-4.82739373391747
sp|P19784|CSK22_HUMAN	-0.350231960995687	9.17847983014857	-0.928883200382793	0.368381107880181	0.82959363119315	-4.82825088452435
sp|P62805|H4_HUMAN	-0.166037031382768	17.3292171996636	-0.928573296367417	0.36853633974946	0.82959363119315	-4.82843470467938
sp|O15305|PMM2_HUMAN	0.298372610870414	10.1462465489951	0.928356095055295	0.368645163422789	0.82959363119315	-4.82856350718002
sp|Q9HB19|PKHA2_HUMAN	0.273935109270708	9.13827675529888	0.928046897319654	0.368800117969512	0.82959363119315	-4.82874682056597
sp|P54136|SYRC_HUMAN	0.14433832911245	12.6605146189291	0.927460947992021	0.369093889774879	0.82959363119315	-4.82909406958691
sp|A0FGR8|ESYT2_HUMAN	-0.277586982765254	9.92025835787822	-0.927346796094709	0.369151139776246	0.82959363119315	-4.82916169745077
sp|Q9Y4L1|HYOU1_HUMAN	-0.142416023134238	14.6844651245892	-0.927224499540182	0.36921248131172	0.82959363119315	-4.82923414271258
sp|P20339|RAB5A_HUMAN	0.125460949139214	10.2570492872719	0.924578887486024	0.37054118672247	0.830703900253955	-4.83079935681984
sp|P53618|COPB_HUMAN	0.121653522662426	13.3843040801149	0.923133526111328	0.37126847811305	0.830703900253955	-4.83165287337434
sp|P26447|S10A4_HUMAN	-0.310754382862024	10.5804669844376	-0.922313171717094	0.371681708444683	0.830703900253955	-4.83213680744227
sp|P14598|NCF1_HUMAN	0.399261929080112	10.5543653578613	0.922025670419529	0.371826603841745	0.830703900253955	-4.83230632074718
sp|Q03518|TAP1_HUMAN	0.178792943999445	12.5109378246785	0.920169321299063	0.372763103780581	0.830703900253955	-4.83339976336115
sp|O43402|EMC8_HUMAN	0.331881293477736	8.56081528945473	0.919397081162857	0.3731531635431	0.830703900253955	-4.83385408510285
sp|Q9NWW5|CLN6_HUMAN	0.425658075926245	9.40495662608671	0.91852079245068	0.373596117388583	0.830703900253955	-4.83436922888493
sp|Q9H4M9|EHD1_HUMAN	-0.319847838020559	8.59225119865384	-0.918435087296963	0.373639459702279	0.830703900253955	-4.83441959001784
sp|P47756|CAPZB_HUMAN	-0.162109803113728	12.7838161114498	-0.915908146540493	0.374918918608974	0.830703900253955	-4.83590265277163
sp|P37837|TALDO_HUMAN	0.173206362906962	13.4184821922443	0.913793826998819	0.375991758515751	0.830703900253955	-4.83714088390834
sp|P16401|H15_HUMAN	-0.2315251167028	12.4835511661389	-0.913217515997569	0.376284551814613	0.830703900253955	-4.83747797361099
sp|Q14103|HNRPD_HUMAN	-0.344798578845388	9.30461463957437	-0.910619575174009	0.377606363337773	0.830703900253955	-4.83899529058506
sp|Q03169|TNAP2_HUMAN	0.175080047262242	10.589031932209	0.90833019872327	0.378773804214179	0.830703900253955	-4.84032934556133
sp|Q9UI08|EVL_HUMAN	-0.154004054030276	11.398096168151	-0.907633440092355	0.379129596139348	0.830703900253955	-4.84073479054877
sp|P80217|IN35_HUMAN	0.509335710501597	8.0315586689631	0.905991156768327	0.379969110406407	0.830703900253955	-4.84168939017933
sp|Q8IVH4|MMAA_HUMAN	-0.522099773721443	8.79807568099517	-0.905787781361962	0.380073161338435	0.830703900253955	-4.84180750248921
sp|P12814|ACTN1_HUMAN	-0.150062892418077	13.4599852146121	-0.905576794638124	0.380181126872845	0.830703900253955	-4.8419300112838
sp|Q30134|2B18_HUMAN	-0.70572370416005	8.99290351931175	-0.904534354457192	0.380714867811849	0.830703900253955	-4.84253494421966
sp|O94804|STK10_HUMAN	0.200396318734441	10.6804776728072	0.9042237738083	0.380873987079362	0.830703900253955	-4.84271506086048
sp|P13861|KAP2_HUMAN	0.12041142978679	10.9704558892915	0.901232533753735	0.382408799629462	0.830703900253955	-4.84444708665396
sp|P16402|H13_HUMAN	-0.185850681937604	13.7450384136679	-0.900095662557705	0.382993231165881	0.830703900253955	-4.84510408849001
sp|Q15363|TMED2_HUMAN	-0.243983096706193	9.840071091229	-0.899455063789251	0.383322810752518	0.830703900253955	-4.84547398102991
sp|Q8WW59|SPRY4_HUMAN	-0.16523129797212	8.71875878086368	-0.899016032389035	0.383548797688718	0.830703900253955	-4.84572735535458
sp|Q7L2H7|EIF3M_HUMAN	-0.22580303783149	10.4616084474482	-0.898158049954688	0.383990696200936	0.830703900253955	-4.84622221032155
sp|O00148|DX39A_HUMAN	0.172925274960255	10.0727189914927	0.897808949079547	0.384170597188561	0.830703900253955	-4.8464234443016
sp|P57764|GSDMD_HUMAN	0.722967229359702	6.39615695095753	0.897430942844753	0.384365458287868	0.830703900253955	-4.84664126500048
sp|O15400|STX7_HUMAN	-0.0972744063112234	11.4142393633966	-0.896037336515018	0.385084436781008	0.830703900253955	-4.84744363371443
sp|Q9H074|PAIP1_HUMAN	0.126766746236775	8.50302485091547	0.894251277691231	0.386007216925336	0.830703900253955	-4.84847039858964
sp|O75348|VATG1_HUMAN	-0.232731906894292	10.5368026887923	-0.893604903394645	0.386341539200887	0.830703900253955	-4.84884155285824
sp|Q9ULV4|COR1C_HUMAN	-0.164665615437917	15.0504722797747	-0.893296884850887	0.386500923590445	0.830703900253955	-4.8490183392779
sp|Q8N0U8|VKORL_HUMAN	-0.169622803842408	9.85664054915134	-0.893194292387587	0.386554019993079	0.830703900253955	-4.84907721037332
sp|P30049|ATPD_HUMAN	-0.189766344757297	10.8549366862734	-0.892608342444021	0.386857371025014	0.830703900253955	-4.84941333779611
sp|O60313|OPA1_HUMAN	-0.171372187302516	10.3007813644601	-0.891660790973076	0.387348266447431	0.830703900253955	-4.84995649679534
sp|P00403|COX2_HUMAN	-0.143140622711705	14.5062216111635	-0.890650993359555	0.387871872480416	0.830703900253955	-4.8505347931928
sp|P16615|AT2A2_HUMAN	-0.0987475249448728	13.1618554459018	-0.889916186462237	0.388253188971218	0.830703900253955	-4.85095525369291
sp|P09104|ENOG_HUMAN	0.616813352140596	-Inf	0.84326709705821	0.414005453318779	0.833651665133275	-4.85155844508912
sp|P47929|LEG7_HUMAN	-0.603546028921205	6.85053323477163	-0.887156343534898	0.389687624399839	0.830703900253955	-4.85253179508927
sp|P13686|PPA5_HUMAN	-0.148794293183359	13.1242883507531	-0.885846555675897	0.390369637889425	0.830703900253955	-4.8532785334748
sp|Q3KQZ1|S2535_HUMAN	-0.28288248830529	9.73066122408123	-0.885794944072113	0.390396528772552	0.830703900253955	-4.85330793898874
sp|Q9NR31|SAR1A_HUMAN	0.196425236213058	10.9976634190589	0.883558823239944	0.391562798631618	0.830703900253955	-4.85458054859854
sp|Q9Y5K8|VATD_HUMAN	0.204841940739373	11.8876331926156	0.88331905861114	0.391687989051717	0.830703900253955	-4.8547168383271
sp|P02533|K1C14_HUMAN	0.413661427379512	7.88221241858755	0.883247971019242	0.391725111813819	0.830703900253955	-4.85475724063871
sp|Q92581|SL9A6_HUMAN	-0.614790295810955	7.65435373762203	-0.883051983253372	0.39182747113837	0.830703900253955	-4.85486861494143
sp|Q9NZC3|GDE1_HUMAN	-0.263784856484266	8.84767614963916	-0.882752668038288	0.391983830397617	0.830703900253955	-4.8550386663562
sp|Q9UNL2|SSRG_HUMAN	-0.368594690093184	7.78501222784089	-0.882728939720075	0.39199622762605	0.830703900253955	-4.85505214512379
sp|P56134|ATPK_HUMAN	-0.206974459983181	13.0870534029854	-0.882676400921262	0.392023678275154	0.830703900253955	-4.85508198845206
sp|O75306|NDUS2_HUMAN	-0.243281511347339	12.1989514402874	-0.88151130894825	0.392632751384759	0.830703900253955	-4.85574339726846
sp|O60443|DFNA5_HUMAN	0.157936990691356	12.5548623395226	0.881478562347747	0.392649879445267	0.830703900253955	-4.85576197628082
sp|Q9P2A4|ABI3_HUMAN	0.294741377490276	9.32735520837933	0.881374326215131	0.392704403339203	0.830703900253955	-4.8558211114306
sp|Q8NF50|DOCK8_HUMAN	0.118935711444239	11.5347035839942	0.880650609341114	0.393083105737241	0.830703900253955	-4.85623152415547
sp|Q92882|OSTF1_HUMAN	-0.242786629226743	7.87480388010594	-0.880287531954078	0.393273187085616	0.830703900253955	-4.8564373126414
sp|Q9HD20|AT131_HUMAN	-0.124804831847378	11.9011917649232	-0.879573978615562	0.393646932266912	0.830703900253955	-4.85684153471619
sp|P56589|PEX3_HUMAN	-0.476830282281233	6.92094228384658	-0.87925329529708	0.39381497744492	0.830703900253955	-4.85702310739077
sp|P05166|PCCB_HUMAN	-0.369528275130548	7.79423232310301	-0.878410197953945	0.394257008641982	0.830703900253955	-4.85750020218565
sp|Q9P0J0|NDUAD_HUMAN	-0.373729730657258	9.03355494532273	-0.877090265719492	0.394949709342779	0.830703900253955	-4.85824633929117
sp|Q9Y487|VPP2_HUMAN	-0.129386465204272	8.23695675036724	-0.876576163186652	0.395219730921002	0.830703900253955	-4.8585366922055
sp|Q9UMS4|PRP19_HUMAN	0.386325409337477	10.3126249706671	0.876353998200509	0.395336456666092	0.830703900253955	-4.85866212038472
sp|O76062|ERG24_HUMAN	0.495558049196362	6.84997178597538	0.8758109323049	0.395621881281514	0.830703900253955	-4.85896860510124
sp|Q04837|SSBP_HUMAN	-0.155023200251994	11.0221168703124	-0.875682380823571	0.395689465562748	0.830703900253955	-4.85904113048909
sp|P13667|PDIA4_HUMAN	-0.177111934980745	13.2570373806762	-0.873533931707165	0.396820128437437	0.830703900253955	-4.86025187237309
sp|Q99623|PHB2_HUMAN	-0.125604152373469	14.5281179317231	-0.873194189107175	0.396999122120578	0.830703900253955	-4.86044309709466
sp|O75643|U520_HUMAN	-0.118584152728744	11.7086665877592	-0.872522971230225	0.397352912412772	0.830703900253955	-4.86082070484652
sp|P34932|HSP74_HUMAN	0.0989836819623449	12.8987925612999	0.872492225976266	0.397369122883016	0.830703900253955	-4.86083799524304
sp|Q00765|REEP5_HUMAN	-0.271850911626938	10.4234141581077	-0.872146552597165	0.39755140997018	0.830703900253955	-4.86103235755399
sp|Q07020|RL18_HUMAN	-0.100004890818754	13.5162545592636	-0.871776383128336	0.397746676717136	0.830703900253955	-4.8612404197085
sp|Q9UNK0|STX8_HUMAN	-0.37699002307094	8.88294934322823	-0.870981965045127	0.398165953456307	0.830703900253955	-4.86168668335537
sp|P62854|RS26_HUMAN	0.120220848805722	13.6665975994046	0.870507786216422	0.398416355350527	0.830703900253955	-4.86195288569283
sp|P04229|2B11_HUMAN	1.44585924364382	7.80070565824357	0.869752891991929	0.398815212706338	0.830703900253955	-4.86237642270185
sp|Q9Y2B0|CNPY2_HUMAN	0.184708558002709	10.2799222619658	0.869584191241632	0.398904384151255	0.830703900253955	-4.86247102973135
sp|P00352|AL1A1_HUMAN	0.289976068736019	10.1586252715244	0.868034541155291	0.399724116442805	0.830703900253955	-4.86333932941138
sp|Q9H553|ALG2_HUMAN	0.209295807232724	9.68987175140118	0.867492053563859	0.400011346001893	0.830703900253955	-4.8636429800773
sp|Q53TQ3|IN80D_HUMAN	-0.699242501543151	5.27682475753419	-0.866983175116326	0.400280905532188	0.830703900253955	-4.86392766946765
sp|P08779|K1C16_HUMAN	-0.446831457401725	6.24950158449654	-0.865651182045314	0.40098705203379	0.830703900253955	-4.86467216299089
sp|P07195|LDHB_HUMAN	-0.19294363170782	12.8811915901615	-0.865524965740112	0.401054007659936	0.830703900253955	-4.86474265803357
sp|P53396|ACLY_HUMAN	0.14757362868176	12.7559046331445	0.8654293360096	0.40110474257484	0.830703900253955	-4.86479606377678
sp|P38571|LICH_HUMAN	-0.319892758285526	10.1226692155275	-0.864522120211358	0.401586264618498	0.830703900253955	-4.86530245732851
sp|P30461|1B13_HUMAN	0.931879102191234	10.3399102008086	0.864387391863487	0.401657807015199	0.830703900253955	-4.86537762142484
sp|P61626|LYSC_HUMAN	0.280234079654326	10.6921793113495	0.862995430228335	0.402397451536447	0.830703900253955	-4.86615359525525
sp|Q6NUQ4|TM214_HUMAN	0.40778107502515	9.31256268255284	0.862769892660203	0.402517380210912	0.830703900253955	-4.86627922340078
sp|P25705|ATPA_HUMAN	-0.137138467646309	16.1253241876711	-0.862519152458819	0.402650738144514	0.830703900253955	-4.86641885649569
sp|B0I1T2|MYO1G_HUMAN	0.24419814344656	8.16354659413395	0.862152855056439	0.40284560871588	0.830703900253955	-4.86662277840015
sp|Q8IUR0|TPPC5_HUMAN	0.341185341945748	10.5522949256023	0.861074435894515	0.403419692200372	0.830703900253955	-4.86722271148069
sp|O95563|MPC2_HUMAN	-0.286559468734435	11.5098574611983	-0.860775036975198	0.403579169839937	0.830703900253955	-4.86738915423492
sp|Q9NX76|CKLF6_HUMAN	-0.217214629504214	12.0451940346452	-0.859459652622665	0.404280317012281	0.831296234674537	-4.8681198131267
sp|Q13445|TMED1_HUMAN	-0.108721704132815	9.87989234132618	-0.8586138433199	0.404731590048109	0.83137408333682	-4.8685891253004
sp|O75629|CREG1_HUMAN	-0.19916415941875	9.90536554699071	-0.85676899805946	0.405717045886846	0.831752646758875	-4.86961138152035
sp|Q01105|SET_HUMAN	-0.173514911279552	10.4989659141432	-0.85613391156116	0.406056655370195	0.831752646758875	-4.86996285155999
sp|P11586|C1TC_HUMAN	0.203263671274668	12.2477956677938	0.855946913021299	0.406156687775841	0.831752646758875	-4.87006629738162
sp|Q9H3K6|BOLA2_HUMAN	0.153948824849235	7.89358696445375	0.854697076988681	0.406825689554226	0.832275139057526	-4.87075719178736
sp|Q02338|BDH_HUMAN	-0.176119224883033	10.3955881337878	-0.853176821932543	0.407640420084271	0.832364692871221	-4.87159639033166
sp|Q16629|SRSF7_HUMAN	-0.114466986266162	12.346503051719	-0.85280416251251	0.407840298914752	0.832364692871221	-4.87180190487797
sp|P08567|PLEK_HUMAN	-0.144430699088577	13.6579075848059	-0.852112290188578	0.408211561643283	0.832364692871221	-4.87218325262161
sp|Q14C86|GAPD1_HUMAN	0.243094578443115	10.4712514548349	0.850887854790684	0.408869147203358	0.832364692871221	-4.87285748119053
sp|Q96PP8|GBP5_HUMAN	0.467498046751077	8.32451293283393	0.850757875548009	0.408938993812415	0.832364692871221	-4.87292900411857
sp|Q7Z5R6|AB1IP_HUMAN	0.230991852141061	9.72328921981977	0.849034227821454	0.409865969661339	0.83340795246608	-4.87387656840945
sp|Q01813|PFKAP_HUMAN	0.127634231941853	11.2200919689381	0.848207737905747	0.410310945563584	0.833470011644815	-4.87433033368832
sp|P28799|GRN_HUMAN	0.546128272714282	5.22024218417265	0.84738300314652	0.41075529338098	0.833530671028407	-4.87478275245205
sp|P30481|1B44_HUMAN	1.19944433911372	10.0372981989505	0.846048334179695	0.411475052322749	0.833651665133275	-4.87551409140382
sp|Q70UQ0|IKIP_HUMAN	-0.361230113285298	9.49935135656284	-0.845141702214842	0.411964452532278	0.833651665133275	-4.87601031331338
sp|P19440|GGT1_HUMAN	-0.312855281760782	8.11441298449373	-0.843061740648119	0.413088660837126	0.833651665133275	-4.87714697775133
sp|P09486|SPRC_HUMAN	-0.309075867331561	8.04126619158724	-0.842828679312101	0.413214754583534	0.833651665133275	-4.87727418999421
sp|Q8NE71|ABCF1_HUMAN	0.323160113038339	9.16565416628975	0.840500251130914	0.414475895831605	0.833651665133275	-4.87854343775349
sp|O75396|SC22B_HUMAN	-0.092928755659873	14.5450756273964	-0.838435859522086	0.415596134279446	0.833651665133275	-4.87966619745917
sp|Q63HN8|RN213_HUMAN	0.190896036026649	11.3068754865495	0.838049255977636	0.415806144060707	0.833651665133275	-4.87987619172317
sp|Q9UBQ5|EIF3K_HUMAN	-0.505542208466556	9.43026956505875	-0.83769814270177	0.415996935049888	0.833651665133275	-4.88006683528872
sp|O95834|EMAL2_HUMAN	-0.365036698562648	6.95264121956819	-0.837562440405692	0.41607068948253	0.833651665133275	-4.88014049873654
sp|P28072|PSB6_HUMAN	0.146569692165169	11.1762560089332	0.837360885500581	0.416180250702958	0.833651665133275	-4.88024988982632
sp|O95777|LSM8_HUMAN	0.137433780665425	8.95062897228033	0.836947498863274	0.416405018433938	0.833651665133275	-4.88047417775164
sp|Q8N2K0|ABD12_HUMAN	-0.171072688181598	11.8803094221358	-0.835328672806487	0.417285974601229	0.833651665133275	-4.8813515611579
sp|Q8NI36|WDR36_HUMAN	0.274008505023444	7.96385653376616	0.835096278014901	0.417412542394428	0.833651665133275	-4.88147739451994
sp|Q8IXL6|FA20C_HUMAN	0.126976108611446	8.82456555933731	0.83433343003499	0.417828183901767	0.833651665133275	-4.88189023421175
sp|O43169|CYB5B_HUMAN	-0.172171866106641	10.0555774842888	-0.832755081612356	0.418689012040219	0.833651665133275	-4.88274336198629
sp|P98171|RHG04_HUMAN	0.501997770175993	7.57804999778822	0.831698038818447	0.419266167129579	0.833651665133275	-4.88331392489094
sp|O95837|GNA14_HUMAN	-0.883510203367615	6.44967464188212	-0.831275835917606	0.41949683859558	0.833651665133275	-4.88354164151193
sp|Q9UN36|NDRG2_HUMAN	0.326991001096177	7.88058511616462	0.831114893961211	0.419584791337318	0.833651665133275	-4.88362841951665
sp|P47914|RL29_HUMAN	-0.135116620188363	9.85195210336106	-0.830776482964728	0.419769767833728	0.833651665133275	-4.88381083882182
sp|Q8N490|PNKD_HUMAN	-0.214571316024431	11.3509589361526	-0.829966540221865	0.420212700613263	0.833651665133275	-4.88424717195516
sp|Q99536|VAT1_HUMAN	0.119905401496599	14.2622671155437	0.828779340955742	0.420862492817148	0.833651665133275	-4.88488606843723
sp|P54652|HSP72_HUMAN	-0.343946073943482	8.11379617240089	-0.827164619133569	0.421747329923353	0.833651665133275	-4.88575375376786
sp|Q9UKB1|FBW1B_HUMAN	-0.283645154791868	7.12931378287652	-0.825419582843281	0.422704934583637	0.833651665133275	-4.88668979927655
sp|Q9Y2W1|TR150_HUMAN	-0.129051623538176	9.4385822174234	-0.825417725766615	0.422705954422512	0.833651665133275	-4.88669079449897
sp|P00367|DHE3_HUMAN	-0.112303856132771	13.3622008910153	-0.823751326611162	0.423621723545256	0.833651665133275	-4.88758304073474
sp|P19105|ML12A_HUMAN	0.143281082491271	11.7053083461733	0.823699372032732	0.423650295826047	0.833651665133275	-4.88761083357061
sp|P12268|IMDH2_HUMAN	-0.319940888520232	9.14975725286777	-0.823033776788853	0.424016448636465	0.833651665133275	-4.88796675443208
sp|P00488|F13A_HUMAN	-0.24607909175875	10.6027595387694	-0.822722710050581	0.424187640874045	0.833651665133275	-4.88813300800751
sp|Q92685|ALG3_HUMAN	-0.250415560296551	9.31910799338882	-0.822555691627564	0.424279576138805	0.833651665133275	-4.88822225039813
sp|O76071|CIAO1_HUMAN	0.247171146149956	8.52422393462706	0.821830558909405	0.424678874955373	0.833651665133275	-4.88860952392414
sp|Q16831|UPP1_HUMAN	0.0930766065037734	11.2625255385091	0.821796101190541	0.424697855364536	0.833651665133275	-4.88862791939482
sp|Q9Y6K5|OAS3_HUMAN	-0.181644722419653	10.7486018323477	-0.821758744461686	0.424718433261136	0.833651665133275	-4.88864786175623
sp|P06733|ENOA_HUMAN	0.140189279991594	14.9563456626815	0.821411984484805	0.424909476261366	0.833651665133275	-4.88883293672948
sp|Q9UBB4|ATX10_HUMAN	0.259908046128434	8.36632497563101	0.820644932967471	0.425332271083468	0.833667833478415	-4.88924208903798
sp|P06865|HEXA_HUMAN	-0.141885467759462	11.4619889652997	-0.818738177775507	0.426384443164909	0.834916373130118	-4.89025771668074
sp|P30533|AMRP_HUMAN	-0.150239338981311	11.6982131977454	-0.815202251115436	0.428340059096451	0.836457123900281	-4.89213562743811
sp|Q5VTQ0|TT39B_HUMAN	0.150337498247303	10.1114536380492	0.815004784708783	0.42844944212281	0.836457123900281	-4.89224029022697
sp|P24752|THIL_HUMAN	-0.12436269829371	11.0717693537457	-0.813564670267178	0.429247712342553	0.836457123900281	-4.89300291772092
sp|P14317|HCLS1_HUMAN	0.178590298213598	10.3726199517064	0.813521635404871	0.429271581736879	0.836457123900281	-4.893025689032
sp|Q92621|NU205_HUMAN	-0.102829518337579	9.87313181385692	-0.813028862608359	0.429544960319187	0.836457123900281	-4.89328635754563
sp|O15131|IMA6_HUMAN	0.123307785585558	9.96193486994917	0.812516489180377	0.429829331669776	0.836457123900281	-4.89355724717515
sp|P28288|ABCD3_HUMAN	-0.21965902783732	11.1333549900398	-0.811777123060039	0.430239899243039	0.836457123900281	-4.89394788211008
sp|Q99442|SEC62_HUMAN	-0.0920838026587951	10.6427498473486	-0.810633641190366	0.430875367430779	0.836457123900281	-4.89455141045642
sp|Q9Y5B9|SP16H_HUMAN	-0.270163050017461	7.96592722845892	-0.81056279441569	0.430914759005814	0.836457123900281	-4.89458877867052
sp|Q86Y39|NDUAB_HUMAN	-0.670622372849417	8.297388310425	-0.809330058907004	0.431600543714671	0.836980417946195	-4.89523852625722
sp|Q16630|CPSF6_HUMAN	-0.239321290976356	7.9496390881705	-0.808331625794502	0.432156496697494	0.837251170384066	-4.89576414005717
sp|P0DMV9|HS71B_HUMAN	0.110523039065736	13.3597089808419	0.806767990792127	0.433028091314247	0.837667391038737	-4.89658614962775
sp|Q9UHD8|SEPT9_HUMAN	-0.473103553488883	8.47945964889082	-0.806451905485009	0.433204419035448	0.837667391038737	-4.89675214662732
sp|O14617|AP3D1_HUMAN	-0.173826222101296	9.57531272423225	-0.80545974794627	0.433758191471845	0.837932490922074	-4.8972728208248
sp|P62333|PRS10_HUMAN	0.140140926124838	12.7503930602656	0.803033138561773	0.43511451194599	0.838946104788223	-4.89854389919284
sp|P23396|RS3_HUMAN	0.08506625727623	14.5212323782293	0.803028246956437	0.435117248778775	0.838946104788223	-4.89854645804049
sp|P30740|ILEU_HUMAN	0.148904957244975	11.1674391687461	0.798688684702739	0.437549549773798	0.842024877084259	-4.90081110557905
sp|P61981|1433G_HUMAN	0.116029339745756	10.5612993962024	0.798224486932878	0.437810242447482	0.842024877084259	-4.9010527105641
sp|P06753|TPM3_HUMAN	0.107692776918975	12.9566191752596	0.797939793497599	0.437970174753921	0.842024877084259	-4.90120082599484
sp|P78371|TCPB_HUMAN	0.101185004098369	13.1903972978813	0.796919351899237	0.438543734277807	0.842322301463869	-4.9017313402613
sp|Q02790|FKBP4_HUMAN	0.259020915858184	9.92408808178376	0.793370332188413	0.440542252847946	0.845353502363759	-4.90357175438576
sp|Q9UNX3|RL26L_HUMAN	-0.12234129812709	10.9954880357853	-0.791215988120489	0.441758221180379	0.846189536919326	-4.90468538632532
sp|Q9BXP5|SRRT_HUMAN	-0.171672476563582	9.60175718385091	-0.790540009452176	0.442140199664193	0.846189536919326	-4.90503426321413
sp|O60493|SNX3_HUMAN	-0.181028422972133	10.4072466262788	-0.790317138931564	0.44226618405514	0.846189536919326	-4.90514923021507
sp|Q9Y2S7|PDIP2_HUMAN	-0.130056125569306	10.6438424095395	-0.789618849982772	0.442661060586341	0.846189536919326	-4.90550925426517
sp|P41091|IF2G_HUMAN	0.358298479507006	9.34059145655797	0.788370953951044	0.443367291339288	0.846734684599533	-4.90615194267066
sp|P60228|EIF3E_HUMAN	-0.0877376322505015	12.1527312036853	-0.78731235798363	0.443966948965213	0.847075459553172	-4.90669643187961
sp|Q5VYK3|ECM29_HUMAN	-0.262489724051026	9.26723201858202	-0.783172986505408	0.44631667890422	0.848849544067919	-4.90881928855918
sp|P04181|OAT_HUMAN	-0.213719469585545	10.6721875854205	-0.782221469234042	0.446857918279099	0.848849544067919	-4.90930586558398
sp|Q16875|F263_HUMAN	0.390399207343002	8.55333945165482	0.782180417563496	0.446881278480448	0.848849544067919	-4.90932684634184
sp|Q32P28|P3H1_HUMAN	0.224854831628456	9.09014362829592	0.781048923495699	0.44752545115873	0.848849544067919	-4.90990474729619
sp|Q12846|STX4_HUMAN	-0.157873093983087	7.83241626796636	-0.780786068861628	0.447675181013271	0.848849544067919	-4.91003889169051
sp|P38646|GRP75_HUMAN	-0.122974901038756	15.641604871944	-0.779892216117262	0.448184582204288	0.848849544067919	-4.91049475747048
sp|O76013|KRT36_HUMAN	0.583194260326934	7.76461256942611	0.779694744620913	0.448297169170678	0.848849544067919	-4.91059540554873
sp|P55265|DSRAD_HUMAN	-0.17924134971199	10.5220464228611	-0.779204630626306	0.448576681050722	0.848849544067919	-4.91084511096843
sp|Q9Y2I8|WDR37_HUMAN	0.174171160455643	10.0454542280942	0.778995982483155	0.448695706287518	0.848849544067919	-4.91095137158363
sp|Q9HC35|EMAL4_HUMAN	0.22954273069495	11.4420415452693	0.778128648749811	0.449190697561353	0.848987305259287	-4.91139281734577
sp|P11387|TOP1_HUMAN	0.377535817018899	8.83804043970401	0.777225633732145	0.44970641680044	0.849163947592193	-4.91185195912115
sp|Q7Z2K6|ERMP1_HUMAN	-0.10547228866527	11.7594462148782	-0.775095140135747	0.450924631874147	0.850665510974586	-4.91293333800558
sp|Q08211|DHX9_HUMAN	-0.125501981382325	13.2371310287378	-0.773790671148035	0.451671547077026	0.851275989851827	-4.91359414597946
sp|P55795|HNRH2_HUMAN	0.0696056363494169	10.8031943591983	0.771759048554837	0.452836359785591	0.851933034334921	-4.91462133591295
sp|P27986|P85A_HUMAN	0.180401405616481	8.70144054553829	0.77102827077123	0.453255803920413	0.851933034334921	-4.91499022941891
sp|Q16539|MK14_HUMAN	0.188031226144911	10.0840211750007	0.77074183542461	0.453420275315309	0.851933034334921	-4.91513473580943
sp|P46952|3HAO_HUMAN	0.107420231680681	8.63635833536624	0.770056955322397	0.453813685222098	0.851933034334921	-4.91548006323937
sp|Q86VP6|CAND1_HUMAN	-0.130673759953263	11.1808472036453	-0.769227586452001	0.454290378024532	0.851933034334921	-4.91589787785225
sp|Q96KP4|CNDP2_HUMAN	0.141170230032134	12.5784830197602	0.768711631600131	0.45458708890583	0.851933034334921	-4.91615760003394
sp|P28331|NDUS1_HUMAN	-0.152289563839261	12.1270541261415	-0.766501288669078	0.455859562462398	0.851933034334921	-4.91726848668646
sp|Q14254|FLOT2_HUMAN	0.241787928433835	10.9847996289931	0.766479599817213	0.455872059519679	0.851933034334921	-4.91727937305306
sp|P33897|ABCD1_HUMAN	-0.146855353098939	12.7528953072186	-0.765467977359439	0.456455190822079	0.851933034334921	-4.91778683504421
sp|O76031|CLPX_HUMAN	-0.313017992272021	10.0248474765843	-0.764895739096237	0.456785252744925	0.851933034334921	-4.918073623044
sp|O43707|ACTN4_HUMAN	-0.094393627354858	11.7080013519568	-0.7640545322955	0.457270722973608	0.851933034334921	-4.91849486205218
sp|P43007|SATT_HUMAN	-0.325421036228102	12.9455305626353	-0.764006295307955	0.457298570828418	0.851933034334921	-4.91851900444606
sp|Q9ULH0|KDIS_HUMAN	-0.161468539875075	9.08895850858289	-0.762977363222425	0.457892838254466	0.851933034334921	-4.91903365607226
sp|O00217|NDUS8_HUMAN	-0.303594126567614	11.2027308452254	-0.761946599173129	0.458488644864458	0.851933034334921	-4.91954860275213
sp|Q15836|VAMP3_HUMAN	-0.139598674319641	10.5747339218714	-0.761427727332414	0.45878874751467	0.851933034334921	-4.91980758414863
sp|P84095|RHOG_HUMAN	0.139407900426932	9.03686920007502	0.759404533120115	0.459960077537928	0.851933034334921	-4.92081590260921
sp|O15511|ARPC5_HUMAN	-0.117730540484056	11.3218740991138	-0.759250712741049	0.460049207769283	0.851933034334921	-4.92089246540972
sp|P30050|RL12_HUMAN	-0.130792119444434	12.0096844423219	-0.758855633584011	0.460278182914531	0.851933034334921	-4.92108904917381
sp|Q96IU4|ABHEB_HUMAN	0.265450384623452	7.72653010600677	0.758700811093291	0.460367932299929	0.851933034334921	-4.92116606089966
sp|Q68CZ2|TENS3_HUMAN	0.11611071643018	12.4295419095676	0.758485277920743	0.460492893248165	0.851933034334921	-4.92127324789973
sp|P28062|PSB8_HUMAN	0.125152078596814	10.9744438614402	0.757614068787319	0.460998213465758	0.852084014043787	-4.92170623208715
sp|Q9BYD3|RM04_HUMAN	0.448656211813492	7.22583563281348	0.756602923204935	0.461585130184104	0.852377250522367	-4.92220820531278
sp|Q02818|NUCB1_HUMAN	0.172195072562456	12.1390058181724	0.754934794352729	0.462554401010177	0.852377250522367	-4.92303501973269
sp|O00429|DNM1L_HUMAN	0.105031858610975	10.513475711059	0.754480518766067	0.46281857685046	0.852377250522367	-4.92325990007141
sp|Q49A26|GLYR1_HUMAN	0.465533566245821	8.63149263355164	0.754422555278511	0.462852291183702	0.852377250522367	-4.9232885850539
sp|P08648|ITA5_HUMAN	0.158509926189499	11.7567346538133	0.7531931429402	0.463567733400248	0.852868596068262	-4.92389653191373
sp|P40939|ECHA_HUMAN	-0.121861080833416	13.7587780059706	-0.752507036087819	0.46396730188895	0.852868596068262	-4.92423542691473
sp|P56385|ATP5I_HUMAN	-0.70517734533313	9.13676065558933	-0.750000305432993	0.465428953170538	0.854774086599044	-4.92547124572754
sp|O43790|KRT86_HUMAN	0.588778353829966	6.76291811883213	0.748249368924498	0.466451587865506	0.855870568610888	-4.92633226414112
sp|E9PAV3|NACAM_HUMAN	0.166451721683311	9.31095521834069	0.745179271581996	0.468248010207814	0.857904032125573	-4.92783761639238
sp|P50453|SPB9_HUMAN	0.168994616945172	7.62580306798773	0.74489759424431	0.468413041906454	0.857904032125573	-4.9279754521349
sp|Q9Y6M7|S4A7_HUMAN	0.27220808845198	7.77520483423943	0.743139478156765	0.469443908992208	0.859009737018499	-4.92883470916418
sp|P09467|F16P1_HUMAN	0.108505858487447	16.0701887955464	0.738349145458866	0.472259750835799	0.863352557626819	-4.93116666044429
sp|Q96N66|MBOA7_HUMAN	-0.174966340871975	11.3776693848953	-0.737519214780473	0.47274864453505	0.863352557626819	-4.93156929484174
sp|P36543|VATE1_HUMAN	-0.280885758632087	11.1724883487202	-0.736744718265209	0.473205161527147	0.863352557626819	-4.93194466811824
sp|P31040|SDHA_HUMAN	-0.177816746432436	12.8506202978866	-0.736020469972872	0.473632303381959	0.863352557626819	-4.93229536644023
sp|O75923|DYSF_HUMAN	0.316333294297884	9.99543441127892	0.735458650540826	0.473963810850327	0.863352557626819	-4.93256719890941
sp|Q7L2E3|DHX30_HUMAN	-0.249703269423724	8.56837412565444	-0.733516127461369	0.475111105268025	0.863533348917271	-4.93350563439829
sp|P18124|RL7_HUMAN	0.0859946272842329	13.761826228349	0.732421943947822	0.475758095576992	0.863533348917271	-4.93403325121512
sp|P62424|RL7A_HUMAN	-0.129438939288653	12.8726777671737	-0.731855112173945	0.476093473355144	0.863533348917271	-4.93430629912354
sp|Q9GZT3|SLIRP_HUMAN	-0.140307311523364	10.0585422742042	-0.730933203532462	0.476639246240848	0.863533348917271	-4.93474998362224
sp|Q8N2G8|GHDC_HUMAN	0.104352511970356	9.2856173043635	0.730912372757994	0.476651582511002	0.863533348917271	-4.93476000296706
sp|P26885|FKBP2_HUMAN	-0.500290004528237	8.28544512585604	-0.730880879116496	0.476670233845023	0.863533348917271	-4.93477515053006
sp|Q5JWF2|GNAS1_HUMAN	-0.147564267248116	9.27404005150575	-0.725211551532969	0.480034961239802	0.863533348917271	-4.93749234137498
sp|Q9H061|T126A_HUMAN	0.404017071208671	6.23427174588764	0.724761550405966	0.480302648884482	0.863533348917271	-4.93770719912294
sp|P36551|HEM6_HUMAN	-0.134793879750772	11.7947270227233	-0.72413495483201	0.480675535592355	0.863533348917271	-4.93800617305113
sp|Q5JTV8|TOIP1_HUMAN	0.0952066171521508	11.9839464038837	0.7240947091718	0.480699491734622	0.863533348917271	-4.93802536788766
sp|Q99797|MIPEP_HUMAN	-0.667543655621446	6.57667401442172	-0.724023335453472	0.480741978558265	0.863533348917271	-4.93805940662476
sp|P53985|MOT1_HUMAN	-0.640807353939447	5.73395477884667	-0.723775704519558	0.480889404054684	0.863533348917271	-4.93817748042845
sp|Q15393|SF3B3_HUMAN	-0.083448581400793	12.1140427136595	-0.723378842985916	0.481125729918025	0.863533348917271	-4.93836663329312
sp|Q9NZJ7|MTCH1_HUMAN	0.115749330918359	10.3099706319788	0.723177160351955	0.481245856136062	0.863533348917271	-4.93846272370502
sp|P05023|AT1A1_HUMAN	-0.108817578708761	14.5052374599405	-0.722169087096632	0.481846555856402	0.863533348917271	-4.93894265074075
sp|Q92614|MY18A_HUMAN	-0.201008180282331	8.28300722777498	-0.722024615695996	0.481932681773343	0.863533348917271	-4.93901138160739
sp|P05362|ICAM1_HUMAN	0.102138126301694	10.9335477932313	0.721928911641704	0.48198974038309	0.863533348917271	-4.93905690503657
sp|O60462|NRP2_HUMAN	-0.217202627014393	8.90304986574189	-0.721166716430104	0.482444305253414	0.863533348917271	-4.93941926271889
sp|Q15020|SART3_HUMAN	0.435259260231303	7.67971183028036	0.72046042861497	0.48286575790492	0.863533348917271	-4.93975473227858
sp|Q01469|FABP5_HUMAN	0.13084228994016	15.2275054302417	0.720151150016621	0.483050378867972	0.863533348917271	-4.9399015385002
sp|Q96RQ1|ERGI2_HUMAN	0.276231507742466	8.04579758393901	0.720100587621489	0.483080565654863	0.863533348917271	-4.93992553368465
sp|Q5T2E6|CJ076_HUMAN	0.736988781925003	8.37867650635216	0.715676462549258	0.485726249437268	0.866630448275204	-4.94201916792764
sp|P22087|FBRL_HUMAN	-0.0939442479933508	11.6636779890368	-0.715290038828198	0.485957747688845	0.866630448275204	-4.9422014809185
sp|Q12849|GRSF1_HUMAN	-0.337960764528664	5.14270098424621	-0.714409972981507	0.486485223167812	0.866630448275204	-4.94261635915471
sp|P49736|MCM2_HUMAN	-0.149801912648714	8.37831580073219	-0.714323725356812	0.486536934909351	0.866630448275204	-4.94265699287659
sp|P52272|HNRPM_HUMAN	0.20178163837396	13.4757072126174	0.713341053010915	0.487126351003783	0.866760968844314	-4.94311964403431
sp|P42768|WASP_HUMAN	-0.275967464729234	8.83869338784337	-0.712067510177054	0.487890869266234	0.866760968844314	-4.94371838078487
sp|Q8WY22|BRI3B_HUMAN	-0.223891991715483	8.47191132930594	-0.711586869627664	0.488179588074128	0.866760968844314	-4.94394409449207
sp|P14314|GLU2B_HUMAN	0.0963276681260208	11.4764915329867	0.711244430083605	0.488385352366848	0.866760968844314	-4.94410482328968
sp|P04406|G3P_HUMAN	0.088969926689991	16.4358802754512	0.710612401288154	0.488765260402512	0.866760968844314	-4.94440129060032
sp|P04844|RPN2_HUMAN	-0.120107569991777	14.5383875576759	-0.706791121461962	0.491065959297026	0.869061002754934	-4.94618865328108
sp|Q13011|ECH1_HUMAN	0.0914035169390974	12.0560759242892	0.705800873445798	0.491663213481098	0.869061002754934	-4.94665040372961
sp|P05198|IF2A_HUMAN	0.0709983864775783	11.9924260340167	0.705116765709532	0.492076075641109	0.869061002754934	-4.94696905822217
sp|P04062|GLCM_HUMAN	-0.170674578204963	9.4523325683705	-0.70503438185586	0.49212580857295	0.869061002754934	-4.94700741333603
sp|P61018|RAB4B_HUMAN	0.104015304140477	11.4554172747884	0.704229762171602	0.492611693012459	0.869061002754934	-4.94738180275466
sp|Q9Y2Q5|LTOR2_HUMAN	-0.128292362998685	11.3643515747573	-0.704157790776376	0.492655168145512	0.869061002754934	-4.94741527210766
sp|Q96AA3|RFT1_HUMAN	-0.291700061411895	9.47200592129639	-0.702438741900375	0.49369425594086	0.869414593917361	-4.94821376927117
sp|P05413|FABPH_HUMAN	0.155794928901255	11.2993227875317	0.702395729547562	0.493720271632832	0.869414593917361	-4.94823372573277
sp|Q8IXB1|DJC10_HUMAN	0.131541239409247	10.8177640097253	0.699161586658162	0.49567874528766	0.86991332055038	-4.94973108890327
sp|P52306|GDS1_HUMAN	0.165429389575088	9.92497830496534	0.699096279735686	0.495718339949535	0.86991332055038	-4.94976126034647
sp|Q71U36|TBA1A_HUMAN	0.273689381187562	13.9036334216034	0.698481994295992	0.49609086403399	0.86991332055038	-4.95004493136137
sp|O00231|PSD11_HUMAN	-0.10889436201702	11.1216316590335	-0.697636882379153	0.496603639650537	0.86991332055038	-4.95043482487842
sp|P60709|ACTB_HUMAN	-0.140776661266635	16.710492989283	-0.696995440922096	0.496993046160011	0.86991332055038	-4.95073046791464
sp|P06744|G6PI_HUMAN	0.106243132889178	13.3019973402545	0.696980253637159	0.497002268246451	0.86991332055038	-4.95073746479697
sp|Q9UH62|ARMX3_HUMAN	-0.0972532925713736	8.3543266094062	-0.695968637950908	0.497616773152713	0.86991332055038	-4.95120321021359
sp|P40227|TCPZ_HUMAN	0.0862254813991932	12.6330583842495	0.69561441729208	0.497832050018996	0.86991332055038	-4.95136614692181
sp|P07858|CATB_HUMAN	0.139444511069685	13.9576633206239	0.69550808458763	0.497896684213569	0.86991332055038	-4.95141504378297
sp|Q8NCA5|FA98A_HUMAN	-0.226102745313455	8.12896180128583	-0.694246230427224	0.498664078227526	0.870497796280864	-4.95199478476614
sp|Q9BW72|HIG2A_HUMAN	-0.619396228309118	7.51411941204201	-0.69248550819304	0.499736021121661	0.870895729114886	-4.9528021203412
sp|P48556|PSMD8_HUMAN	-0.292834159216478	7.91823701214833	-0.692449157860632	0.499758165787458	0.870895729114886	-4.95281876819848
sp|Q5T4S7|UBR4_HUMAN	0.16179989645228	10.4313431990766	0.69169920764387	0.500215165096871	0.870937400008492	-4.95316205534305
sp|Q86YN1|DOPP1_HUMAN	0.897284149822341	7.63162243606447	0.686977502165243	0.503098078253231	0.875199165542602	-4.95531560518627
sp|Q9HBI0|PARVG_HUMAN	0.150062618154578	10.4984526422643	0.685213638640651	0.504177524255701	0.875919054084729	-4.95611664115645
sp|Q8NFW8|NEUA_HUMAN	0.0845013806161816	9.807270892281	0.684878090304649	0.504383025673852	0.875919054084729	-4.95626881319181
sp|Q06210|GFPT1_HUMAN	0.150405069998195	11.784099434969	0.682334430352563	0.505942441728642	0.877869068435115	-4.95742015446559
sp|P62269|RS18_HUMAN	0.0724603834786794	14.268511500917	0.679486696948046	0.507691603378811	0.878736505007205	-4.95870448192866
sp|O00161|SNP23_HUMAN	-0.21066672703037	8.1702957916657	-0.679326590835875	0.507790049594891	0.878736505007205	-4.95877654389968
sp|Q5TDH0|DDI2_HUMAN	-0.155911550264337	8.51963388909236	-0.679324656874858	0.50779123881874	0.878736505007205	-4.95877741425895
sp|Q7L5N7|PCAT2_HUMAN	0.106960136886149	13.1451133285242	0.678081886650719	0.508555773083956	0.878736505007205	-4.95933624139947
sp|O14874|BCKD_HUMAN	0.095982570838185	9.93235598635678	0.677965841767977	0.508627196334354	0.878736505007205	-4.95938837463076
sp|P26006|ITA3_HUMAN	-0.252742329983466	11.3859472915255	-0.675938975769391	0.509875629910047	0.878950973413878	-4.96029762817363
sp|P14866|HNRPL_HUMAN	-0.224918224578083	10.6819428543743	-0.675802030780281	0.509960044225256	0.878950973413878	-4.96035897190364
sp|P62191|PRS4_HUMAN	0.14912269591021	11.4101755084017	0.674694491384227	0.510643040636919	0.878950973413878	-4.96085466959107
sp|Q01081|U2AF1_HUMAN	0.294534375049698	10.0016778670841	0.674005964584435	0.511067907634768	0.878950973413878	-4.96116245582587
sp|Q16401|PSMD5_HUMAN	-0.243721360681757	11.5642840214987	-0.673797270060468	0.511196726481572	0.878950973413878	-4.96125568989582
sp|P82914|RT15_HUMAN	-0.262482704020656	7.94287816454564	-0.673123783617169	0.511612571059052	0.878950973413878	-4.96155638885214
sp|O00182|LEG9_HUMAN	-0.117711393571216	14.120995637687	-0.672532114421995	0.511978058902181	0.878950973413878	-4.96182033057632
sp|P48681|NEST_HUMAN	0.157708495864577	12.40589189371	0.67209542818546	0.512247906932404	0.878950973413878	-4.9620149984634
sp|Q14789|GOGB1_HUMAN	-0.177196284462955	9.92310116351076	-0.671380380200204	0.512689944579016	0.878959487253538	-4.96233350539031
sp|Q9Y4E1|WAC2C_HUMAN	0.321416246095049	7.73473623665977	0.670527959780073	0.513217192576588	0.879113947420373	-4.96271279656787
sp|Q9BSR8|YIPF4_HUMAN	-0.0804374314460983	10.1278820839115	-0.669645170848445	0.513763554040817	0.879300857171134	-4.96310513467564
sp|O75746|CMC1_HUMAN	-0.366100447354981	8.79684323109629	-0.668702205722012	0.514347529007871	0.879551769417371	-4.96352369323429
sp|P55072|TERA_HUMAN	0.0876274929536773	13.6490695840888	0.667227359797897	0.515261662097786	0.88036635724609	-4.96417725522288
sp|P49821|NDUV1_HUMAN	-0.136730868743713	10.5968758772599	-0.663527356773257	0.517559091368419	0.881099278399458	-4.96581104043075
sp|Q9BZE4|NOG1_HUMAN	-0.128736551072169	9.78420191282652	-0.663161972084563	0.51778628663334	0.881099278399458	-4.96597192817056
sp|Q96AE4|FUBP1_HUMAN	0.0666390948240014	9.90639830286967	0.661984127499905	0.518519056377544	0.881099278399458	-4.96649000738282
sp|Q8NC44|RETR2_HUMAN	-0.109448330023943	9.25575139898588	-0.661866373856359	0.518592346816872	0.881099278399458	-4.96654175521479
sp|Q92688|AN32B_HUMAN	0.141659082228898	9.82219753720887	0.661736397471258	0.518673251635453	0.881099278399458	-4.96659886461031
sp|Q9UNS2|CSN3_HUMAN	-0.343052737604056	7.62143102356202	-0.661631563792236	0.518738511443309	0.881099278399458	-4.96664491922156
sp|Q8NEV1|CSK23_HUMAN	0.119883759729847	10.371431992138	0.660260475447963	0.519592457490057	0.881099278399458	-4.96724663618989
sp|P46940|IQGA1_HUMAN	0.07193056475516	14.9370867371419	0.659154480164082	0.520281882551766	0.881099278399458	-4.96773117790099
sp|P31947|1433S_HUMAN	0.246307654197114	7.98936825992024	0.658517839443157	0.520678971014625	0.881099278399458	-4.96800975438424
sp|Q13144|EI2BE_HUMAN	-0.441870154075878	8.14709801579111	-0.658127340228387	0.520922620536908	0.881099278399458	-4.96818050358936
sp|Q14697|GANAB_HUMAN	0.0868725012971669	13.533724562099	0.657857424857115	0.521091070545439	0.881099278399458	-4.96829847199257
sp|P25787|PSA2_HUMAN	0.101453413639167	11.1133977491547	0.657398772898527	0.521377379381899	0.881099278399458	-4.96849882693933
sp|P14854|CX6B1_HUMAN	0.191112125809248	8.76647157940657	0.656703435841134	0.52181160750625	0.881099278399458	-4.96880232885154
sp|P20645|MPRD_HUMAN	0.144518248436283	13.5201624891297	0.656682659720011	0.521824585068998	0.881099278399458	-4.968811392701
sp|P26572|MGAT1_HUMAN	-0.084284734257702	10.8542946521602	-0.654139072185669	0.523414796080962	0.882502831147673	-4.96991907089552
sp|Q6IAN0|DRS7B_HUMAN	-0.222351446559678	8.72692978454318	-0.65394937114103	0.52353350450481	0.882502831147673	-4.9700015230554
sp|Q9UQ80|PA2G4_HUMAN	0.0882098201285988	12.3812842998924	0.653226364891189	0.523986077344344	0.882525964438422	-4.97031557044898
sp|Q4G0F5|VP26B_HUMAN	0.301603492433522	8.86703515572336	0.652459396723821	0.524466411372209	0.88259577679457	-4.97064836350516
sp|O00142|KITM_HUMAN	-0.153424194545993	8.77164222858373	-0.650846649668289	0.525477251483755	0.883557485563404	-4.97134697098974
sp|Q9NR30|DDX21_HUMAN	-0.148713898049001	11.1107162976623	-0.644650623790215	0.529371055131595	0.888463473547878	-4.9740161256545
sp|P59998|ARPC4_HUMAN	0.0646985865395227	14.5739509543453	0.644261771657569	0.529615964915657	0.888463473547878	-4.97418285160846
sp|P12931|SRC_HUMAN	-0.0719037580382231	12.9918922915389	-0.644096002580583	0.529720390245602	0.888463473547878	-4.97425389925371
sp|Q16864|VATF_HUMAN	0.102976579608324	10.3741372657347	0.643267926830961	0.530242205652773	0.888597562973106	-4.9746085548368
sp|P15153|RAC2_HUMAN	0.0941558377868983	12.4058979993914	0.641758104953976	0.531194370263678	0.888872591350039	-4.97525411012816
sp|Q04941|PLP2_HUMAN	-0.113435880136176	10.3168267314708	-0.641606027666746	0.531290330583166	0.888872591350039	-4.97531905621218
sp|Q9NSE4|SYIM_HUMAN	-0.100593086374396	10.7520437292315	-0.636104039060225	0.534768609337355	0.892893840410679	-4.97765916443916
sp|O15321|TM9S1_HUMAN	0.103113989582678	9.70445924710614	0.634997200993986	0.535469871624548	0.892893840410679	-4.9781276732485
sp|Q8NHJ6|LIRB4_HUMAN	-0.232456796167309	9.41602347276548	-0.634541429559805	0.535758785089468	0.892893840410679	-4.9783203753604
sp|Q15056|IF4H_HUMAN	-0.268241997876995	9.42409634456117	-0.633503066788683	0.536417327854805	0.892893840410679	-4.97875892136933
sp|P19338|NUCL_HUMAN	-0.0647054452140097	13.2661623534064	-0.63337776200107	0.536496828235813	0.892893840410679	-4.97881179810752
sp|P02794|FRIH_HUMAN	-0.330035687444836	9.9634070803965	-0.633177159149069	0.536624115601587	0.892893840410679	-4.97889642933873
sp|Q9NYU2|UGGG1_HUMAN	-0.0854400286207806	12.5923510011223	-0.631729984762142	0.537542881215158	0.892893840410679	-4.97950623431259
sp|Q5SRD1|TI23B_HUMAN	0.109056032090722	9.88401339001724	0.631271261896357	0.537834292604157	0.892893840410679	-4.9796992595435
sp|Q14108|SCRB2_HUMAN	0.0736248111008635	12.8805568690468	0.630570291998132	0.538279765170954	0.892893840410679	-4.97999396864404
sp|O43242|PSMD3_HUMAN	-0.0928673599865562	12.5452267636639	-0.630368124890829	0.53840828225369	0.892893840410679	-4.98007890950197
sp|P84077|ARF1_HUMAN	0.113218124794109	12.3542956623466	0.628944432604343	0.539313802269747	0.892893840410679	-4.98067636164575
sp|P31946|1433B_HUMAN	0.190853498793064	9.89665695789396	0.628676036787847	0.539484606411842	0.892893840410679	-4.98078885364833
sp|Q12797|ASPH_HUMAN	0.168487140823334	10.2885165136877	0.628513666278772	0.539587951785598	0.892893840410679	-4.98085688595118
sp|Q9NZB2|F120A_HUMAN	-0.276564235655142	10.5803202532081	-0.627673749166039	0.540122716451938	0.892893840410679	-4.98120854629991
sp|P63244|RACK1_HUMAN	0.0816124680417101	13.8276889034034	0.627310701667419	0.540353955136647	0.892893840410679	-4.98136041375585
sp|Q7Z3T8|ZFY16_HUMAN	0.256163785720057	8.15085076135278	0.625963083472837	0.541212783647622	0.893567644557206	-4.98192342735985
sp|Q5NDL2|EOGT_HUMAN	-0.248639628599545	8.10064485101807	-0.625105595332119	0.541759648398333	0.893567644557206	-4.98228108779671
sp|P57088|TMM33_HUMAN	-0.0912016501494897	13.334558667477	-0.624580402308882	0.542094742098355	0.893567644557206	-4.98249992253812
sp|Q92734|TFG_HUMAN	-0.373988291006595	8.5394256406838	-0.622025910420537	0.543726239884763	0.895471830139912	-4.98356188105612
sp|P23229|ITA6_HUMAN	0.201016264393306	11.6229446259803	0.621377938391264	0.544140515380891	0.895471830139912	-4.98383061496173
sp|P35637|FUS_HUMAN	-0.418886311823376	7.48473023147061	-0.618349171240346	0.546079235769284	0.896988760473996	-4.98508328812019
sp|Q96HY6|DDRGK_HUMAN	-0.128529308925179	11.5482024417581	-0.617569077713508	0.546579189111896	0.896988760473996	-4.98540500747606
sp|P39023|RL3_HUMAN	-0.0679014529027615	12.7735208873841	-0.616332377612504	0.547372291041288	0.896988760473996	-4.98591426302815
sp|P37235|HPCL1_HUMAN	-0.106105473617307	9.86979275215777	-0.616085426544509	0.547530737513517	0.896988760473996	-4.98601584031765
sp|Q9BRQ8|AIFM2_HUMAN	0.117068443811487	9.84015187062256	0.615966406696163	0.547607110907816	0.896988760473996	-4.98606478271051
sp|P49757|NUMB_HUMAN	-0.10644837126485	11.6214728250537	-0.615761614370434	0.547738536977656	0.896988760473996	-4.98614897520117
sp|Q5GLZ8|HERC4_HUMAN	-0.224081231565586	7.64370201659265	-0.613746145551374	0.549032891099755	0.897216183095358	-4.98697616884467
sp|P60468|SC61B_HUMAN	-0.129199919203149	10.1066182887052	-0.613537398108661	0.549167046290241	0.897216183095358	-4.98706169933444
sp|O00159|MYO1C_HUMAN	-0.169544149910189	11.6920470296162	-0.613318783793514	0.54930756180254	0.897216183095358	-4.98715124358296
sp|P23368|MAOM_HUMAN	-0.0846334287892248	12.9273144364858	-0.612767440858017	0.549662027634749	0.897216183095358	-4.98737694136147
sp|Q9UMR2|DD19B_HUMAN	0.246865580212271	8.73915292337188	0.610704809509393	0.550989228204222	0.898018201021717	-4.98821962513078
sp|Q6ZUX7|LHPL2_HUMAN	-0.281402263422423	8.1492686469456	-0.609305973030093	0.551890302736107	0.898018201021717	-4.98878961180902
sp|P22102|PUR2_HUMAN	0.112534183138299	11.8614904493656	0.608965138819487	0.552109975954406	0.898018201021717	-4.98892830781342
sp|O15118|NPC1_HUMAN	0.115592065542549	9.03344749559746	0.608936503640716	0.552128433960853	0.898018201021717	-4.98893995706448
sp|Q9Y6C9|MTCH2_HUMAN	-0.0789449914119658	13.6688573201035	-0.607895113858067	0.552799933470578	0.898018201021717	-4.98936326451903
sp|P35613|BASI_HUMAN	0.0756327625438153	13.3920228277671	0.607844336428463	0.552832686655836	0.898018201021717	-4.98938388743681
sp|Q6UW68|TM205_HUMAN	-0.165376153806728	9.11086141046206	-0.603886723110508	0.555388722955935	0.901442067687156	-4.99098630739807
sp|Q6ZT21|TMPPE_HUMAN	0.099392491501229	9.59632151431389	0.601397270348273	0.556999814589294	0.901491541147554	-4.9919892754704
sp|P61289|PSME3_HUMAN	0.102966273752655	10.365485661251	0.600548027644264	0.557549992993555	0.901491541147554	-4.99233054019069
sp|P62633|CNBP_HUMAN	0.21327831424667	8.85173551246174	0.599666397831722	0.558121463144415	0.901491541147554	-4.99268434348708
sp|P28070|PSB4_HUMAN	0.128900196952603	10.6483565884066	0.599365299517367	0.558316706560326	0.901491541147554	-4.9928050649132
sp|P10155|RO60_HUMAN	0.107937623127473	9.77942846904513	0.599324836656877	0.558342946997126	0.901491541147554	-4.99282128365413
sp|Q12874|SF3A3_HUMAN	0.0846747149504594	9.33431926899002	0.597769524302566	0.559352080694434	0.901491541147554	-4.99344392525969
sp|Q04446|GLGB_HUMAN	-0.28908381648132	9.29749298274734	-0.597663239121558	0.559421077519718	0.901491541147554	-4.99348641950226
sp|Q10588|BST1_HUMAN	0.144209471421679	9.37632338233169	0.596459980550057	0.560202512193454	0.901491541147554	-4.9939670063218
sp|Q13217|DNJC3_HUMAN	-0.190084253682837	10.0218265499618	-0.595340198370479	0.560930260824971	0.901491541147554	-4.99441343965889
sp|Q96A33|CCD47_HUMAN	-0.0831941462346855	10.7377332111804	-0.594019628337958	0.561789152996254	0.901491541147554	-4.99493891567185
sp|P17813|EGLN_HUMAN	-0.140391275626525	8.34408773915484	-0.593130641043039	0.562367742343946	0.901491541147554	-4.99529204386396
sp|O95433|AHSA1_HUMAN	0.192396076348045	9.78214094324777	0.592943741382684	0.562489424850782	0.901491541147554	-4.99536622224145
sp|Q9NRY5|F1142_HUMAN	0.405040806058029	8.26387749491242	0.591742651778626	0.56327173971498	0.901491541147554	-4.99584239973425
sp|Q9UBQ7|GRHPR_HUMAN	0.159136076402056	9.6027674968591	0.591656338786676	0.563327980996683	0.901491541147554	-4.99587658415107
sp|P20702|ITAX_HUMAN	-0.173169074558066	14.1866222226047	-0.588874271890716	0.565142372441123	0.901491541147554	-4.99697592895946
sp|P06576|ATPB_HUMAN	-0.10314428778932	17.0135615329241	-0.588643028804678	0.565293323165103	0.901491541147554	-4.99706708740148
sp|P26368|U2AF2_HUMAN	-0.104979927164811	9.19165056274355	-0.588443224695815	0.565423768459716	0.901491541147554	-4.99714582529281
sp|Q96CX2|KCD12_HUMAN	0.113703040595189	13.4253430637745	0.587983077081206	0.565724244095354	0.901491541147554	-4.99732706303396
sp|P11117|PPAL_HUMAN	-0.0832804196973456	12.9250250887793	-0.587949738969094	0.565746017128289	0.901491541147554	-4.99734018871853
sp|Q9NNW7|TRXR2_HUMAN	0.109561676250959	7.9294632170562	0.587644711547167	0.565945250432055	0.901491541147554	-4.99746024997547
sp|Q99832|TCPH_HUMAN	0.0802826931906093	12.2928652793238	0.587497187717131	0.566041621255189	0.901491541147554	-4.99751829562764
sp|P55957|BID_HUMAN	-0.184349716611676	7.66489213063807	-0.587358398099484	0.566132294368934	0.901491541147554	-4.99757289220986
sp|Q13423|NNTM_HUMAN	-0.12331385000293	11.8799304228492	-0.587017711383341	0.566354902301564	0.901491541147554	-4.99770685918737
sp|P49720|PSB3_HUMAN	0.114104999632149	10.1982415704775	0.586971670945796	0.566384989128667	0.901491541147554	-4.99772495791832
sp|O15143|ARC1B_HUMAN	0.0879762713242691	13.6688946313259	0.586602589347545	0.566626209851073	0.901491541147554	-4.99786999775735
sp|P78344|IF4G2_HUMAN	0.149059869693096	10.1430621414977	0.585374214236849	0.567429432129862	0.90205580080091	-4.99835210332406
sp|Q5JRX3|PREP_HUMAN	0.0982861398299146	10.4895301715689	0.584652910411274	0.567901366930417	0.902092929618538	-4.99863475551621
sp|Q9HDC9|APMAP_HUMAN	0.0758983896020808	13.5834963191704	0.579042194463187	0.571579437737111	0.907218823432778	-5.00082223739815
sp|O15554|KCNN4_HUMAN	-0.152322862398851	7.59105787718945	-0.577510575377461	0.572585658722986	0.907408283400133	-5.00141594240348
sp|P22897|MRC1_HUMAN	0.131720773976085	10.0807136888425	0.577486855868547	0.572601248948169	0.907408283400133	-5.00142512525384
sp|Q6NXT6|TAPT1_HUMAN	-0.142769451292583	8.4126945492721	-0.575779394938794	0.573724105470944	0.908003830292262	-5.00208522787492
sp|P62310|LSM3_HUMAN	0.0743733204405679	9.85981362053709	0.574404405792025	0.574629162301754	0.908003830292262	-5.00261546397825
sp|Q9NSD9|SYFB_HUMAN	0.101743489908797	10.734288050199	0.57365838922507	0.575120524592087	0.908003830292262	-5.00290265186247
sp|Q53FA7|QORX_HUMAN	0.139708275330747	8.97592887546962	0.572420016320527	0.57593666197125	0.908003830292262	-5.00337860447944
sp|P11717|MPRI_HUMAN	0.137745378706111	13.1440211862402	0.572311634362804	0.576008118846819	0.908003830292262	-5.00342021372036
sp|Q13131|AAPK1_HUMAN	0.231666929320198	8.59126869079119	0.572168689833823	0.576102370123143	0.908003830292262	-5.00347508066647
sp|Q6XQN6|PNCB_HUMAN	0.443938643334925	7.26330252750876	0.571489025184608	0.576550621120629	0.908003830292262	-5.00373578284775
sp|P33121|ACSL1_HUMAN	0.121498660566361	14.1422404384674	0.571430534916606	0.576589205014032	0.908003830292262	-5.00375820463573
sp|Q9NVI7|ATD3A_HUMAN	-0.0635786147220969	11.9346643770296	-0.569628401156703	0.577778667536809	0.90866880017321	-5.00444798200392
sp|Q13451|FKBP5_HUMAN	0.370096802032077	7.86786847720599	0.569421721154573	0.577915164307079	0.90866880017321	-5.00452695914641
sp|Q9Y230|RUVB2_HUMAN	0.0773512427855145	11.8461979996407	0.568464609145901	0.578547484692294	0.908952337278284	-5.00489234229996
sp|P49406|RM19_HUMAN	0.296151609656647	8.59949565729442	0.566413693517428	0.579903643386593	0.909276362269822	-5.00567334578373
sp|P22695|QCR2_HUMAN	-0.0767861948793502	12.9596674673626	-0.565239765438073	0.580680640633882	0.909276362269822	-5.00611919158338
sp|P25205|MCM3_HUMAN	0.152281120964334	9.13937561140406	0.564880758490069	0.580918367270546	0.909276362269822	-5.00625536501508
sp|Q9NVA2|SEP11_HUMAN	0.221357834604198	10.6360438653203	0.562572977911053	0.58244773361639	0.909276362269822	-5.00712877625171
sp|P50402|EMD_HUMAN	-0.263615270906056	8.44595913095645	-0.562449525476304	0.582529604208575	0.909276362269822	-5.00717540371341
sp|Q15323|K1H1_HUMAN	0.516151034642175	7.22683737909187	0.561350188713347	0.583258919436973	0.909276362269822	-5.00759019377585
sp|Q9UIA9|XPO7_HUMAN	0.177306542174666	7.62111798420579	0.560653027080816	0.583721670382416	0.909276362269822	-5.0078528435451
sp|Q9GZZ1|NAA50_HUMAN	0.449342580441233	9.00389053431093	0.560500834972291	0.583822715250607	0.909276362269822	-5.00791013977541
sp|P51148|RAB5C_HUMAN	-0.0608788906272171	12.7427379180025	-0.56047578862903	0.583839345127832	0.909276362269822	-5.00791956764568
sp|Q92598|HS105_HUMAN	0.101706258096609	11.7497846823331	0.560056263672025	0.584117931041726	0.909276362269822	-5.00807742501677
sp|Q12768|WASC5_HUMAN	0.123558560133503	10.74573174433	0.557983988807898	0.585495031823589	0.909276362269822	-5.00885554022248
sp|E9PRG8|CK098_HUMAN	-0.0679947621985626	8.75864003206819	-0.557812905252306	0.585608797579476	0.909276362269822	-5.00891965869992
sp|P21283|VATC1_HUMAN	-0.0687637739468485	10.3371494301831	-0.556312348875927	0.586607112348423	0.909276362269822	-5.0094812414632
sp|Q12769|NU160_HUMAN	-0.355240292089784	9.02341574140796	-0.555681978489283	0.587026756045787	0.909276362269822	-5.00971673216762
sp|Q6PI48|SYDM_HUMAN	-0.0821650932977835	11.405206966281	-0.555259375078548	0.58730817347371	0.909276362269822	-5.00987446539323
sp|Q96GQ5|RUS1_HUMAN	-0.1396264224026	8.55750035982568	-0.554608477472336	0.587741750457703	0.909276362269822	-5.01011718624857
sp|P00390|GSHR_HUMAN	0.0877453564880888	11.531722381497	0.55433456066835	0.587924261399674	0.909276362269822	-5.01021925006553
sp|O96005|CLPT1_HUMAN	0.158231739637074	11.9872819061507	0.553970627800756	0.58816679500951	0.909276362269822	-5.01035478112458
sp|Q9BWM7|SFXN3_HUMAN	-0.0909884973908497	13.2364232190535	-0.553486162407507	0.588489733870021	0.909276362269822	-5.01053506908957
sp|P20701|ITAL_HUMAN	0.37763777439856	9.38846422661375	0.553375722224785	0.588563364680329	0.909276362269822	-5.01057614725634
sp|Q9UBQ0|VPS29_HUMAN	-0.319317498884141	8.97873986480394	-0.553232631095392	0.588658770987959	0.909276362269822	-5.01062935842938
sp|P53597|SUCA_HUMAN	0.271042273602304	8.0236364184445	0.552386984390876	0.589222769191364	0.909276362269822	-5.01094356334653
sp|P02788|TRFL_HUMAN	-0.276432599751566	9.87693072054753	-0.551804786231461	0.589611222691604	0.909276362269822	-5.01115961894079
sp|Q9BSJ8|ESYT1_HUMAN	-0.14798451962622	13.9796013480467	-0.551223419460313	0.589999251960021	0.909276362269822	-5.01137515154113
sp|P16070|CD44_HUMAN	0.0812169366376203	13.2585316299731	0.551136150806043	0.590057510075643	0.909276362269822	-5.01140748652227
sp|Q9Y3E0|GOT1B_HUMAN	-0.169458386269177	12.3949098017933	-0.550346851028054	0.590584557877406	0.909391689043999	-5.01169972026548
sp|O00116|ADAS_HUMAN	-0.0742295712598651	11.4911761791628	-0.547673894030575	0.592371181604421	0.910708131351741	-5.01268643140069
sp|Q9NQC3|RTN4_HUMAN	-0.134152370001276	12.4189894349208	-0.547368245849735	0.592575653982378	0.910708131351741	-5.01279897123746
sp|Q8NF37|PCAT1_HUMAN	-0.157734706271137	8.62249563864667	-0.547035817400607	0.592798082515877	0.910708131351741	-5.01292130424156
sp|Q9P107|GMIP_HUMAN	0.0811888745010894	11.3374725858707	0.546348604596168	0.59325803235789	0.91071900997841	-5.01317397468368
sp|Q8IWB9|TEX2_HUMAN	-0.286842177807584	8.87669212886428	-0.545370479865342	0.593913001010923	0.911029019857335	-5.01353308861478
sp|P09326|CD48_HUMAN	0.47002236743116	6.80184820891627	0.5439129047876	0.594889697166749	0.911632224851415	-5.01406710260964
sp|Q7L1Q6|BZW1_HUMAN	-0.153318678915907	10.0719750430694	-0.543430861717388	0.595212884748835	0.911632224851415	-5.01424341233048
sp|P05165|PCCA_HUMAN	0.222528199748069	8.21920434548336	0.542135344013862	0.596081909158482	0.912268431748636	-5.01471652248127
sp|Q8NBL1|PGLT1_HUMAN	0.228749563160079	6.95179537890431	0.540393775782557	0.597251149735792	0.913149838761488	-5.01535084375276
sp|P10768|ESTD_HUMAN	-0.385911154516624	9.08122232526724	-0.539925132561947	0.597565981009507	0.913149838761488	-5.01552120542635
sp|Q9UQ35|SRRM2_HUMAN	0.216957492023676	8.55839851152049	0.538606775000006	0.59845209243762	0.913683508734283	-5.01599970638179
sp|Q5Y7A7|2B1D_HUMAN	-0.191046908901569	6.7879540316314	-0.5374208340893	0.599249766292988	0.913683508734283	-5.01642920093194
sp|O43252|PAPS1_HUMAN	0.174930077666374	9.70149143752414	0.536945822080497	0.599569413023546	0.913683508734283	-5.01660097771035
sp|P62820|RAB1A_HUMAN	-0.0594610950777525	13.7838101168672	-0.53670338656411	0.599732586538664	0.913683508734283	-5.01668859334084
sp|P47755|CAZA2_HUMAN	-0.0464827975241491	12.6903618648359	-0.534864835520265	0.600970765067826	0.914667027121285	-5.01735182247759
sp|Q9NUQ8|ABCF3_HUMAN	0.139497417086007	9.03467528384372	0.534394348102406	0.601287821906683	0.914667027121285	-5.0175211974113
sp|P15531|NDKA_HUMAN	0.18807361330328	7.16970638209614	0.532431740483187	0.602611305414713	0.915488697479004	-5.01822621151904
sp|Q9Y385|UB2J1_HUMAN	-0.151719686540228	8.02015188888691	-0.532069617611486	0.602855661554322	0.915488697479004	-5.01835602597581
sp|P10515|ODP2_HUMAN	-0.123028926010441	11.3042773174929	-0.531568787979699	0.603193696747727	0.915488697479004	-5.0185354264136
sp|P39019|RS19_HUMAN	-0.10714438482117	11.2867191126691	-0.530848718723873	0.603679873311379	0.915535614803305	-5.01879307942954
sp|Q02809|PLOD1_HUMAN	0.126128308544112	10.7923304693625	0.529519117329387	0.604578106398353	0.915991345880049	-5.01926796369751
sp|P09543|CN37_HUMAN	-0.159506746783503	9.16361119484607	-0.528595271522372	0.605202615901898	0.915991345880049	-5.01959726255449
sp|Q8N5M1|ATPF2_HUMAN	0.125894118584281	8.94593128670294	0.527300477020566	0.606078421290413	0.915991345880049	-5.02005786630967
sp|Q96JB5|CK5P3_HUMAN	-0.0619374541532292	11.068400674452	-0.526778754607805	0.606431494415316	0.915991345880049	-5.02024315851764
sp|P06702|S10A9_HUMAN	-0.235141783985323	10.2519474313229	-0.526218254056025	0.60681092396028	0.915991345880049	-5.02044202915962
sp|Q9P003|CNIH4_HUMAN	0.084636475998062	10.6612525432925	0.526193308594475	0.606827813463849	0.915991345880049	-5.02045087536732
sp|Q13347|EIF3I_HUMAN	0.102740226311445	9.66762960800151	0.525689746400089	0.607168803609202	0.915991345880049	-5.02062936451351
sp|Q14694|UBP10_HUMAN	0.227183858457348	9.44565735766361	0.52491846092249	0.60769126788543	0.916092308633882	-5.02090243471837
sp|P46776|RL27A_HUMAN	-0.0891977712245406	12.9172543721011	-0.520957288488287	0.610378037577453	0.917058389514854	-5.02229887554309
sp|P48960|CD97_HUMAN	-0.1552696765749	11.4223556059467	-0.520789213451641	0.610492168011321	0.917058389514854	-5.02235790535798
sp|P08865|RSSA_HUMAN	0.0552819605104986	13.9518525245086	0.520575817004213	0.610637088816177	0.917058389514854	-5.02243282649839
sp|Q8WVM8|SCFD1_HUMAN	0.24260751085882	9.69890554504089	0.520529302583589	0.610668679717955	0.917058389514854	-5.02244915332893
sp|P05386|RLA1_HUMAN	-0.228048804009708	8.45407007941189	-0.519050072246997	0.611673737797982	0.917058389514854	-5.02296764917393
sp|Q6L8Q7|PDE12_HUMAN	0.418026113935886	8.0950346149265	0.519048110159462	0.611675071470517	0.917058389514854	-5.02296833598902
sp|P61313|RL15_HUMAN	-0.0520377133574232	13.203116694018	-0.519028785590273	0.61168820686649	0.917058389514854	-5.02297510028821
sp|P15090|FABP4_HUMAN	0.268397129805546	12.7093741816024	0.515934435143942	0.613793297223865	0.917058389514854	-5.02405514857084
sp|Q16576|RBBP7_HUMAN	0.172996364080685	8.84938820265169	0.514727385144874	0.614615413526758	0.917058389514854	-5.02447479187896
sp|O60610|DIAP1_HUMAN	0.121001191322055	11.1218656847914	0.514194430671474	0.61497857728411	0.917058389514854	-5.02465978162787
sp|P62140|PP1B_HUMAN	0.167192471424483	9.27668382263417	0.513287850367348	0.615596575884078	0.917058389514854	-5.02497403922561
sp|Q13243|SRSF5_HUMAN	-0.0748857993681717	8.62308478829161	-0.512640588732628	0.61603798679383	0.917058389514854	-5.02519808380217
sp|Q14738|2A5D_HUMAN	0.156481053765679	10.2010521076416	0.512000228386865	0.616474842716453	0.917058389514854	-5.02541947499475
sp|P11279|LAMP1_HUMAN	-0.136347905469298	12.415159510747	-0.511568119270514	0.616769714031251	0.917058389514854	-5.02556871896578
sp|Q16186|ADRM1_HUMAN	0.173143271657258	8.70294116467524	0.511264960066158	0.616976630799045	0.917058389514854	-5.02567335404142
sp|Q6ICG6|K0930_HUMAN	0.0601909179032898	11.0313909365045	0.509428733158201	0.61823063971871	0.917058389514854	-5.02630586466206
sp|Q02218|ODO1_HUMAN	-0.0746638776105844	13.5918201898477	-0.509252013084275	0.618351391737976	0.917058389514854	-5.02636662380867
sp|P31948|STIP1_HUMAN	0.0766568553287019	13.3862364425028	0.509164084000221	0.618411477534701	0.917058389514854	-5.02639684773986
sp|Q9Y2L9|LRCH1_HUMAN	-0.148648908452818	9.58668004204536	-0.508275457685288	0.619018873443465	0.917058389514854	-5.02670201720228
sp|Q96FZ7|CHMP6_HUMAN	-0.0706109687597536	7.78549926239711	-0.50803766426076	0.619181459481333	0.917058389514854	-5.02678359348142
sp|O95299|NDUAA_HUMAN	-0.188317632508506	10.042699388417	-0.507826687012429	0.619325727831243	0.917058389514854	-5.02685593991159
sp|P67809|YBOX1_HUMAN	-0.0881768491227763	9.75293516364709	-0.506932516988573	0.619937350513335	0.917058389514854	-5.0271622431638
sp|Q96LJ7|DHRS1_HUMAN	-0.164506759983652	8.74482172508111	-0.50639506783197	0.620305112249112	0.917058389514854	-5.02734610228927
sp|P13747|HLAE_HUMAN	0.385921888370687	10.3965080509764	0.505908150126705	0.620638387548151	0.917058389514854	-5.02751251448779
sp|O15533|TPSN_HUMAN	0.153760792697019	11.5472759937127	0.505745230697648	0.620749918522419	0.917058389514854	-5.02756816086894
sp|P07948|LYN_HUMAN	0.110585684265127	10.347454617644	0.505693580414911	0.62078527916038	0.917058389514854	-5.02758579885634
sp|A3KMH1|VWA8_HUMAN	-0.146359861728058	11.0695595195117	-0.504657691151555	0.621494670990994	0.917058389514854	-5.02793918109247
sp|Q8N8Y2|VA0D2_HUMAN	0.0851244474634907	11.3642274357939	0.504576441797525	0.621550328214576	0.917058389514854	-5.02796686922857
sp|Q96EC8|YIPF6_HUMAN	0.0724270335531951	8.66344843018816	0.504243764623063	0.621778242893212	0.917058389514854	-5.02808019459145
sp|P45954|ACDSB_HUMAN	0.279264162110366	7.98929043749265	0.503901523783031	0.622012751515793	0.917058389514854	-5.02819670349119
sp|Q9UFN0|NPS3A_HUMAN	-0.111550931215081	9.57031937347193	-0.501093943119521	0.62393815182539	0.918899049862765	-5.02914964161848
sp|Q9Y6N5|SQOR_HUMAN	0.086540544356664	14.626058222083	0.500088704750257	0.624628224092991	0.918899049862765	-5.0294896020406
sp|P11234|RALB_HUMAN	-0.0779760979712165	12.3846648950373	-0.500083170191383	0.624632024446743	0.918899049862765	-5.02949147196549
sp|Q8WZ60|KLHL6_HUMAN	-0.167127822186131	8.11199740014644	-0.49896651707613	0.625399010305596	0.919211272448068	-5.02986834461583
sp|Q96I24|FUBP3_HUMAN	-0.0584259075831941	9.7605192339183	-0.498105303911955	0.625990851436274	0.919211272448068	-5.03015845708681
sp|P50452|SPB8_HUMAN	0.236258924117646	8.65034242797032	0.497778457364866	0.626215536177948	0.919211272448068	-5.03026843509957
sp|Q92520|FAM3C_HUMAN	-0.0766349998578484	9.43567489518251	-0.496717938953318	0.626944835057508	0.919363320533671	-5.03062480641401
sp|P29373|RABP2_HUMAN	-0.155999038613132	13.1940129518623	-0.495384341377599	0.62786249907723	0.919363320533671	-5.03107191271681
sp|Q8IZ81|ELMD2_HUMAN	-0.0618753489269643	9.1410324643338	-0.495171500049451	0.628009016738491	0.919363320533671	-5.03114316447545
sp|O94925|GLSK_HUMAN	-0.106614092189988	12.0537473079781	-0.49496993287677	0.628147788370594	0.919363320533671	-5.03121061510832
sp|Q13867|BLMH_HUMAN	0.148677597333993	8.58832604831889	0.491998758605492	0.630195020763057	0.920926769326302	-5.03220182137412
sp|O43143|DHX15_HUMAN	0.0465579171084034	12.4703096075846	0.491426912457573	0.630589402754575	0.920926769326302	-5.03239193978986
sp|Q8NE86|MCU_HUMAN	-0.0713571835293312	10.2884053773321	-0.491347662151972	0.630644068081692	0.920926769326302	-5.03241827102889
sp|P52565|GDIR1_HUMAN	0.110962871610631	9.74562138805319	0.489778242086458	0.631727084718752	0.920926769326302	-5.03293888187027
sp|Q562R1|ACTBL_HUMAN	-0.247358841403955	8.70480129213691	-0.489436840956726	0.631962793032911	0.920926769326302	-5.03305192140046
sp|O00571|DDX3X_HUMAN	0.046833636941658	13.0332007964535	0.489420568733604	0.631974028647935	0.920926769326302	-5.03305730733072
sp|P04040|CATA_HUMAN	0.0755674202035195	12.7508207810135	0.48806977151074	0.632907052802887	0.920926769326302	-5.03350381009987
sp|P61163|ACTZ_HUMAN	0.0849633809665349	10.5149207280826	0.487351105602982	0.633403714529821	0.920926769326302	-5.03374088284994
sp|Q96BR1|SGK3_HUMAN	0.132229817448616	8.52830793192478	0.487038598624129	0.633619741639953	0.920926769326302	-5.03384386817933
sp|Q9Y5X3|SNX5_HUMAN	0.111540210194647	9.78129018701609	0.486561547452004	0.633949580167537	0.920926769326302	-5.03400095659539
sp|P07814|SYEP_HUMAN	0.100975002556142	9.98328748720918	0.486122239213703	0.634253394090964	0.920926769326302	-5.0341454864906
sp|Q15833|STXB2_HUMAN	0.0582162984286558	11.9173079132378	0.484624767828313	0.635289518525372	0.921765672261561	-5.03463720826085
sp|Q96T37|RBM15_HUMAN	0.406582778301463	6.33189137402442	0.483683999712204	0.635940856165966	0.922045466293985	-5.03494538460428
sp|Q93084|AT2A3_HUMAN	-0.166811774802985	9.20826293634943	-0.481713817166159	0.637305916093652	0.922253692412134	-5.03558892043005
sp|P62851|RS25_HUMAN	-0.113734777563506	11.3655240725349	-0.480223017505497	0.638339738238844	0.922253692412134	-5.03607420168941
sp|P36957|ODO2_HUMAN	-0.0780544421873604	14.2704330377305	-0.480217844905364	0.638343326630792	0.922253692412134	-5.03607588295541
sp|Q96BI1|S22AI_HUMAN	-0.0711128959327265	9.34350625280566	-0.4794481658824	0.63887738122942	0.922253692412134	-5.03632586093825
sp|P51665|PSMD7_HUMAN	0.122188995781942	9.21773015503554	0.478324675169528	0.639657306525862	0.922253692412134	-5.03669006169851
sp|P00156|CYB_HUMAN	-0.0798756362671824	9.48875068027347	-0.478313947199084	0.639664755993597	0.922253692412134	-5.03669353543108
sp|P11142|HSP7C_HUMAN	-0.0853806042711245	14.8975425341054	-0.478091258235291	0.639819399574698	0.922253692412134	-5.03676562560294
sp|P53004|BIEA_HUMAN	0.0737066102263739	11.6297751696703	0.477709425217888	0.640084599117862	0.922253692412134	-5.03688916002491
sp|Q9NX47|MARH5_HUMAN	-0.281664090559902	7.48663662257129	-0.477526147110571	0.640211911788831	0.922253692412134	-5.03694842242224
sp|O94886|CSCL1_HUMAN	-0.101159689392681	10.9580534001681	-0.475129850348787	0.641877558751162	0.923225257349766	-5.03772125382582
sp|Q13303|KCAB2_HUMAN	0.0979078148958799	11.3375510088727	0.475096183207647	0.641900974771052	0.923225257349766	-5.03773208531649
sp|P35527|K1C9_HUMAN	0.137635283808796	12.8725085216509	0.474432418548023	0.642362713948097	0.923225257349766	-5.03794548348775
sp|Q13510|ASAH1_HUMAN	-0.135785059599026	12.440012617577	-0.473767994550944	0.642825065211027	0.923225257349766	-5.03815880741148
sp|Q92879|CELF1_HUMAN	-0.0637602464151321	9.97097290581804	-0.473126863311103	0.643271353171733	0.923225257349766	-5.03836438129374
sp|Q03405|UPAR_HUMAN	-0.117714253763435	10.5230321955913	-0.472596160293083	0.643640880559111	0.923225257349766	-5.03853434542776
sp|P62906|RL10A_HUMAN	-0.127422001725982	11.0657851105174	-0.47135249201354	0.644507226575919	0.923267976800822	-5.03893192927936
sp|Q96CM8|ACSF2_HUMAN	0.0973198199264242	9.21031444742802	0.470323081458757	0.645224724430847	0.923267976800822	-5.03926025829913
sp|Q15070|OXA1L_HUMAN	0.103709938760895	11.6934091018242	0.469470320842517	0.645819374800694	0.923267976800822	-5.03953172392704
sp|O00483|NDUA4_HUMAN	-0.0740731037237339	8.92459311848561	-0.468983062617754	0.646159264278959	0.923267976800822	-5.03968662441166
sp|P23246|SFPQ_HUMAN	-0.0462435630770415	11.961192239317	-0.468789893303043	0.646294033188799	0.923267976800822	-5.03974799067892
sp|Q9UBV8|PEF1_HUMAN	-0.135343518744124	9.3996099975105	-0.46860173785415	0.646425316427428	0.923267976800822	-5.03980774082886
sp|P62263|RS14_HUMAN	0.0455720895329303	12.8955475336356	0.465895691112859	0.648314776052097	0.924659210279695	-5.04066452117833
sp|P31949|S10AB_HUMAN	-0.118384384620384	12.5045415848683	-0.465482283118722	0.6486036539519	0.924659210279695	-5.04079499402325
sp|P33993|MCM7_HUMAN	0.164287723079271	8.21124452017807	0.465231690581071	0.648778789510019	0.924659210279695	-5.04087402770804
sp|Q9UEU0|VTI1B_HUMAN	-0.0813065262888362	9.90446176417276	-0.463555914909517	0.649950518058054	0.924928953303506	-5.04140149620096
sp|P23588|IF4B_HUMAN	0.0719808906943076	11.6125545636674	0.463310368190407	0.650122288854614	0.924928953303506	-5.0414786312403
sp|Q09666|AHNK_HUMAN	-0.0826737586348187	12.6957686035289	-0.462987963087684	0.650347856773325	0.924928953303506	-5.04157985068928
sp|Q9HBL7|PLRKT_HUMAN	-0.142169877207708	9.42272785613034	-0.461906539467789	0.651104724498279	0.925350954746318	-5.04191887092897
sp|O60264|SMCA5_HUMAN	-0.0831871438323493	9.73644597563258	-0.458054695784965	0.653803790461013	0.928530665690041	-5.04312021695106
sp|Q9H3K2|GHITM_HUMAN	0.0550231041590461	11.6770669144214	0.455108035375079	0.655871970976463	0.930810538908728	-5.04403272127534
sp|Q15404|RSU1_HUMAN	0.160456742229954	8.85581814562375	0.454049978775869	0.656615307042745	0.930819162871919	-5.04435899281986
sp|P02545|LMNA_HUMAN	0.0489485209299758	15.4887705218287	0.453781800313066	0.656803775293512	0.930819162871919	-5.04444157469013
sp|P46777|RL5_HUMAN	-0.0541649449782025	12.8141634773977	-0.451753239710089	0.658230173299979	0.931163471317011	-5.04506472237436
sp|P09668|CATH_HUMAN	0.252799886166288	8.95270692102787	0.45041657572681	0.659170813204566	0.931163471317011	-5.04547386068975
sp|O75694|NU155_HUMAN	-0.158766059284321	8.95268925664996	-0.448193544180816	0.660736532398918	0.931163471317011	-5.04615172332465
sp|Q9H3P7|GCP60_HUMAN	0.248090544547121	6.63945694515613	0.447955482434509	0.660904301101259	0.931163471317011	-5.0462241234943
sp|Q9Y6M5|ZNT1_HUMAN	0.151926383297636	7.91883898171405	0.447647527776104	0.661121353279617	0.931163471317011	-5.04631772482066
sp|Q8TDQ1|CLM1_HUMAN	-0.110654992887381	8.32589436573206	-0.446998549546303	0.66157886858836	0.931163471317011	-5.04651477575112
sp|P62826|RAN_HUMAN	-0.118858133245395	11.971772810807	-0.446881566110473	0.661661354230211	0.931163471317011	-5.0465502664609
sp|P51553|IDH3G_HUMAN	-0.0792348437636203	8.78690861261963	-0.446483220240406	0.661942264142706	0.931163471317011	-5.04667105050042
sp|O15431|COPT1_HUMAN	-0.225047587413555	6.60892101905471	-0.445559145403697	0.662594116350087	0.931163471317011	-5.04695084362119
sp|P09769|FGR_HUMAN	-0.111733622130348	13.1275760275587	-0.445350706653674	0.662741190433315	0.931163471317011	-5.04701387795599
sp|P06703|S10A6_HUMAN	-0.147687814031098	9.48993952522203	-0.44485430461554	0.663091509009719	0.931163471317011	-5.04716388142744
sp|P25325|THTM_HUMAN	0.309762401394346	7.45640125805885	0.444699646762209	0.663200670128928	0.931163471317011	-5.04721058324447
sp|P35222|CTNB1_HUMAN	0.213045006914405	6.91962473478038	0.443367007639437	0.664141605977026	0.931163471317011	-5.04761235046763
sp|P63220|RS21_HUMAN	0.0642678588433636	10.1885335320852	0.443165330876566	0.66428405496004	0.931163471317011	-5.04767305128491
sp|P49279|NRAM1_HUMAN	0.176924586754369	9.70831783897773	0.442702584044724	0.6646109545834	0.931163471317011	-5.04781222861408
sp|Q03252|LMNB2_HUMAN	0.0879365489942696	10.5786335681661	0.442162066457897	0.66499288354344	0.931163471317011	-5.04797461918816
sp|O75439|MPPB_HUMAN	-0.162093559964758	11.2321207244588	-0.442078830386517	0.665051706597873	0.931163471317011	-5.04799960926213
sp|Q9UJZ1|STML2_HUMAN	-0.118886363506007	10.8215256570179	-0.440499248525475	0.666168432151876	0.931163471317011	-5.04847298991753
sp|P53701|CCHL_HUMAN	-0.08074936439243	9.21038158231453	-0.440419397747052	0.666224906498058	0.931163471317011	-5.04849687682818
sp|Q99805|TM9S2_HUMAN	-0.197686398647038	7.01190111646992	-0.439093073140912	0.667163254056348	0.931163471317011	-5.04889302898431
sp|Q9NYF8|BCLF1_HUMAN	0.192865502568507	8.62460579782154	0.439072090525919	0.667178103468544	0.931163471317011	-5.04889928690598
sp|P11215|ITAM_HUMAN	0.0798261034421763	14.1289367197926	0.438993820001149	0.667233496851225	0.931163471317011	-5.04892262801258
sp|Q96T76|MMS19_HUMAN	0.0656435540090001	8.2737013336437	0.437432732838747	0.668338724167671	0.93205906678307	-5.04938732301164
sp|P31930|QCR1_HUMAN	0.0511116174773907	14.198155584921	0.436033776000198	0.669329842891102	0.932794396433822	-5.04980239994716
sp|O95571|ETHE1_HUMAN	0.0851185422953318	11.6045564713494	0.434994556382814	0.670066512129384	0.932970134429078	-5.05010991114616
sp|Q9H7F0|AT133_HUMAN	-0.166825481645176	7.99682787311511	-0.433484382272207	0.671137652614922	0.932970134429078	-5.0505555189081
sp|Q96RQ9|OXLA_HUMAN	0.231167454888205	11.6099814044337	0.433217611628035	0.67132694548528	0.932970134429078	-5.05063407966685
sp|P21912|SDHB_HUMAN	-0.104315098729272	8.83330963831409	-0.433060244290941	0.671438619712933	0.932970134429078	-5.05068040058146
sp|Q13247|SRSF6_HUMAN	-0.103875192868182	10.7057615634614	-0.43258543617205	0.671775611463603	0.932970134429078	-5.05082006145712
sp|P29401|TKT_HUMAN	-0.0588573766123019	13.9952909117975	-0.428382409492204	0.674761861301956	0.935457001729509	-5.05204989849581
sp|P25398|RS12_HUMAN	0.19054399575595	8.66010147944422	0.428012686100098	0.675024822417674	0.935457001729509	-5.05215752759424
sp|P17812|PYRG1_HUMAN	0.269600315914012	6.71559828574203	0.426870928807574	0.675837160338674	0.935457001729509	-5.05248933472012
sp|Q14847|LASP1_HUMAN	-0.105944819505716	11.0518233817744	-0.426240261928047	0.676286046897271	0.935457001729509	-5.05267224638883
sp|Q9UK41|VPS28_HUMAN	0.202425208680784	7.69263124642245	0.425728071234087	0.676650700100873	0.935457001729509	-5.05282060430525
sp|O75558|STX11_HUMAN	0.0751066175213495	8.66403391398457	0.425143535808143	0.677066961660603	0.935457001729509	-5.05298970658805
sp|P40818|UBP8_HUMAN	0.167108947078724	7.03263714039803	0.424070690543138	0.677831244616829	0.935457001729509	-5.05329948962368
sp|Q15006|EMC2_HUMAN	-0.0918934672120919	10.7534605293151	-0.423525595319092	0.678219705202725	0.935457001729509	-5.05345659558483
sp|Q05209|PTN12_HUMAN	0.152138046966872	9.15946454519618	0.421210533926118	0.679870582146989	0.935457001729509	-5.0541216605325
sp|Q9P2J5|SYLC_HUMAN	0.0566817989337576	11.8298911543021	0.420958073895525	0.680050715192352	0.935457001729509	-5.05419397352154
sp|Q9Y2X3|NOP58_HUMAN	0.0649201186296295	8.90177934977911	0.42086872208939	0.680114473550231	0.935457001729509	-5.05421955682234
sp|P07919|QCR6_HUMAN	-0.159111967505128	7.56885502804917	-0.419808569501162	0.68087115505265	0.935457001729509	-5.05452270005295
sp|P38159|RBMX_HUMAN	-0.0697101601302528	12.3039607893442	-0.41970534499774	0.680944850339924	0.935457001729509	-5.05455217688443
sp|Q01432|AMPD3_HUMAN	0.160796279209002	11.0642894976636	0.419674740299951	0.680966700664955	0.935457001729509	-5.05456091502732
sp|Q9H3G5|CPVL_HUMAN	0.159831319600524	10.833382989171	0.418351972486553	0.681911378361693	0.935457001729509	-5.05493799804063
sp|Q9Y678|COPG1_HUMAN	0.0591860395426593	12.5372846349852	0.418061880045163	0.682118626888897	0.935457001729509	-5.05502054111471
sp|Q969Z0|TBRG4_HUMAN	-0.181765945418924	8.17843069807601	-0.417590236724681	0.68245563613488	0.935457001729509	-5.05515462456767
sp|P62330|ARF6_HUMAN	-0.0717758473475207	10.323298511578	-0.417390341621854	0.682598490878695	0.935457001729509	-5.0552114085617
sp|P46087|NOP2_HUMAN	-0.0516774781745468	10.833548754121	-0.416230385955601	0.68342770005493	0.935457001729509	-5.05554039682204
sp|Q96T83|SL9A7_HUMAN	-0.16799880135358	6.38619009276048	-0.415294822378054	0.684096808141641	0.935457001729509	-5.05580509733133
sp|Q9H0U3|MAGT1_HUMAN	-0.0651231964889352	11.7866805803594	-0.415128783371844	0.684215586737679	0.935457001729509	-5.05585201479427
sp|P04179|SODM_HUMAN	0.119832988294634	12.2045212169139	0.414189757741886	0.684887496213153	0.935457001729509	-5.0561170125548
sp|Q8N1S5|S39AB_HUMAN	-0.287695233220556	8.06586795630657	-0.412835850671235	0.685856755907094	0.935457001729509	-5.0564980694939
sp|Q460N5|PAR14_HUMAN	-0.419789798766427	6.65433867302685	-0.411184264670471	0.68703989912808	0.935457001729509	-5.05696127275673
sp|P55884|EIF3B_HUMAN	0.0650005959705329	12.5795067423073	0.411142287679085	0.687069981185546	0.935457001729509	-5.05697302218294
sp|P50897|PPT1_HUMAN	-0.10232840907287	11.5492162323637	-0.409181901144097	0.688475467789929	0.935457001729509	-5.05752044354113
sp|Q13488|VPP3_HUMAN	-0.0541144587358424	14.7756645536824	-0.40867157115367	0.688841541485593	0.935457001729509	-5.05766253316912
sp|P62917|RL8_HUMAN	0.0573490812444621	14.142522466132	0.40750403800869	0.689679348614629	0.935457001729509	-5.05798695983226
sp|Q04637|IF4G1_HUMAN	0.0795077126455261	12.81142761917	0.406810604148778	0.690177147726478	0.935457001729509	-5.05817922115447
sp|P61247|RS3A_HUMAN	-0.0412787302370443	14.0765963933927	-0.406781806677078	0.690197823937342	0.935457001729509	-5.05818719867391
sp|Q14247|SRC8_HUMAN	0.200461477117555	11.1845013483542	0.406268860654141	0.690566155433689	0.935457001729509	-5.05832920407962
sp|P62306|RUXF_HUMAN	-0.0627907112381152	7.85150168047446	-0.406188407599666	0.690623933781729	0.935457001729509	-5.0583514611755
sp|P08195|4F2_HUMAN	-0.0530670910022071	14.5593371377818	-0.405800175447193	0.6909027755327	0.935457001729509	-5.05845880439363
sp|O94973|AP2A2_HUMAN	-0.0624383083832338	11.1910762370654	-0.404640646552851	0.691735865802837	0.935457001729509	-5.05877881299414
sp|O43592|XPOT_HUMAN	-0.344866555102815	8.23755095311062	-0.403036557291471	0.692889042387069	0.935457001729509	-5.0592200487364
sp|Q9P2E9|RRBP1_HUMAN	-0.0392538009482841	13.5167317010459	-0.402850144941017	0.693023105078602	0.935457001729509	-5.05927121485472
sp|P48444|COPD_HUMAN	-0.0474660977033867	12.259230308	-0.402571357656221	0.693223621186096	0.935457001729509	-5.0593476930481
sp|Q8TDJ6|DMXL2_HUMAN	0.141478640371362	8.21038408812379	0.402291076321598	0.693425235882828	0.935457001729509	-5.05942452934893
sp|Q96KA5|CLP1L_HUMAN	-0.122625859103151	8.13590741307374	-0.401968775883014	0.693657105902156	0.935457001729509	-5.0595128206227
sp|P48651|PTSS1_HUMAN	-0.0835054787476146	12.3377485101319	-0.401905889860585	0.693702351195474	0.935457001729509	-5.05953003967635
sp|Q99829|CPNE1_HUMAN	0.114871297883536	9.4727205083508	0.401697411442875	0.693852356092943	0.935457001729509	-5.05958710523469
sp|Q99873|ANM1_HUMAN	0.0979549344387287	10.013882023158	0.401377608269215	0.694082487481102	0.935457001729509	-5.05967458725285
sp|O95070|YIF1A_HUMAN	0.0600945593685651	8.51578863594224	0.401368843469941	0.694088795098904	0.935457001729509	-5.05967698390858
sp|Q15904|VAS1_HUMAN	-0.0484582280982604	12.9753184081343	-0.40121719632826	0.694197932200459	0.935457001729509	-5.05971844242346
sp|Q9H0E2|TOLIP_HUMAN	-0.0553562460799757	11.3574239691954	-0.400600795416661	0.694641614634613	0.935457001729509	-5.05988680266362
sp|Q9BXJ9|NAA15_HUMAN	0.0572281317218835	10.9511401511313	0.399596566170871	0.695364702300406	0.935457001729509	-5.0601605544143
sp|Q92896|GSLG1_HUMAN	-0.0853760780247104	12.0220735050546	-0.398459560254945	0.696183765473376	0.935457001729509	-5.06046969638236
sp|Q9BUM1|G6PC3_HUMAN	-0.119450485644848	8.26961857183035	-0.397242844430059	0.697060684179132	0.935457001729509	-5.0607995641438
sp|P48643|TCPE_HUMAN	0.0744678737536244	13.2376739970116	0.397013031693858	0.697226366598533	0.935457001729509	-5.06086175951113
sp|P55735|SEC13_HUMAN	-0.0830696568152174	10.9963871229247	-0.395719249616972	0.698159411102986	0.935457001729509	-5.06121125036557
sp|P02538|K2C6A_HUMAN	0.186265015931724	8.39657738381745	0.395582031268506	0.698258399361084	0.935457001729509	-5.0612482523763
sp|P40121|CAPG_HUMAN	0.0760443565830293	14.9738556440346	0.395462985456212	0.698344282699131	0.935457001729509	-5.06128034392854
sp|O95486|SC24A_HUMAN	-0.189025195686757	9.0309236725311	-0.39501269531423	0.698669174660536	0.935457001729509	-5.0614016452503
sp|Q14152|EIF3A_HUMAN	-0.0727314658962737	12.7153174744884	-0.394990156523465	0.698685438387729	0.935457001729509	-5.06140771333274
sp|P49207|RL34_HUMAN	0.0574663244564686	12.2004837583076	0.39014066193337	0.702188328883773	0.939327829600535	-5.06270551616378
sp|Q99541|PLIN2_HUMAN	-0.071719869032755	11.0340640859514	-0.389694826194135	0.702510718905621	0.939327829600535	-5.06282404740386
sp|Q96SB3|NEB2_HUMAN	-0.0965652615408281	10.1446411098284	-0.386947470276479	0.704498676862365	0.940630769206952	-5.06355156169956
sp|P12236|ADT3_HUMAN	-0.0866777253871724	12.9669713485843	-0.386878809703353	0.704548387666657	0.940630769206952	-5.06356967931648
sp|P62273|RS29_HUMAN	-0.084090878239639	8.57972656075599	-0.38640923855553	0.704888398406204	0.940630769206952	-5.06369350232936
sp|Q7Z3B4|NUP54_HUMAN	-0.0703077221384039	9.43419987937771	-0.385354554093467	0.705652320637352	0.941025740584692	-5.06397108325804
sp|P62873|GBB1_HUMAN	-0.045674681956223	12.1033937841604	-0.384118510271178	0.706548022408999	0.941454738347339	-5.06429545721221
sp|P42765|THIM_HUMAN	0.0734085340480242	12.7770344686483	0.382806005138571	0.707499625167946	0.941454738347339	-5.06463878760908
sp|P10599|THIO_HUMAN	0.151523514609966	9.35730588616304	0.382733181609811	0.707552439098686	0.941454738347339	-5.06465780362115
sp|Q13464|ROCK1_HUMAN	-0.0952086433568979	11.1901715213691	-0.381890141105123	0.708163952221682	0.941454738347339	-5.06487768607243
sp|P46939|UTRO_HUMAN	-0.127440290345932	10.0718327228019	-0.381293094820589	0.7085971556209	0.941454738347339	-5.06503312287679
sp|P08574|CY1_HUMAN	-0.0543386975044697	11.6849367922679	-0.38103710127107	0.708782930809484	0.941454738347339	-5.06509969654091
sp|Q9HD45|TM9S3_HUMAN	-0.124864987703248	10.015900253192	-0.380257968844224	0.709348467323552	0.941584005140371	-5.06530205003027
sp|Q13263|TIF1B_HUMAN	-0.152299427393762	8.50955041034355	-0.377838974877832	0.711105433933433	0.942785780180411	-5.06592773461518
sp|Q9UBR2|CATZ_HUMAN	-0.052240281762348	13.4740940261505	-0.377720592631151	0.711191461230076	0.942785780180411	-5.06595825503183
sp|Q16643|DREB_HUMAN	0.229675687195487	10.2810260900942	0.374225507170789	0.713733139684438	0.94553184710501	-5.06685513669051
sp|Q14980|NUMA1_HUMAN	-0.0619673381004695	9.15351013464906	-0.372419881344595	0.715047600487942	0.946644650310615	-5.06731530205907
sp|P61978|HNRPK_HUMAN	-0.0639498782244274	13.3577564496821	-0.371778686107157	0.715514603914537	0.946644650310615	-5.06747818971039
sp|Q00013|EM55_HUMAN	0.113332667607441	9.9792710770307	0.368710490257811	0.717750901321277	0.94714641490845	-5.06825384178029
sp|Q7L014|DDX46_HUMAN	0.200846610311435	9.57743236455584	0.368559901673492	0.717860729141765	0.94714641490845	-5.06829174993572
sp|Q9NQR4|NIT2_HUMAN	-0.292958704937956	8.1543835203458	-0.367309335303002	0.718773046221602	0.94714641490845	-5.06860597603646
sp|Q15149|PLEC_HUMAN	-0.0518726731518537	14.6744969490254	-0.36616603951882	0.719607495744135	0.94714641490845	-5.06889233772289
sp|Q9Y3U8|RL36_HUMAN	0.0443119078384058	13.1979194168554	0.364875684316218	0.720549723395145	0.94714641490845	-5.06921448806344
sp|Q9Y5Y6|ST14_HUMAN	-0.177608672236601	8.04512548964006	-0.364667590167672	0.720701719485483	0.94714641490845	-5.06926633706996
sp|P63241|IF5A1_HUMAN	0.0748444355520501	11.133350908885	0.36436102260597	0.720925664784296	0.94714641490845	-5.06934266929984
sp|Q9BQB6|VKOR1_HUMAN	0.0741430282271089	10.4499165512787	0.364122936743649	0.721099603013981	0.94714641490845	-5.06940190709449
sp|P46459|NSF_HUMAN	0.0392171677919784	12.8236703409078	0.363873171589338	0.72128209095881	0.94714641490845	-5.06946401021763
sp|P08754|GNAI3_HUMAN	-0.123674909013301	11.9969418163255	-0.362607352139313	0.722207217080573	0.94714641490845	-5.06977811226425
sp|Q9UKE5|TNIK_HUMAN	-0.157237454269383	9.14494292807974	-0.362014611212861	0.72264057759979	0.94714641490845	-5.06992482877253
sp|Q9NS69|TOM22_HUMAN	0.13027337091576	7.8323385309681	0.360409449437992	0.723814626722763	0.94714641490845	-5.07032096634619
sp|Q9HB71|CYBP_HUMAN	0.122437011677919	10.1759467937405	0.359258728272226	0.724656731928091	0.94714641490845	-5.07060389570856
sp|O95479|G6PE_HUMAN	-0.049670394199401	11.3510225547086	-0.35879373468061	0.724997122059247	0.94714641490845	-5.0707179738654
sp|P40925|MDHC_HUMAN	-0.0568179400411921	13.1472684108837	-0.358588635624153	0.725147280251511	0.94714641490845	-5.07076824556152
sp|P36776|LONM_HUMAN	-0.0523684679119665	13.6465452802169	-0.358308781008281	0.725352187765989	0.94714641490845	-5.07083679529467
sp|Q9H3U1|UN45A_HUMAN	-0.0686025792187586	10.4494632333985	-0.356770274813808	0.726479059611538	0.94714641490845	-5.0712127159192
sp|P27635|RL10_HUMAN	-0.056297974057177	13.3552193071828	-0.356593036077624	0.726608919511695	0.94714641490845	-5.07125592124783
sp|P49589|SYCC_HUMAN	-0.229338005836969	8.83118027205427	-0.356481371680171	0.72669073864481	0.94714641490845	-5.07128313081821
sp|Q16134|ETFD_HUMAN	-0.179275643810334	7.8052056203772	-0.355793412443072	0.727194898738916	0.94714641490845	-5.07145058423718
sp|Q16822|PCKGM_HUMAN	-0.0558134800720218	13.1194885014525	-0.355152048702903	0.727665029962702	0.94714641490845	-5.0716064116123
sp|P21964|COMT_HUMAN	0.047787436772218	12.9298964297022	0.355032648569944	0.72775256496754	0.94714641490845	-5.07163539106855
sp|P53582|MAP11_HUMAN	-0.120251159564029	8.52469229887439	-0.354713626441157	0.727986466787886	0.94714641490845	-5.07171277386137
sp|O95249|GOSR1_HUMAN	-0.04168627421409	9.6015808052179	-0.354622060034357	0.728053606970192	0.94714641490845	-5.07173497188978
sp|Q12931|TRAP1_HUMAN	0.0479910522985172	12.7237581837571	0.354512270249425	0.728134112316811	0.94714641490845	-5.07176158035244
sp|P42766|RL35_HUMAN	-0.0398607819799182	11.6330260521088	-0.354505042981432	0.72813941195846	0.94714641490845	-5.07176333165842
sp|P35270|SPRE_HUMAN	0.110241457333263	9.34737216915709	0.353557251420631	0.728834537257849	0.947257900776937	-5.07199269771722
sp|P46926|GNPI1_HUMAN	-0.0876817824221039	10.0916767744471	-0.351896341886026	0.730053270178242	0.947257900776937	-5.07239319255236
sp|Q99943|PLCA_HUMAN	-0.179437651894716	6.20403545090388	-0.351563413768756	0.730297655350797	0.947257900776937	-5.07247324985326
sp|Q6YN16|HSDL2_HUMAN	0.0492223015006577	8.49103262130004	0.350932408918168	0.73076092635446	0.947257900776937	-5.07262478085588
sp|P58335|ANTR2_HUMAN	-0.127171107058871	8.19687812996031	-0.350426320973212	0.731132564554623	0.947257900776937	-5.07274612185327
sp|Q14699|RFTN1_HUMAN	0.104892343785066	10.3638197107027	0.34970734993325	0.731660650524751	0.947257900776937	-5.07291821011928
sp|Q16658|FSCN1_HUMAN	-0.0636703248342823	12.5755323347818	-0.348970104382223	0.732202305466567	0.947257900776937	-5.07309431386563
sp|O60568|PLOD3_HUMAN	0.0354602022583066	12.6291279601987	0.348543429570892	0.732515851388829	0.947257900776937	-5.07319606656847
sp|P23469|PTPRE_HUMAN	0.0736974571613782	12.2510912817339	0.348277135414641	0.732711565185548	0.947257900776937	-5.07325951030864
sp|O60762|DPM1_HUMAN	-0.0856774886777831	11.1786741114372	-0.34797247291763	0.732935501545954	0.947257900776937	-5.07333203706739
sp|Q9Y5S9|RBM8A_HUMAN	0.254721160261787	8.13914164619127	0.346336923553077	0.734138111061226	0.948202788274969	-5.07372032915874
sp|Q15366|PCBP2_HUMAN	-0.0620278287569107	12.0785006642453	-0.343349894376017	0.736336319510984	0.950011074862452	-5.07442485761247
sp|O43615|TIM44_HUMAN	0.0651806934620591	10.7874213836543	0.343150725920078	0.736482976484616	0.950011074862452	-5.07447162181481
sp|Q15477|SKIV2_HUMAN	0.16841400454182	8.43990760322594	0.341782167273786	0.737490997101906	0.95007403048651	-5.07479223798921
sp|P62241|RS8_HUMAN	0.0452092680622584	13.1298911745347	0.341516974715753	0.737686384322385	0.95007403048651	-5.07485422048509
sp|Q9Y5X2|SNX8_HUMAN	-0.0528180079519469	10.6575382043768	-0.340723623429826	0.738271017728838	0.95007403048651	-5.07503936664437
sp|P60953|CDC42_HUMAN	-0.0945496679463922	9.53909566785533	-0.340519405520656	0.738421536375144	0.95007403048651	-5.07508695727068
sp|P02649|APOE_HUMAN	0.0478776803810437	13.9746725379301	0.338772554535151	0.739709504874601	0.950157421143244	-5.0754929001748
sp|Q6ISS4|LAIR2_HUMAN	0.0713327302841194	9.02061846084536	0.33850129188372	0.739909581884904	0.950157421143244	-5.07555575446659
sp|Q96DZ7|T4S19_HUMAN	-0.290395437872124	5.93072491743114	-0.338218720314472	0.74011802082804	0.950157421143244	-5.07562117676185
sp|Q8NEW0|ZNT7_HUMAN	0.0463978069220108	10.8937863893385	0.337469869348471	0.74067051304987	0.950157421143244	-5.07579429567798
sp|P35268|RL22_HUMAN	-0.0691932363073651	11.7057347395912	-0.336192789145672	0.741613067539193	0.950157421143244	-5.07608866403329
sp|P30044|PRDX5_HUMAN	-0.0585054095594888	11.2414070596428	-0.335927567690957	0.741808869298893	0.950157421143244	-5.0761496608831
sp|O15127|SCAM2_HUMAN	-0.0446213722527897	11.3600682434432	-0.334519347471865	0.742848808538089	0.950157421143244	-5.07647274054637
sp|P35908|K22E_HUMAN	-0.114508738006931	12.4565039656998	-0.333799043594593	0.743380938121258	0.950157421143244	-5.07663748202371
sp|P13647|K2C5_HUMAN	-0.134256637517309	9.80199167408745	-0.333572147930599	0.7435485870475	0.950157421143244	-5.07668930357153
sp|Q16706|MA2A1_HUMAN	-0.0595424723193521	9.45191020633408	-0.333053060523556	0.743932181596771	0.950157421143244	-5.07680773013425
sp|O43488|ARK72_HUMAN	0.0417504615596265	11.5074424444239	0.332909644775388	0.744038175202858	0.950157421143244	-5.07684041770736
sp|Q8TCJ2|STT3B_HUMAN	0.0488736620552146	13.3906558628935	0.332750079685452	0.744156110542322	0.950157421143244	-5.07687676986661
sp|P06280|AGAL_HUMAN	0.096046619745664	9.35744802828376	0.331048073347068	0.745414484903333	0.950441337378457	-5.07726345950344
sp|P08559|ODPA_HUMAN	-0.0688169353230137	12.6606019551178	-0.330720852431145	0.745656501330821	0.950441337378457	-5.07733758033336
sp|Q07021|C1QBP_HUMAN	-0.169490206272474	8.28054083920737	-0.32948923680162	0.746567667849046	0.950441337378457	-5.07761591753
sp|P34810|CD68_HUMAN	-0.071772757600332	11.1743107312653	-0.329419245095947	0.74661946050046	0.950441337378457	-5.07763170465852
sp|Q7Z2W4|ZCCHV_HUMAN	0.0505590114898222	9.84655418611377	0.329087715161638	0.74686480414243	0.950441337378457	-5.07770643896238
sp|P17612|KAPCA_HUMAN	0.0633820878042464	9.86035572766629	0.328148560152014	0.747559965643677	0.950441337378457	-5.07791774541867
sp|Q9BZG1|RAB34_HUMAN	-0.115582355422434	9.30882158442433	-0.327535930299447	0.748013556254565	0.950441337378457	-5.07805526605194
sp|P35914|HMGCL_HUMAN	-0.096799540208762	8.60825959608729	-0.327338921962556	0.748159441606215	0.950441337378457	-5.07809943617077
sp|O14880|MGST3_HUMAN	-0.0870577057720787	14.0175412714055	-0.326466116564157	0.748805877128287	0.950560718465843	-5.07829480966491
sp|P10301|RRAS_HUMAN	-0.071817711431887	11.1503189860235	-0.325935760624085	0.749198776115545	0.950560718465843	-5.07841327774253
sp|P14868|SYDC_HUMAN	0.0396730439346218	12.1069674152626	0.32317250683213	0.751247018231253	0.951750409524647	-5.07902746439612
sp|O75323|NIPS2_HUMAN	0.0470540477046164	10.9747423863329	0.323086495864265	0.751310804516149	0.951750409524647	-5.07904649973967
sp|P00505|AATM_HUMAN	-0.0418458732551148	13.9410063499418	-0.322755533747156	0.751556265701213	0.951750409524647	-5.07911969962109
sp|Q86Y82|STX12_HUMAN	0.0471008965830126	10.7092001209848	0.3221151564082	0.752031286678506	0.951752622725283	-5.07926112495037
sp|Q9Y2J2|E41L3_HUMAN	0.055556326484826	9.77895214185678	0.319668575156798	0.75384707591601	0.952632791166189	-5.07979890850171
sp|Q9Y262|EIF3L_HUMAN	0.040831854575659	12.1803553582677	0.319535515574267	0.753945872659928	0.952632791166189	-5.07982804106681
sp|Q8WXF1|PSPC1_HUMAN	0.23544854278436	9.21064754803919	0.319094521546307	0.754273342635675	0.952632791166189	-5.079924508911
sp|P13693|TCTP_HUMAN	0.07955905132056	11.2290014872896	0.317631042354752	0.755360432354271	0.952632791166189	-5.08024370986793
sp|P20132|SDHL_HUMAN	-0.153593448056776	9.49233463263501	-0.315468674540277	0.756967647192268	0.952632791166189	-5.08071271122689
sp|O75821|EIF3G_HUMAN	0.0898255998332758	9.76224942201009	0.315247115445829	0.757132390513657	0.952632791166189	-5.08076058818649
sp|Q9P015|RM15_HUMAN	0.0375869677008822	10.3494996213446	0.31491907279877	0.757376333602249	0.952632791166189	-5.08083141468483
sp|Q8IY17|PLPL6_HUMAN	0.0449527338445979	12.0955760220119	0.314670283774632	0.757561359000163	0.952632791166189	-5.08088508157052
sp|P01112|RASH_HUMAN	-0.135756832875256	7.90528070783908	-0.314127962442425	0.757964738890304	0.952632791166189	-5.08100192276555
sp|P62937|PPIA_HUMAN	-0.0558694240528261	14.4131682351939	-0.313773130641329	0.758228703154332	0.952632791166189	-5.08107826296503
sp|Q3LXA3|TKFC_HUMAN	-0.193638319858392	6.82295971372568	-0.312117003207199	0.759461131739259	0.952632791166189	-5.08143345002773
sp|O75915|PRAF3_HUMAN	0.0760854840423306	14.8199452241778	0.312110862568152	0.759465702637101	0.952632791166189	-5.08143476356769
sp|P61160|ARP2_HUMAN	0.0536429994258416	13.9136888424981	0.311451400544766	0.759956639502654	0.952632791166189	-5.08157568098513
sp|Q96JC1|VPS39_HUMAN	-0.161706279661642	8.5468831520267	-0.311444736726862	0.759961600932868	0.952632791166189	-5.08157710345251
sp|P61916|NPC2_HUMAN	-0.178045547263778	9.30006027843628	-0.311338890964255	0.760040408029608	0.952632791166189	-5.08159969342259
sp|Q969V3|NCLN_HUMAN	0.0435095635145508	12.7895383139064	0.30884791987536	0.761895846969125	0.952632791166189	-5.08212914855813
sp|P19634|SL9A1_HUMAN	0.128201847021234	7.78257472601374	0.308036526447414	0.762500554368609	0.952632791166189	-5.08230070819243
sp|O94905|ERLN2_HUMAN	0.0382791882880404	9.62421876755163	0.306743930400239	0.763464219485786	0.952632791166189	-5.08257309695515
sp|P07711|CATL1_HUMAN	0.0705174044370604	8.6849291620265	0.30531240590512	0.76453193352386	0.952632791166189	-5.08287344906354
sp|P04899|GNAI2_HUMAN	-0.0352853268700404	14.6238851044787	-0.30517393088903	0.764635242580475	0.952632791166189	-5.08290242967448
sp|Q9UKW4|VAV3_HUMAN	0.204570428215646	6.76285782646112	0.3041596952433	0.765392052772726	0.952632791166189	-5.08311429923088
sp|P40616|ARL1_HUMAN	-0.0355201031764452	10.1156635202193	-0.303575230793679	0.765828285765116	0.952632791166189	-5.08323607664714
sp|Q01581|HMCS1_HUMAN	-0.137811500820183	8.60409722074026	-0.303370360135359	0.765981216759532	0.952632791166189	-5.08327870845975
sp|P41240|CSK_HUMAN	-0.180315505181611	8.63999846293142	-0.301820777794309	0.767138269376737	0.952632791166189	-5.08360024714516
sp|O75390|CISY_HUMAN	-0.0713229181522355	13.2324965701328	-0.30159651436052	0.767305771647788	0.952632791166189	-5.08364664780929
sp|P24534|EF1B_HUMAN	0.12023043692796	9.62099746616664	0.299735923186653	0.768695910267588	0.952632791166189	-5.08403030137276
sp|P05455|LA_HUMAN	-0.057399431445841	8.82050982863016	-0.298742232139088	0.769438683513055	0.952632791166189	-5.08423424418483
sp|Q9BVJ7|DUS23_HUMAN	0.125087192169129	9.26614962068551	0.298568995518894	0.769568200026419	0.952632791166189	-5.08426973070343
sp|P18031|PTN1_HUMAN	-0.0307914636287876	11.6382813991544	-0.298440824677229	0.769664028696104	0.952632791166189	-5.08429597273238
sp|Q9Y2T2|AP3M1_HUMAN	0.135960095409333	8.66034219242992	0.29804232662529	0.769961996067207	0.952632791166189	-5.08437749148297
sp|P61009|SPCS3_HUMAN	-0.146750985832952	9.10111302896338	-0.29787256580126	0.770088942090148	0.952632791166189	-5.08441218607472
sp|P61803|DAD1_HUMAN	-0.0323039397897062	11.9709377100438	-0.297147186764172	0.770631452603844	0.952632791166189	-5.08456021526314
sp|P61086|UBE2K_HUMAN	0.0833918661016053	7.5519975247996	0.296792615621209	0.770896681403111	0.952632791166189	-5.08463244398647
sp|P55060|XPO2_HUMAN	-0.0972134733430039	10.3461149985032	-0.296135922786788	0.771387983768911	0.952632791166189	-5.08476599310776
sp|P08571|CD14_HUMAN	-0.249647281034203	8.18188045210415	-0.296037230670163	0.771461828707056	0.952632791166189	-5.08478603860108
sp|Q969X1|LFG3_HUMAN	-0.0637665863925534	10.6688682769204	-0.296019583305193	0.771475033332584	0.952632791166189	-5.08478962228941
sp|O43586|PPIP1_HUMAN	0.0536583081345512	9.92161909608551	0.294989735388703	0.772245743068492	0.952632791166189	-5.08499839180286
sp|Q15717|ELAV1_HUMAN	-0.0323607487508148	11.1622466141515	-0.294879167930863	0.772328503518637	0.952632791166189	-5.0850207633633
sp|Q9UL25|RAB21_HUMAN	0.0324598537894367	12.7397953509021	0.293645323112314	0.773252238741737	0.952632791166189	-5.08526985247014
sp|P20340|RAB6A_HUMAN	0.040154407221058	13.0139517072751	0.293515669593186	0.773349326361573	0.952632791166189	-5.08529596732303
sp|Q92974|ARHG2_HUMAN	0.0513050729736992	11.981027260024	0.293457118549561	0.773393172055187	0.952632791166189	-5.08530775697403
sp|Q7Z4Q2|HEAT3_HUMAN	0.0726429729413844	9.0742399233655	0.293423159652261	0.773418602394444	0.952632791166189	-5.08531459376887
sp|O15498|YKT6_HUMAN	-0.0723606869955606	9.07780682568704	-0.293078550600109	0.773676680345314	0.952632791166189	-5.08538392836063
sp|P60866|RS20_HUMAN	-0.0795060691190415	10.913734757374	-0.29186716964835	0.774584104184908	0.952632791166189	-5.08562701940135
sp|P42679|MATK_HUMAN	-0.145139989161954	8.22446245108801	-0.29110261343103	0.775156995367632	0.952632791166189	-5.08577993498543
sp|P62136|PP1A_HUMAN	-0.0592379323695091	10.9414733101918	-0.291025385934379	0.775214870408995	0.952632791166189	-5.08579535897672
sp|Q9Y6A9|SPCS1_HUMAN	0.155674154569841	8.4473333228787	0.290826031273945	0.775364275136434	0.952632791166189	-5.08583515577286
sp|P61966|AP1S1_HUMAN	-0.0676761306196703	9.34520070087139	-0.290691794861347	0.775464882714595	0.952632791166189	-5.08586193801697
sp|Q96HV5|TM41A_HUMAN	-0.075091140957694	9.22771407140494	-0.288672148680298	0.776979071306648	0.95347238651735	-5.0862634198596
sp|P14324|FPPS_HUMAN	0.0748254272314934	10.9036964750367	0.28851545371838	0.777096589508671	0.95347238651735	-5.08629445380499
sp|Q9UNM6|PSD13_HUMAN	0.057155255360005	10.063837128833	0.286857768932414	0.778340166787657	0.95441589964023	-5.08662174773093
sp|O43617|TPPC3_HUMAN	-0.0359810658217832	10.778356311608	-0.284913746642829	0.77979935285066	0.955622485425154	-5.08700321071194
sp|Q9H7Z7|PGES2_HUMAN	0.0634681419858456	11.3658065633548	0.284024665937564	0.780466985136806	0.955858165109693	-5.08717681810152
sp|P61586|RHOA_HUMAN	-0.0828128096222649	10.5814441279192	-0.281792561825218	0.782143915775288	0.957328919430374	-5.08761031760582
sp|Q8IWA5|CTL2_HUMAN	-0.152960921204416	9.3509633741747	-0.281130084934618	0.782641836492416	0.957355677120589	-5.08773832968466
sp|Q86UE4|LYRIC_HUMAN	-0.037707049676829	12.2069916322848	-0.279671527674731	0.78373844245958	0.958114290447548	-5.08801912420312
sp|Q4G176|ACSF3_HUMAN	-0.105290284569012	9.39380840347889	-0.277104446920876	0.78566963905034	0.959651673655295	-5.08850983084627
sp|Q9NZ08|ERAP1_HUMAN	-0.0469760082367809	14.1974909252061	-0.276731367703328	0.785950425912616	0.959651673655295	-5.08858077514894
sp|Q9H089|LSG1_HUMAN	-0.101824467369138	8.55333609615929	-0.274196869094362	0.787858754998368	0.960959023838875	-5.08906023843459
sp|P02792|FRIL_HUMAN	0.0780609796995773	12.8426326888545	0.27371335457551	0.78822297388552	0.960959023838875	-5.08915121325865
sp|O15144|ARPC2_HUMAN	-0.0511276838974712	13.6282895319294	-0.273405772904432	0.788454693850892	0.960959023838875	-5.08920900336931
sp|Q99538|LGMN_HUMAN	0.138486733227003	8.24200502879167	0.271840206980789	0.789634450842562	0.961697620395753	-5.08950215745022
sp|P49810|PSN2_HUMAN	-0.0422614464759725	9.79708939287302	-0.271000735302749	0.790267268376048	0.961697620395753	-5.08965866582508
sp|P07355|ANXA2_HUMAN	0.0386358718518416	17.151515957809	0.270698209110915	0.790495358783779	0.961697620395753	-5.0897149508162
sp|P13798|ACPH_HUMAN	0.193879804162051	7.12131987296533	0.268963611602432	0.791803546343772	0.961743774615505	-5.09003647569438
sp|P16150|LEUK_HUMAN	-0.0347000262109489	11.4553212972054	-0.268751298374279	0.791963712085037	0.961743774615505	-5.09007569002644
sp|Q9BXS5|AP1M1_HUMAN	-0.040149635997329	11.4896588238069	-0.26874558637063	0.791968021264682	0.961743774615505	-5.09007674461369
sp|P51114|FXR1_HUMAN	-0.0465826692860016	8.0714388597621	-0.264443667371793	0.795215412353135	0.962897284864786	-5.09086471296282
sp|Q7Z3C6|ATG9A_HUMAN	-0.10441864489295	9.13871732742066	-0.264436730328426	0.795220652115855	0.962897284864786	-5.09086597346649
sp|Q96AB3|ISOC2_HUMAN	-0.0513463302650816	10.0315173955137	-0.264125239414539	0.795455941350055	0.962897284864786	-5.09092253966313
sp|Q92544|TM9S4_HUMAN	-0.0449340823470088	11.323500895653	-0.263449346691898	0.795966557700485	0.962897284864786	-5.09104505430722
sp|P63010|AP2B1_HUMAN	-0.0566520333263796	10.6988421033566	-0.263215693197607	0.796143098326925	0.962897284864786	-5.09108733508482
sp|P25774|CATS_HUMAN	-0.044665804620454	13.8201728566033	-0.262059617987512	0.797016759344803	0.962897284864786	-5.09129598789555
sp|Q9BUP3|HTAI2_HUMAN	-0.145704783153622	8.23711400327125	-0.261440485324995	0.797484761907145	0.962897284864786	-5.09140735854125
sp|Q08AM6|VAC14_HUMAN	-0.0579220548399881	9.77664426194845	-0.260635788160621	0.798093153277588	0.962897284864786	-5.0915517202222
sp|Q71UM5|RS27L_HUMAN	0.0729410737931957	9.8532015352735	0.259974563854697	0.79859317371221	0.962897284864786	-5.0916700142386
sp|Q92973|TNPO1_HUMAN	-0.0395559082031784	10.7241037093287	-0.258959419129615	0.799361008254228	0.962897284864786	-5.09185104780005
sp|Q9NUJ1|ABHDA_HUMAN	0.0401739128915342	10.5638919902354	0.2582678279356	0.799884236754591	0.962897284864786	-5.09197398066418
sp|O95861|BPNT1_HUMAN	0.0956250990347236	8.06266758823704	0.258183193372194	0.799948274509002	0.962897284864786	-5.09198900247461
sp|P50552|VASP_HUMAN	-0.0671016554488002	10.3598012858511	-0.258052348895116	0.800047279388022	0.962897284864786	-5.09201221652678
sp|Q16891|MIC60_HUMAN	-0.0328612367176504	12.7604904160681	-0.257587123724222	0.800399325833813	0.962897284864786	-5.09209466133641
sp|Q15758|AAAT_HUMAN	-0.122201298736814	11.3824760531982	-0.257275959202004	0.80063481617325	0.962897284864786	-5.09214972232292
sp|P11940|PABP1_HUMAN	-0.0483085195263442	12.2720392617281	-0.256976107746049	0.800861763744987	0.962897284864786	-5.09220271926519
sp|Q9UGP8|SEC63_HUMAN	0.144946594950862	7.77211262538292	0.256717168650284	0.801057761103325	0.962897284864786	-5.09224843608384
sp|Q6PCB7|S27A1_HUMAN	-0.0392638184468037	10.4677770716648	-0.255475207279223	0.80199802483101	0.962905101330157	-5.09246707700886
sp|Q12904|AIMP1_HUMAN	0.0443961390992769	10.4210483650613	0.255443674364358	0.802021901903537	0.962905101330157	-5.09247261458485
sp|P50148|GNAQ_HUMAN	-0.073103079574933	8.77021346257473	-0.254553866030748	0.802695758997451	0.962986963115398	-5.09262859777961
sp|P17844|DDX5_HUMAN	0.0573091123311311	12.3553976896889	0.254089084273646	0.803047805641234	0.962986963115398	-5.09270986015484
sp|P55010|IF5_HUMAN	0.0493768987243239	10.4695419220568	0.251082878323194	0.805325907814141	0.96473993485429	-5.0932319212824
sp|P31146|COR1A_HUMAN	0.0613650287287566	13.2478834255472	0.250837246909421	0.805512128501438	0.96473993485429	-5.09327430661213
sp|O00767|ACOD_HUMAN	0.119358549219228	6.69401262052981	0.250261290308095	0.805948826730586	0.96473993485429	-5.09337353099083
sp|Q8IWA4|MFN1_HUMAN	0.0884639034126025	9.10698305703384	0.249535786569079	0.806499009085341	0.964824216103879	-5.09349819819236
sp|Q9Y6D6|BIG1_HUMAN	-0.120033513225264	9.79543338172628	-0.247866630300464	0.807765208384868	0.965070853885853	-5.09378366011673
sp|Q12996|CSTF3_HUMAN	-0.093221175693083	7.53728442280604	-0.246802655284075	0.808572616958656	0.965070853885853	-5.09396463466003
sp|Q9Y3B3|TMED7_HUMAN	-0.0378105787553498	9.84806533880497	-0.246728884780079	0.80862860686333	0.965070853885853	-5.09397715396774
sp|P60660|MYL6_HUMAN	0.0530828634863649	12.3996020941062	0.244640751296904	0.810213895392576	0.965070853885853	-5.09432998844004
sp|Q96C19|EFHD2_HUMAN	0.0650799238719078	14.0260572381916	0.244522437806141	0.810303743627666	0.965070853885853	-5.09434989126379
sp|Q13573|SNW1_HUMAN	0.131976727817079	7.22673755550084	0.244042841901467	0.810667981047168	0.965070853885853	-5.09443047190502
sp|P04839|CY24B_HUMAN	-0.0422122052150087	13.6782327414057	-0.24336988918338	0.811179143224136	0.965070853885853	-5.0945432761917
sp|Q6P1M0|S27A4_HUMAN	0.0788885206868706	10.7182262766473	0.243126229677877	0.811364244394601	0.965070853885853	-5.09458404387931
sp|P07437|TBB5_HUMAN	0.0906401460708217	13.0488100923828	0.242808058678565	0.811605967409517	0.965070853885853	-5.09463721760342
sp|O00567|NOP56_HUMAN	-0.0375282529009642	10.9580860470743	-0.241613887496922	0.812513388495548	0.965070853885853	-5.09483617696133
sp|Q6PGP7|TTC37_HUMAN	-0.114529792076727	8.26304376850773	-0.240739083585405	0.813178307465423	0.965070853885853	-5.09498131129528
sp|P16189|1A31_HUMAN	-0.240049910705343	10.247501619315	-0.240557662952675	0.813316219949564	0.965070853885853	-5.09501134469782
sp|Q06830|PRDX1_HUMAN	0.0389759719494638	15.0447784052526	0.240510639461196	0.81335196735249	0.965070853885853	-5.09501912557935
sp|Q9BQE5|APOL2_HUMAN	-0.0342642250637031	12.0949080547861	-0.240416257357839	0.813423718218061	0.965070853885853	-5.09503473825371
sp|Q9H269|VPS16_HUMAN	0.034705210818176	9.33618947049801	0.238206964018507	0.815103754554365	0.965982777366398	-5.0953984676052
sp|O76094|SRP72_HUMAN	-0.0678440247262291	8.60515362136316	-0.237009440484163	0.816014794500847	0.965982777366398	-5.09559423485412
sp|P62829|RL23_HUMAN	-0.061542561793539	10.8520384601835	-0.236991174885035	0.816028692557665	0.965982777366398	-5.0955972132967
sp|P62913|RL11_HUMAN	0.0973419957409316	10.4314130059532	0.236879397672021	0.816113743781954	0.965982777366398	-5.09561543507197
sp|P62750|RL23A_HUMAN	-0.069070453182249	10.2954139044607	-0.235872730615631	0.816879824251	0.966320780334565	-5.09577915738265
sp|P13645|K1C10_HUMAN	-0.0983301392754594	12.7333769067324	-0.230752125036327	0.820779625358009	0.968684443923245	-5.09660127978086
sp|P49327|FAS_HUMAN	0.0749381731314234	13.1385397320849	0.23047856708319	0.820988103527754	0.968684443923245	-5.09664469744252
sp|Q12906|ILF3_HUMAN	-0.0681387204850346	11.5416505030147	-0.229842751876037	0.821472711600042	0.968684443923245	-5.09674541367625
sp|Q06136|KDSR_HUMAN	0.11811630907535	8.03495074659297	0.228619532883057	0.822405241530693	0.968684443923245	-5.09693840279149
sp|Q95604|1C17_HUMAN	0.147600973086414	9.60751816886708	0.228028024595147	0.822856282021161	0.968684443923245	-5.09703136019902
sp|P98179|RBM3_HUMAN	-0.0330655525113208	10.488394842409	-0.227917846716947	0.822940302696625	0.968684443923245	-5.09704864865839
sp|Q15121|PEA15_HUMAN	-0.140064330115031	6.1405635439088	-0.227741688368893	0.823074644167846	0.968684443923245	-5.09707627319303
sp|Q9BQA9|CQ062_HUMAN	0.0249015202517668	11.4752800335594	0.227724760365719	0.823087554065089	0.968684443923245	-5.09707892666929
sp|O94874|UFL1_HUMAN	-0.0427040015984446	12.2106894742443	-0.227560031644637	0.823213184815926	0.968684443923245	-5.09710473781312
sp|Q9BU23|LMF2_HUMAN	0.0433307966044829	10.5105592635652	0.224228527081439	0.825755037601165	0.969198440861728	-5.0976227772689
sp|P12004|PCNA_HUMAN	0.0882175235487876	7.82771890131357	0.223424495816333	0.826368797360904	0.969198440861728	-5.0977466683147
sp|Q96MW1|CCD43_HUMAN	0.0480555864425556	7.66709526885296	0.223363979883011	0.826414997148946	0.969198440861728	-5.09775597521578
sp|P15880|RS2_HUMAN	0.0503528854001587	12.5945291007225	0.22228010344855	0.8272425754942	0.969198440861728	-5.09792224440679
sp|Q00610|CLH1_HUMAN	-0.0214372499626929	14.7687891279246	-0.22215091067815	0.827341232987799	0.969198440861728	-5.09794200943882
sp|Q9Y6M9|NDUB9_HUMAN	-0.105675037972325	8.94994966299737	-0.221802461638698	0.827607339620665	0.969198440861728	-5.09799526144038
sp|O60716|CTND1_HUMAN	-0.132630457693846	8.55100746360925	-0.221638968378396	0.827732205155672	0.969198440861728	-5.09802021888333
sp|O43837|IDH3B_HUMAN	-0.0735878365969818	10.2554258656117	-0.221585774343845	0.827772832345317	0.969198440861728	-5.09802833508567
sp|Q9Y2Q9|RT28_HUMAN	-0.072820059196232	8.48396575791427	-0.220429163496589	0.828656325286637	0.969198440861728	-5.09820433040543
RRRRRsp|Q96JP5|ZFP91_HUMAN	0.0371736085096526	9.86494266288967	0.220170656473494	0.828853822284033	0.969198440861728	-5.09824354126833
sp|O43674|NDUB5_HUMAN	-0.0802660794591556	8.66293244306875	-0.220042906792541	0.828951426296455	0.969198440861728	-5.09826290176401
sp|P78527|PRKDC_HUMAN	-0.0480211657331822	12.9517161929596	-0.219259920249578	0.829549711835569	0.969334381465037	-5.09838132031336
sp|P05120|PAI2_HUMAN	-0.108507631135196	7.45653689672933	-0.217726369919338	0.830721825502106	0.969474504024242	-5.0986120418284
sp|P26599|PTBP1_HUMAN	0.0362677736293282	12.3462926294758	0.217600502122953	0.830818046569746	0.969474504024242	-5.09863090728103
sp|O00232|PSD12_HUMAN	0.0399083463768601	12.1700890783922	0.217210919681908	0.831115885100842	0.969474504024242	-5.09868923057487
sp|Q0VD83|APOBR_HUMAN	-0.029405974230249	13.4779649269185	-0.212825714433449	0.834470248967221	0.972085132221639	-5.09933858122338
sp|P18621|RL17_HUMAN	-0.0565320077203531	11.2939459497535	-0.211373024071354	0.83558219156578	0.972085132221639	-5.09955079700273
sp|P62899|RL31_HUMAN	0.0239738011966111	12.8248606540855	0.211026419935347	0.835847549022922	0.972085132221639	-5.09960121759874
sp|Q10567|AP1B1_HUMAN	-0.0266997833832328	10.9005397797467	-0.210654294836965	0.836132468178199	0.972085132221639	-5.09965525940091
sp|P52630|STAT2_HUMAN	-0.20866556762882	12.1728516163825	-0.207756665843784	0.838351862043687	0.972085132221639	-5.10007283109988
sp|Q8NEZ5|FBX22_HUMAN	0.125031914129809	7.59481634680052	0.20734696546806	0.838665781157488	0.972085132221639	-5.10013140936352
sp|Q14258|TRI25_HUMAN	-0.119412002778108	5.91818228213926	-0.206220987083581	0.839528670548572	0.972085132221639	-5.10029180907372
sp|P46782|RS5_HUMAN	0.0266395125671615	12.9823422682792	0.206201322333067	0.839543742460373	0.972085132221639	-5.10029460269135
sp|P46779|RL28_HUMAN	-0.0390961221686617	10.8501492694332	-0.205798398452222	0.839852575023269	0.972085132221639	-5.10035178476181
sp|P51571|SSRD_HUMAN	-0.0311196244955401	13.5614019293812	-0.205677335641675	0.839945372426181	0.972085132221639	-5.10036894405351
sp|Q9Y376|CAB39_HUMAN	0.0374759275175105	10.7682641020942	0.203931190266541	0.841284106156525	0.972085132221639	-5.10061532633111
sp|Q93050|VPP1_HUMAN	0.0282172898466211	12.6965262755362	0.203833043115835	0.841359368696268	0.972085132221639	-5.10062911309722
sp|P15559|NQO1_HUMAN	-0.0940400938478287	7.85394590883934	-0.203639588508728	0.841507720905607	0.972085132221639	-5.10065626845587
sp|Q6UX53|MET7B_HUMAN	-0.125634647422928	9.6377911062875	-0.203363198394235	0.841719683687597	0.972085132221639	-5.10069502114442
sp|Q9Y639|NPTN_HUMAN	-0.0263622369333358	10.6951125602045	-0.20306445184116	0.841948805852815	0.972085132221639	-5.10073684970311
sp|P62277|RS13_HUMAN	-0.0434224535413765	10.4053558427306	-0.202859080029579	0.842106323333086	0.972085132221639	-5.10076556914639
sp|P34897|GLYM_HUMAN	-0.0216679957753154	13.9288403573813	-0.202450907210879	0.842419407300685	0.972085132221639	-5.10082256292451
sp|Q9Y6U3|ADSV_HUMAN	-0.0666708793054251	9.16544671751453	-0.202382595512595	0.842471807651233	0.972085132221639	-5.10083209026209
sp|P61019|RAB2A_HUMAN	-0.0220672708405871	13.437856454518	-0.202130218768204	0.842665406814492	0.972085132221639	-5.10086726122885
sp|Q9H9B4|SFXN1_HUMAN	-0.0391577702600063	9.42077074148034	-0.201665898206172	0.84302161640703	0.972085132221639	-5.10093185470955
sp|Q92841|DDX17_HUMAN	0.0290085488000233	12.0813249160682	0.199867130648259	0.844401899762724	0.972172454622276	-5.10118069667869
sp|Q99798|ACON_HUMAN	0.0296796229932763	13.6937407379626	0.199864327097185	0.844404051480723	0.972172454622276	-5.10118108279572
sp|P49754|VPS41_HUMAN	-0.0645128337497081	8.99284093374411	-0.199677260942551	0.844547627163161	0.972172454622276	-5.10120683420053
sp|Q8N1B4|VPS52_HUMAN	0.12487828930001	7.55927988350286	0.197767274816007	0.846013892709919	0.972395236863868	-5.10146839194108
sp|Q9Y6E2|BZW2_HUMAN	-0.0241068278631893	9.22291278293244	-0.197405157691819	0.846291951012699	0.972395236863868	-5.1015176996767
sp|Q8NAV1|PR38A_HUMAN	-0.0772813622119006	7.59114526628862	-0.195239871528203	0.847955047199556	0.972395236863868	-5.10181066428107
sp|Q9NX40|OCAD1_HUMAN	-0.0295361097597766	8.99245290729585	-0.194953620344031	0.848174965122099	0.972395236863868	-5.10184915418342
sp|P62244|RS15A_HUMAN	-0.0278816365109904	13.1477599498204	-0.194592510974758	0.848452412951309	0.972395236863868	-5.10189762968701
sp|O95197|RTN3_HUMAN	0.0207528927572938	11.4023857468773	0.193550841135741	0.849252865972476	0.972395236863868	-5.10203696400888
sp|O96000|NDUBA_HUMAN	0.0443904240895368	9.93670594636311	0.192631034076826	0.849959818895314	0.972395236863868	-5.10215938054483
sp|P24557|THAS_HUMAN	-0.0255291166212661	13.2773756644301	-0.19253936146224	0.850030284728606	0.972395236863868	-5.10217154946373
sp|Q9BVG4|PBDC1_HUMAN	-0.0763305784909054	9.2455157325969	-0.191359301559754	0.850937477680969	0.972395236863868	-5.10232768082952
sp|A5A3E0|POTEF_HUMAN	-0.108601476899856	4.55674053417363	-0.19117211867197	0.85108139812676	0.972395236863868	-5.10235235903258
sp|P00558|PGK1_HUMAN	0.0410357857440751	13.4395142411187	0.191087861075401	0.851146183571971	0.972395236863868	-5.10236345973111
sp|Q8TBP6|S2540_HUMAN	-0.0632981242740556	10.257569017978	-0.190559651354587	0.851552347988808	0.972395236863868	-5.10243293912719
sp|P01023|A2MG_HUMAN	0.0376394652255847	9.90097042773978	0.189790497354015	0.852143863394489	0.972395236863868	-5.1025337701678
sp|O43399|TPD54_HUMAN	-0.0358342108324106	10.2665937973913	-0.188677249141696	0.853000166491077	0.972395236863868	-5.10267899232866
sp|P13995|MTDC_HUMAN	-0.0990702346914363	7.71028911158772	-0.188563589065764	0.853087603883197	0.972395236863868	-5.1026937714355
sp|Q9H0U6|RM18_HUMAN	-0.109823078426809	7.29479862563774	-0.188100319871998	0.853444012236675	0.972395236863868	-5.10275391836203
sp|P00338|LDHA_HUMAN	-0.0378367567655076	13.8116527957914	-0.187359808665165	0.854013780879183	0.972395236863868	-5.10284975482163
sp|Q99497|PARK7_HUMAN	0.106661566615328	8.14877306563704	0.186346858437246	0.85479330781176	0.972395236863868	-5.10298024196888
sp|Q5T653|RM02_HUMAN	-0.0422406763584213	9.8114239225587	-0.185947467838348	0.855100706439617	0.972395236863868	-5.10303149786921
sp|Q13576|IQGA2_HUMAN	-0.0282377085530712	12.3381986810977	-0.185785760272214	0.85522517470034	0.972395236863868	-5.10305221958068
sp|O60826|CCD22_HUMAN	-0.0478300347152949	9.79697800846528	-0.185626394748926	0.855347844167798	0.972395236863868	-5.10307262365206
sp|Q12965|MYO1E_HUMAN	-0.0201241273220596	11.2920196377589	-0.184738894991226	0.856031055930029	0.972395236863868	-5.10318593485113
sp|P38117|ETFB_HUMAN	-0.0274641650240302	11.8523073110901	-0.183303807499037	0.857136062424752	0.972395236863868	-5.10336801747399
sp|Q66K74|MAP1S_HUMAN	-0.0465797337724432	9.76884519261933	-0.183245232656314	0.857181171217651	0.972395236863868	-5.10337541942856
sp|Q9P253|VPS18_HUMAN	-0.0247802228750515	10.6557642564484	-0.182953493622075	0.857405848669361	0.972395236863868	-5.10341225074171
sp|Q13884|SNTB1_HUMAN	-0.0385528987502415	10.0402381385083	-0.182500563424126	0.857754689890142	0.972395236863868	-5.10346931648662
sp|P53992|SC24C_HUMAN	0.0403284729450384	9.81017398167699	0.181689682144334	0.858379297435265	0.972395236863868	-5.10357113024607
sp|P20674|COX5A_HUMAN	0.0382524964819115	10.5568103696564	0.181665853461264	0.858397653737483	0.972395236863868	-5.10357411534655
sp|Q96EY1|DNJA3_HUMAN	-0.168384796211392	6.16604776970807	-0.181190614114377	0.858763769602302	0.972395236863868	-5.10363356894024
sp|P51570|GALK1_HUMAN	-0.032448758034386	9.80360064911662	-0.177628317616104	0.861509164737679	0.972967628944222	-5.10407429228799
sp|Q9BQ67|GRWD1_HUMAN	0.0941527706283711	7.95391694783114	0.177327666135027	0.861740956599367	0.972967628944222	-5.10411109051876
sp|Q96RP9|EFGM_HUMAN	-0.0467117765943801	10.373319242418	-0.177184941501971	0.861850996959809	0.972967628944222	-5.10412853760631
sp|Q92499|DDX1_HUMAN	-0.0304282413301209	11.9231947661961	-0.177022408052178	0.861976313490046	0.972967628944222	-5.1041483891765
sp|Q15008|PSMD6_HUMAN	0.0222731041900399	12.5701895704406	0.176582561642624	0.86231546313668	0.972967628944222	-5.10420202047724
sp|O15254|ACOX3_HUMAN	0.140654704502115	8.09789139941324	0.176383188005495	0.86246920219988	0.972967628944222	-5.10422628679363
sp|O60524|NEMF_HUMAN	-0.10445245915388	8.3218722308876	-0.176140910012528	0.862656033022152	0.972967628944222	-5.10425573843718
sp|P62308|RUXG_HUMAN	0.0244788066763313	10.4038299634738	0.175245725481046	0.863346421478909	0.973200478472022	-5.10436420922195
sp|Q96HS1|PGAM5_HUMAN	0.0269897365756968	9.69045237078162	0.174365867233945	0.864025102625502	0.973232509599975	-5.1044702874573
sp|Q13596|SNX1_HUMAN	-0.0733027375950055	9.65332617191158	-0.173954116462639	0.864342745969943	0.973232509599975	-5.10451974696957
sp|O75208|COQ9_HUMAN	0.0335831815159029	8.84787587196722	0.172728319563996	0.86528852526376	0.973628367033981	-5.10466630143279
sp|Q96PK6|RBM14_HUMAN	0.066518948871904	8.59983812412196	0.172243548413676	0.865662615741799	0.973628367033981	-5.10472397559598
sp|Q9H583|HEAT1_HUMAN	0.0928944799836202	6.39014836465356	0.170813585537851	0.866766290174951	0.973938849884441	-5.10489316204869
sp|O43390|HNRPR_HUMAN	-0.0300125824035611	11.6126271287239	-0.170364149758546	0.867113233424454	0.973938849884441	-5.10494604746397
sp|P67936|TPM4_HUMAN	0.0460920369296431	11.6913265120245	0.169982369410036	0.867407972155147	0.973938849884441	-5.10499086296911
sp|Q96SQ9|CP2S1_HUMAN	0.0445525631616803	11.6297863899825	0.169376318664063	0.867875892089964	0.973938849884441	-5.10506179922611
sp|P26196|DDX6_HUMAN	-0.015235361838748	11.1548804994897	-0.168301085992141	0.868706184337814	0.974326902790488	-5.10518703155109
sp|P23528|COF1_HUMAN	0.045263419027556	14.0066389362455	0.167353844483114	0.869437775083125	0.974597390635363	-5.10529669950273
sp|Q16851|UGPA_HUMAN	0.0427971053054872	10.5925941147654	0.166405216768203	0.870170560581476	0.974597390635363	-5.10540591088138
sp|O43865|SAHH2_HUMAN	0.0291196268557794	12.5102326375991	0.166106610948927	0.870401249916018	0.974597390635363	-5.10544016027799
sp|P20700|LMNB1_HUMAN	-0.0268409442768558	12.4197387206122	-0.164035579832825	0.872001569909818	0.975312695809163	-5.10567601865114
sp|P07737|PROF1_HUMAN	-0.0529523345014766	13.3362227083214	-0.163779486786307	0.872199497731375	0.975312695809163	-5.10570497915502
sp|Q13043|STK4_HUMAN	0.0443675607706755	8.92518674833554	0.162001610328292	0.873573817065399	0.975312695809163	-5.10590479066502
sp|P53367|ARFP1_HUMAN	0.0405212875598444	8.46422596449473	0.161275934311904	0.87413489489903	0.975312695809163	-5.10598572411789
sp|Q9Y4W6|AFG32_HUMAN	0.0718986452840333	10.5588725209477	0.161134299590103	0.874244412155384	0.975312695809163	-5.10600147823505
sp|P04080|CYTB_HUMAN	0.0366809088775959	11.4026187362041	0.160336567862098	0.874861297915352	0.975312695809163	-5.10608995316204
sp|P50502|F10A1_HUMAN	-0.0374345617230034	11.0026955455877	-0.159888745277863	0.875207635978121	0.975312695809163	-5.10613942882147
sp|Q9NVZ3|NECP2_HUMAN	0.0718904902128408	8.48580555844647	0.159464899155933	0.875535455469153	0.975312695809163	-5.1061861287008
sp|P63000|RAC1_HUMAN	-0.0634572296354552	9.58968787094869	-0.159019529630817	0.875879947517259	0.975312695809163	-5.10623506713431
sp|O75165|DJC13_HUMAN	-0.0218604349899518	11.7438671781056	-0.158669332828817	0.87615084204317	0.975312695809163	-5.10627345206218
sp|P46781|RS9_HUMAN	0.0183161391238116	14.5394172604526	0.158171164926628	0.876536227220516	0.975312695809163	-5.10632791091904
sp|P62861|RS30_HUMAN	0.0315841963291081	11.1731460411969	0.157752740776419	0.876859947301326	0.975312695809163	-5.10637352062622
sp|Q5VZ89|DEN4C_HUMAN	-0.0666288803529591	7.9574204082444	-0.15691364284637	0.877509196644963	0.975356862641971	-5.10646462289468
sp|Q53EU6|GPAT3_HUMAN	-0.0432654799197714	10.6553543181364	-0.155749434200793	0.878410150508587	0.975356862641971	-5.10659022199097
sp|P37268|FDFT_HUMAN	0.0406485499414195	9.93014609257452	0.155212846041127	0.878825462378193	0.975356862641971	-5.10664779763468
sp|O60763|USO1_HUMAN	0.0241314170047993	13.2951664766186	0.154197410721273	0.879611496399699	0.975356862641971	-5.1067562120072
sp|P49411|EFTU_HUMAN	0.0146470323379617	13.7522650877332	0.15359135550882	0.88008069781947	0.975356862641971	-5.10682058076576
sp|Q15120|PDK3_HUMAN	-0.0548981439849552	8.14115201173452	-0.153189274782672	0.880392010145181	0.975356862641971	-5.10686314626548
sp|P05771|KPCB_HUMAN	0.0448426215230384	8.91633630731386	0.151866839767281	0.881416054008542	0.975356862641971	-5.10700235979486
sp|Q9H4I3|TRABD_HUMAN	-0.0420052678999419	9.36478911749961	-0.151072027211887	0.882031632749236	0.975356862641971	-5.10708545200728
sp|P42858|HD_HUMAN	-0.0191565557082249	11.1388355628716	-0.150741407390658	0.882287719589698	0.975356862641971	-5.10711988819445
sp|P12956|XRCC6_HUMAN	-0.0159909661526214	12.94937188658	-0.150609293645545	0.882390054206471	0.975356862641971	-5.10713362768671
sp|Q07955|SRSF1_HUMAN	-0.0195419007342146	12.916442482397	-0.150225066030683	0.882687687265937	0.975356862641971	-5.10717351820506
sp|Q68EM7|RHG17_HUMAN	0.0888267752623069	9.18633635839992	0.1496441126913	0.883137744210855	0.975356862641971	-5.1072336401062
sp|O43772|MCAT_HUMAN	0.0267373806642706	11.1391432685667	0.149557562552344	0.88320479705173	0.975356862641971	-5.10724257718371
sp|O60784|TOM1_HUMAN	0.0231475840149606	12.2544393716788	0.148776279274101	0.883810121208696	0.975489656284681	-5.10732301867376
sp|Q9Y320|TMX2_HUMAN	-0.0496588934122855	10.0718769803704	-0.146752981998168	0.885378083829672	0.976075069865489	-5.10752938855736
sp|Q9UHJ6|SHPK_HUMAN	-0.0316746197456279	9.50692852037661	-0.146651297718124	0.885456897669644	0.976075069865489	-5.1075396857609
sp|Q9NR50|EI2BG_HUMAN	0.0281543721946402	8.17461620244844	0.146213012456445	0.885796619843122	0.976075069865489	-5.10758398799246
sp|P30038|AL4A1_HUMAN	0.0622997069416957	8.95544923956924	0.145189493656696	0.886590056703597	0.976414350509821	-5.10768693178406
sp|Q96AX1|VP33A_HUMAN	-0.0566014297069604	8.43767952675392	-0.142490984468263	0.888682556130295	0.978127516163086	-5.10795489021764
sp|Q9NVJ2|ARL8B_HUMAN	0.0230186974728515	13.5249615111726	0.141842185033472	0.889185782162858	0.978127516163086	-5.10801856843136
sp|Q15365|PCBP1_HUMAN	0.0236753749885423	12.7248074158948	0.141302018753992	0.889604787201534	0.978127516163086	-5.10807136369499
sp|O95573|ACSL3_HUMAN	-0.0266435688081543	11.4537103704823	-0.140645347410004	0.890114210811729	0.978152829476714	-5.10813527576344
sp|Q02543|RL18A_HUMAN	-0.0134770775291884	12.9597038421938	-0.138452800666013	0.891815477937307	0.978932020172327	-5.1083465219923
sp|Q9HC07|TM165_HUMAN	-0.0211314117035108	10.5662137826909	-0.13767825567528	0.892416604532857	0.978932020172327	-5.10842035694922
sp|P29144|TPP2_HUMAN	0.0224826834446397	10.5161553404631	0.137570407797672	0.892500311022794	0.978932020172327	-5.10843060501607
sp|P13010|XRCC5_HUMAN	0.0176159626776684	12.8985325953724	0.137148449597896	0.892827828031447	0.978932020172327	-5.1084706239968
sp|Q9UKF6|CPSF3_HUMAN	-0.0239375332461176	10.2123490469782	-0.136595287738383	0.893257213832034	0.978932020172327	-5.10852290092203
sp|Q8TDZ2|MICA1_HUMAN	0.028482356816049	11.3926379363558	0.135567907007898	0.894054798701233	0.978942746514405	-5.10861943558517
sp|Q13459|MYO9B_HUMAN	0.0294702595527259	11.0644964834482	0.134898003079796	0.894574928164736	0.978942746514405	-5.1086819898616
sp|P62857|RS28_HUMAN	0.0252385220584284	11.7408732793044	0.134701659651054	0.89472738343783	0.978942746514405	-5.10870026549654
sp|Q9NX62|IMPA3_HUMAN	0.0267048543948292	9.76717838313988	0.131694263617757	0.897063078556808	0.980964573669244	-5.10897687844886
sp|P42704|LPPRC_HUMAN	0.0192514329996545	13.042918134232	0.129312590074236	0.898913508818064	0.981166026697204	-5.10919152193091
sp|Q99836|MYD88_HUMAN	0.0472466078761267	7.8021073378831	0.128848644042484	0.89927404077998	0.981166026697204	-5.10923287971814
sp|Q8NBQ5|DHB11_HUMAN	0.149905136102048	7.04615034154138	0.128617921782319	0.899453343381172	0.981166026697204	-5.10925339194554
sp|O00203|AP3B1_HUMAN	-0.0210130617084836	10.9895111699389	-0.128372902412543	0.899643763008685	0.981166026697204	-5.10927513512428
sp|Q13636|RAB31_HUMAN	-0.056274673455933	11.5016842593507	-0.128238109451369	0.899748521642462	0.981166026697204	-5.10928707911643
sp|Q14728|MFS10_HUMAN	0.0294405733137424	11.1322033220777	0.127689772855123	0.900174698784854	0.981166026697204	-5.10933553822676
sp|O75955|FLOT1_HUMAN	0.040092590052982	9.4034621565868	0.125798304623373	0.901645026094355	0.981441949736762	-5.10950110757225
sp|O14662|STX16_HUMAN	-0.063215745875453	3.65721750302182	-0.124229771655903	0.9028646045116	0.981441949736762	-5.10963654032073
sp|P16284|PECA1_HUMAN	-0.0625149215234355	7.73704165680619	-0.124155593706416	0.902922286265416	0.981441949736762	-5.10964290315381
sp|P68402|PA1B2_HUMAN	0.0351078320678422	10.1912924121439	0.124122119564089	0.902948316386816	0.981441949736762	-5.10964577325657
sp|P33992|MCM5_HUMAN	0.0233155534811651	7.93176643902429	0.123630582077164	0.903330558458598	0.981441949736762	-5.10968782925719
sp|Q07065|CKAP4_HUMAN	0.0220008483493288	13.0981056072332	0.123117702990964	0.903729423203646	0.981441949736762	-5.10973153385871
sp|Q8N6G5|CGAT2_HUMAN	-0.0405733829125019	9.61073450374422	-0.122798522843479	0.903977662380065	0.981441949736762	-5.10975864109885
sp|Q9BRR6|ADPGK_HUMAN	-0.0222184417903417	11.6914003832282	-0.122342767385438	0.904332139662964	0.981441949736762	-5.10979722574339
sp|P43243|MATR3_HUMAN	0.0160169970717643	11.4395826992056	0.120420346115848	0.905827591243618	0.982413621583307	-5.10995840506029
sp|Q7Z3J2|CP062_HUMAN	0.102107139854104	6.29086917365201	0.119710637289749	0.906379767612	0.982413621583307	-5.1100172649648
sp|O00764|PDXK_HUMAN	-0.0278749303790367	10.8183000534	-0.118650728788618	0.907204503911125	0.982413621583307	-5.11010452273017
sp|P36578|RL4_HUMAN	-0.0107707439054892	13.770262528982	-0.117738743546559	0.907914226904263	0.982413621583307	-5.11017898313853
sp|P56537|IF6_HUMAN	0.071979663054643	9.86414621465889	0.117486915595219	0.908110218235777	0.982413621583307	-5.11019944304993
sp|Q9H6V9|LDAH_HUMAN	0.0257997370257854	10.4533135158043	0.116268085226358	0.90905889048238	0.982413621583307	-5.1102978501367
sp|P31943|HNRH1_HUMAN	0.0245406060016702	11.4183746107429	0.115846885210191	0.909386763495427	0.982413621583307	-5.11033161940077
sp|P34910|EVI2B_HUMAN	0.0150159370891636	9.67734318869195	0.114410056316085	0.910505356671629	0.982413621583307	-5.11044589583023
sp|P62280|RS11_HUMAN	-0.0276295592113858	11.9198479162209	-0.114382940008191	0.910526469028024	0.982413621583307	-5.11044803881503
sp|Q8NBJ5|GT251_HUMAN	-0.0191473148111285	13.7769918985643	-0.114215108916	0.910657141391755	0.982413621583307	-5.1104612911274
sp|Q92900|RENT1_HUMAN	-0.0338364047781941	9.65604852371535	-0.113376739349134	0.911309931338046	0.982413621583307	-5.11052719996369
sp|Q15185|TEBP_HUMAN	0.0423363603421176	8.40259884995512	0.11289730872833	0.911683266109445	0.982413621583307	-5.11056467293278
sp|P16278|BGAL_HUMAN	0.0214289464996682	11.9702011683517	0.112640871530832	0.911882963777115	0.982413621583307	-5.11058465139715
sp|Q5K4L6|S27A3_HUMAN	0.0198605214254091	12.2042233459545	0.112218374117254	0.912211992468285	0.982413621583307	-5.11061746840311
sp|Q8NBM8|PCYXL_HUMAN	-0.0197371629460807	9.38474831356923	-0.111464605198624	0.912799047146814	0.982413621583307	-5.11067571100073
sp|Q9HBI1|PARVB_HUMAN	-0.0271051919325966	9.60077921341761	-0.111150381153457	0.91304378853267	0.982413621583307	-5.11069987497084
sp|Q99519|NEUR1_HUMAN	-0.016076727692754	9.21034228343041	-0.11032170574214	0.913689267205825	0.982582415160916	-5.11076327407767
sp|O95219|SNX4_HUMAN	-0.0227653621217812	9.89732928329766	-0.109113372459753	0.914630585055042	0.983069004032971	-5.11085487117397
sp|P08134|RHOC_HUMAN	-0.0197378724706354	10.3531560627515	-0.108014023301528	0.915487117227013	0.9832477087545	-5.11093733235424
sp|P01137|TGFB1_HUMAN	0.0236943212903569	10.9567544379212	0.107644922013305	0.91577471829795	0.9832477087545	-5.11096483147815
sp|Q9UJS0|CMC2_HUMAN	-0.0161004949976444	11.4585021768041	-0.106768126543034	0.916457959932165	0.983456220610237	-5.11102977873782
sp|P09429|HMGB1_HUMAN	-0.0345079298680488	9.2999805380252	-0.105643798566051	0.917334190919825	0.983493723689358	-5.11111228596869
sp|Q8TBF2|PGFS_HUMAN	0.063091048603912	8.18296857210691	0.105468237658309	0.917471022198526	0.983493723689358	-5.11112509058543
sp|AB0815|RPLC_HUMAN	0.0186729287737126	15.4898624564455	0.104734364485679	0.918043028494976	0.983581165208862	-5.11117838587253
sp|P40429|RL13A_HUMAN	-0.0144244134730247	13.4418555678083	-0.10410861732075	0.918530794759942	0.983581165208862	-5.11122353551769
sp|P26373|RL13_HUMAN	0.0136195314086596	13.0622458434985	0.101165844992255	0.920825120890399	0.983962090094362	-5.11143224503887
sp|O43684|BUB3_HUMAN	0.017014907031907	9.64361665803073	0.100673190257019	0.921209290045452	0.983962090094362	-5.11146660185928
sp|Q96K19|RN170_HUMAN	-0.0144470991208632	9.80620443197279	-0.10051435787698	0.921333150913617	0.983962090094362	-5.11147764284849
sp|P22694|KAPCB_HUMAN	0.0351348220601242	10.198693765101	0.100311426927425	0.921491403860224	0.983962090094362	-5.11149172396524
sp|Q969Q5|RAB24_HUMAN	0.0315623242846668	7.27028623590704	0.10026638260053	0.921526531534555	0.983962090094362	-5.11149484568094
sp|P17947|SPI1_HUMAN	0.0811052151078586	6.70605767896115	0.0994724375418519	0.922145714828019	0.983962090094362	-5.11154963889046
sp|Q9Y5X1|SNX9_HUMAN	-0.0249863944208251	9.67761107031146	-0.0984760147566679	0.92292288075676	0.983962090094362	-5.1116177906209
sp|O43852|CALU_HUMAN	-0.0143792289805287	12.3503256768625	-0.097363269689623	0.923790869290592	0.983962090094362	-5.11169308891826
sp|Q9H2K8|TAOK3_HUMAN	-0.012290525714997	9.08105409662919	-0.094749290015558	0.92583027831307	0.983962090094362	-5.11186661407225
sp|Q9BWD1|THIC_HUMAN	0.0245054128845972	12.6820655451529	0.0940352269299289	0.926387479997193	0.983962090094362	-5.11191319632942
sp|P41218|MNDA_HUMAN	0.0385065010791568	9.72596276124114	0.0940171707806543	0.926401570192081	0.983962090094362	-5.11191436967091
sp|P04264|K2C1_HUMAN	-0.0375382725296305	14.3022644835954	-0.093517215819332	0.926791722370059	0.983962090094362	-5.11194676886507
sp|Q92930|RAB8B_HUMAN	0.0198405342698109	10.0404397416231	0.0927171183531387	0.927416138695473	0.983962090094362	-5.11199825971399
sp|Q08945|SSRP1_HUMAN	0.011253387496545	9.17242755611398	0.0926738291819363	0.927449924077367	0.983962090094362	-5.11200103302407
sp|P48059|LIMS1_HUMAN	0.0154215979131145	10.196635042284	0.0914914948005856	0.928372742269339	0.983962090094362	-5.11207627903116
sp|Q9H2M9|RBGPR_HUMAN	-0.0275775225826909	9.95194802421139	-0.0912876741848187	0.928531836156148	0.983962090094362	-5.11208915308531
sp|Q9BUJ2|HNRL1_HUMAN	0.0231078883125404	7.99500197213254	0.0910397204782799	0.928725382763424	0.983962090094362	-5.11210477609673
sp|Q9UHB6|LIMA1_HUMAN	-0.0451461066306145	8.86013693180215	-0.0904523649567131	0.929183876757475	0.983962090094362	-5.11214161477912
sp|P62701|RS4X_HUMAN	0.0268322172293036	14.0914683016258	0.0900809223843173	0.929473840988842	0.983962090094362	-5.11216478861259
sp|P04075|ALDOA_HUMAN	0.0168400264869799	14.2587551095864	0.0899378091989801	0.929585564138623	0.983962090094362	-5.11217369185438
sp|Q9H2V7|SPNS1_HUMAN	0.0330274683929854	10.9028011237714	0.0895642620408436	0.929877185774	0.983962090094362	-5.11219686407379
sp|Q15459|SF3A1_HUMAN	-0.0120481693347738	9.76803102954349	-0.0891716310680887	0.930183717051073	0.983962090094362	-5.11222111631529
sp|P61421|VA0D1_HUMAN	0.00993304349934476	13.4568460746443	0.0888487970897021	0.930435765654812	0.983962090094362	-5.11224097759639
sp|P63151|2ABA_HUMAN	-0.0225579584018067	8.80328474635186	-0.0886006796488088	0.930629485509436	0.983962090094362	-5.11225619330849
sp|Q9BZH6|WDR11_HUMAN	0.0130451906564701	8.7575236718887	0.0869509278466681	0.931917658817704	0.984806312076932	-5.1123562832765
sp|P69905|HBA_HUMAN	0.0416799283801126	7.84882557554286	0.0856786085274114	0.932911257243201	0.985338518023149	-5.11243219150011
sp|P67812|SC11A_HUMAN	0.0103748148292198	13.0474369180023	0.0823066096101379	0.935545124329476	0.98634445133984	-5.1126279642606
sp|P68032|ACTC_HUMAN	0.05221388378847	12.8752388396431	0.0822726056996535	0.935571688806818	0.98634445133984	-5.11262989849627
sp|Q1KMD3|HNRL2_HUMAN	0.00843797533652513	12.0293910483152	0.0819618177109892	0.935814485751706	0.98634445133984	-5.11264753998035
sp|P19367|HXK1_HUMAN	-0.00992278401492008	13.4538247148841	-0.0810600804382532	0.936518987439741	0.98634445133984	-5.11269834852339
sp|P43686|PRS6B_HUMAN	-0.0147358711114247	10.5194782755785	-0.0801489477152953	0.937230885464788	0.98634445133984	-5.11274911626258
sp|Q13151|ROA0_HUMAN	0.0340958914501606	8.70503959542995	0.0787173577806271	0.938349545939562	0.98634445133984	-5.11282772574753
sp|O15371|EIF3D_HUMAN	-0.00983287869893523	11.0990330288627	-0.0776487427037113	0.93918466180285	0.98634445133984	-5.11288548167156
sp|Q6RW13|ATRAP_HUMAN	-0.0126598225586871	9.03568183148795	-0.0776056951283021	0.939218304768121	0.98634445133984	-5.1128877917617
sp|Q8IWT6|LRC8A_HUMAN	0.0158182879912587	10.4735222983906	0.0770726008771815	0.939634943780899	0.98634445133984	-5.1129162935047
sp|O60506|HNRPQ_HUMAN	-0.00913974167758802	12.2650307778299	-0.0769690196602063	0.93971589965408	0.98634445133984	-5.11292180867788
sp|Q9BTZ2|DHRS4_HUMAN	-0.0129966499231191	10.3030457349875	-0.0767859553448619	0.939858978744386	0.98634445133984	-5.11293153780428
sp|Q9ULQ1|TPC1_HUMAN	0.025054934717641	9.58899095452494	0.0766838647555342	0.939938771464911	0.98634445133984	-5.11293695345403
sp|Q9HA77|SYCM_HUMAN	0.0182228209830964	10.2734624154771	0.0752660686362639	0.941046971755906	0.98634445133984	-5.11301141995115
sp|Q14498|RBM39_HUMAN	-0.010680314409564	10.661729615587	-0.075216014254424	0.941086098381407	0.98634445133984	-5.11301402357421
sp|Q15424|SAFB1_HUMAN	-0.0428076178771288	9.6906834282283	-0.0750437100535542	0.941220786733542	0.98634445133984	-5.11302297290076
sp|P26640|SYVC_HUMAN	-0.0168201480676196	10.3016246731778	-0.0741195489070427	0.941943225307537	0.986587409423676	-5.11307062311298
sp|O15269|SPTC1_HUMAN	-0.0105995996241575	9.90119970241408	-0.0724959566375787	0.943212553474552	0.986618965297537	-5.11315290796243
sp|Q7Z7H8|RM10_HUMAN	0.0428922894039241	6.49734705247447	0.0724481827843652	0.943249905620648	0.986618965297537	-5.1131553016032
sp|Q0VGL1|LTOR4_HUMAN	-0.0183337276773283	8.12671294089744	-0.071989951525935	0.943608182265661	0.986618965297537	-5.11317818055515
sp|P46783|RS10_HUMAN	-0.0128325388922299	12.7065776417393	-0.0707388033371149	0.944586479928925	0.986618965297537	-5.11323991034638
sp|O95782|AP2A1_HUMAN	-0.00800327118722777	13.1361827328223	-0.0705098478795678	0.944765514829843	0.986618965297537	-5.11325108963652
sp|Q9ULH1|ASAP1_HUMAN	-0.0192408410446507	9.42374347091304	-0.0699429164201901	0.945208848045158	0.986618965297537	-5.11327861557085
sp|Q9UHG3|PCYOX_HUMAN	-0.0220206939791669	8.42487674864736	-0.0675131159211	0.947109132356923	0.986618965297537	-5.11339407360282
sp|Q96A72|MGN2_HUMAN	0.00982197160644382	9.16381050298761	0.0672860406800623	0.947286739270063	0.986618965297537	-5.11340465527222
sp|Q9P2X0|DPM3_HUMAN	0.0165080429971667	8.56872277007514	0.0669553457835946	0.94754539749197	0.986618965297537	-5.11342000189061
sp|Q9HB90|RRAGC_HUMAN	0.0229437323075397	7.38713827713268	0.0669402685886575	0.947557190503715	0.986618965297537	-5.11342069978006
sp|Q8N163|CCAR2_HUMAN	0.0100632918778807	10.4900630376799	0.0669345464772592	0.94756166620211	0.986618965297537	-5.11342096460262
sp|Q14534|ERG1_HUMAN	0.0113925547444413	9.45339706057412	0.0665522586800399	0.947860686700567	0.986618965297537	-5.11343860586358
sp|O43747|AP1G1_HUMAN	-0.00811456869314853	12.676474964336	-0.0654475822854057	0.94872479564958	0.987007534429025	-5.11348901547868
sp|P35659|DEK_HUMAN	-0.0145499578310897	8.79751280447706	-0.0648149912032526	0.949219656352591	0.987011752288035	-5.11351750284587
sp|Q8TD16|BICD2_HUMAN	0.020199174635982	8.04431378253279	0.0640212071397268	0.949840645105844	0.987147047704317	-5.11355285807613
sp|Q07954|LRP1_HUMAN	-0.011717939541521	12.3317097502332	-0.0627985205693433	0.950797236393983	0.98763080701875	-5.1136064649702
sp|P43405|KSYK_HUMAN	-0.0134218031658921	9.06041410877575	-0.0609246446000758	0.952263449628199	0.988643158080696	-5.11368661773542
sp|Q99653|CHP1_HUMAN	0.0135774831332789	12.0567073311495	0.0595065209295296	0.953373179059393	0.989284552677213	-5.11374566338768
sp|P41250|GARS_HUMAN	0.012143762040921	12.2437801934445	0.0562877149602805	0.955892370929159	0.991143792112359	-5.11387452627244
sp|Q96L92|SNX27_HUMAN	0.0119223700910815	10.4848380645303	0.0554417218299716	0.956554567884307	0.991143792112359	-5.11390720688351
sp|Q9UM01|YLAT1_HUMAN	0.0104873774008247	10.3321180180111	0.0553280954254368	0.956643510934903	0.991143792112359	-5.11391155858032
sp|P62910|RL32_HUMAN	-0.0144053382196265	11.1284467482119	-0.0541114640617096	0.95759588760521	0.991514957301085	-5.11395759422912
sp|Q9ULZ3|ASC_HUMAN	-0.0106632595209959	10.5868456358209	-0.0525527647977669	0.958816132174467	0.991514957301085	-5.11401507839208
sp|Q15907|RB11B_HUMAN	0.00649981684159506	13.4797013526189	0.0523797774269458	0.958951563858138	0.991514957301085	-5.11402135457323
sp|P51116|FXR2_HUMAN	0.0234058604061671	7.58437348044506	0.0518624172623557	0.959356612562635	0.991514957301085	-5.11404000156989
sp|P20042|IF2B_HUMAN	-0.00738842358421898	10.506299970272	-0.0511846039034388	0.959887299954702	0.991514957301085	-5.11406415175549
sp|P05109|S10A8_HUMAN	-0.0198693343789493	11.8930658038319	-0.0510385665314737	0.960001641085965	0.991514957301085	-5.11406931342277
sp|Q9Y6Y0|NS1BP_HUMAN	-0.0126334687538119	7.43143988665718	-0.0490860062352084	0.961530500383682	0.991514957301085	-5.11413691021858
sp|Q9UBI1|COMD3_HUMAN	-0.0103968969168449	9.15521082429344	-0.0485990996992523	0.9619117740084	0.991514957301085	-5.11415335620537
sp|Q9Y265|RUVB1_HUMAN	-0.0143852065391332	9.69575618518462	-0.0480367030623945	0.962352172390099	0.991514957301085	-5.11417214802569
sp|P09110|THIK_HUMAN	0.0131375724202627	10.4260133874615	0.0480006042670696	0.962380440867154	0.991514957301085	-5.11417334675728
sp|Q8N1F7|NUP93_HUMAN	0.00929925107836027	11.5413036322167	0.0479433712179011	0.962425259399164	0.991514957301085	-5.1141752454472
sp|Q14739|LBR_HUMAN	-0.0135653418875954	11.3515310888727	-0.0467859246427596	0.963331670306568	0.9919405985594	-5.11421315748105
sp|P51648|AL3A2_HUMAN	-0.00844348529248684	9.38917377549989	-0.0451795662805827	0.964589716392892	0.992414787923421	-5.11426423907577
sp|P61106|RAB14_HUMAN	0.00568969339403935	13.0541869615721	0.0449376703151957	0.964779169761456	0.992414787923421	-5.11427177674531
sp|Q9Y3D9|RT23_HUMAN	-0.00966355647885919	8.69518131217792	-0.0438091264801588	0.965663076312221	0.992425374038165	-5.11430640847886
sp|P29016|CD1B_HUMAN	0.0171924941371842	7.35432395375073	0.0436643687198029	0.965776457977469	0.992425374038165	-5.11431078696288
sp|Q6P1K1|HRG1_HUMAN	-0.030543163273772	5.99357540408735	-0.0406595622351163	0.968130145125821	0.994335915141995	-5.11439840192118
sp|O43175|SERA_HUMAN	-0.0436763752185163	7.30764621789303	-0.039585731634245	0.968971360382667	0.994691886538817	-5.11442819896916
sp|Q8TAT6|NPL4_HUMAN	0.00512338605839346	9.83050919324472	0.0386882301571345	0.969674472679642	0.994905798244265	-5.11445249154678
sp|Q9BS26|ERP44_HUMAN	-0.00392898601212721	12.8703542157212	-0.037012130566494	0.970987616573518	0.995365978797603	-5.11449636713338
sp|O95373|IPO7_HUMAN	-0.00788783551232797	11.7205597036221	-0.0368522190380116	0.971112904227199	0.995365978797603	-5.11450045166886
sp|O43920|NDUS5_HUMAN	-0.0222852179444342	6.99055050532067	-0.0361035293901492	0.971699498836617	0.995459853367518	-5.11451933987581
sp|Q9HD33|RM47_HUMAN	-0.0119070101115906	9.48187463771259	-0.0351314150875474	0.972461170811683	0.995732899441087	-5.11454328639305
sp|O95870|ABHGA_HUMAN	0.00725912061847822	11.2453869192111	0.0333688944581707	0.9738422131897	0.995854463385582	-5.11458503698022
sp|Q9Y512|SAM50_HUMAN	-0.00491568218523675	11.1692790246837	-0.0321804579239451	0.974773475012599	0.995854463385582	-5.11461197615768
sp|Q9H223|EHD4_HUMAN	0.00380804714682448	12.2375740142847	0.031497659115434	0.975308535182931	0.995854463385582	-5.11462701191808
sp|Q70J99|UN13D_HUMAN	0.013356250429748	8.3834885091314	0.0313095218961556	0.975455966924723	0.995854463385582	-5.11463109819306
sp|P78417|GSTO1_HUMAN	-0.0106791338385452	11.8498525809325	-0.031264151554429	0.975491521052362	0.995854463385582	-5.11463207995812
sp|O15382|BCAT2_HUMAN	0.005352688411282	10.3513578398544	0.0309186417333817	0.975762278993866	0.995854463385582	-5.11463950972166
sp|O14976|GAK_HUMAN	-0.0105158829964473	9.72453508285011	-0.0297139567108292	0.976706351501135	0.995854463385582	-5.11466476929469
sp|P46778|RL21_HUMAN	0.00429288529161376	11.4680903579213	0.0288560654468966	0.977378675137199	0.995854463385582	-5.1146821455618
sp|P68104|EF1A1_HUMAN	-0.00731862177814868	14.491802437554	-0.0287284327535476	0.97747870155849	0.995854463385582	-5.1146846872224
sp|Q9Y3D6|FIS1_HUMAN	0.0190951437076619	6.70427504025534	0.0276196463847091	0.97834767966351	0.995854463385582	-5.1147062934261
sp|Q9Y6I9|TX264_HUMAN	0.00524388809424892	9.44458107498195	0.027441963699219	0.978486935822899	0.995854463385582	-5.11470967677648
sp|P18077|RL35A_HUMAN	-0.00329927977939626	13.0818831123661	-0.0271376844441508	0.97872541184366	0.995854463385582	-5.11471542001136
sp|P82930|RT34_HUMAN	-0.00359761018766847	8.61675980463133	-0.0267649516129662	0.979017540583439	0.995854463385582	-5.11472236804496
sp|Q9H0A0|NAT10_HUMAN	0.0107097229278725	9.82975204263839	0.0247432023155322	0.980602136463031	0.996962030549624	-5.11475838111113
sp|P31350|RIR2_HUMAN	-0.00786267369693849	5.90061732848663	-0.0240031507002136	0.981182191741866	0.997047694589637	-5.11477085677997
sp|Q9UIQ6|LCAP_HUMAN	0.0097254853189348	8.57882353345188	0.022064531217872	0.982701740484471	0.997691755024353	-5.11480174203632
sp|Q7Z6Z7|HUWE1_HUMAN	0.00525423162020289	9.57653453031128	0.0215576728577051	0.983099043155355	0.997691755024353	-5.1148093884676
sp|Q01518|CAP1_HUMAN	-0.00548050697260827	12.6458856412026	-0.020278258023702	0.984101937292227	0.997691755024353	-5.11482789934249
sp|P33241|LSP1_HUMAN	0.00628552374557145	11.4908777646466	0.0201532961925136	0.984199892568432	0.997691755024353	-5.11482964663312
sp|Q9BT22|ALG1_HUMAN	-0.00580433347424147	8.53070979912303	-0.0193775629184261	0.984807981425504	0.997691755024353	-5.11484025178128
sp|Q05655|KPCD_HUMAN	-0.00324863345774418	11.7558659047319	-0.0192287068028855	0.984924669242263	0.997691755024353	-5.11484223921813
sp|P83731|RL24_HUMAN	-0.00275778807970184	12.9181561477968	-0.0187619601437147	0.985290552709315	0.997691755024353	-5.11484837157521
sp|O60271|JIP4_HUMAN	-0.00289333635603661	10.1356608524224	-0.0180789473802696	0.985825973683423	0.997691755024353	-5.11485707378044
sp|P50395|GDIB_HUMAN	-0.00281043827463812	12.8436026080901	-0.0174669988276608	0.986305692682662	0.997691755024353	-5.11486459652193
sp|Q86SF2|GALT7_HUMAN	0.00338312842718302	9.87652957411347	0.0168655629800838	0.986777175904246	0.997691755024353	-5.11487173766181
sp|Q13155|AIMP2_HUMAN	0.00320985483487846	9.42247332022643	0.0161812912786098	0.987313602796904	0.9977324900626	-5.11487955810949
sp|P08670|VIME_HUMAN	-0.00222556415432962	19.5171816353233	-0.0149809248394383	0.988254631384621	0.997736888621726	-5.11489249459554
sp|P25789|PSA4_HUMAN	-0.00252133065806959	10.4889759943301	-0.0143784280186622	0.988726966344379	0.997736888621726	-5.1148986121313
sp|O00186|STXB3_HUMAN	-0.00456068067827964	9.56738269607356	-0.0140844482257348	0.988957437100886	0.997736888621726	-5.11490150595506
sp|Q9HB40|RISC_HUMAN	0.00342687975161837	9.23641212237419	0.0136442834286172	0.989302514128156	0.997736888621726	-5.11490572701529
sp|Q8TD55|PKHO2_HUMAN	0.00219297817643138	11.4356477431885	0.012224911088256	0.990415277530497	0.997780834374317	-5.11491842563416
sp|P21399|ACOC_HUMAN	0.00187237525682882	11.6050843217156	0.0117026992788192	0.990824687896567	0.997780834374317	-5.11492274703224
sp|Q92643|GPI8_HUMAN	-0.00898120489120213	7.9283540189178	-0.0114297056334062	0.991038714057386	0.997780834374317	-5.11492493102888
sp|O94832|MYO1D_HUMAN	-0.00289002116021564	9.91784901956028	-0.010688413284265	0.991619888486835	0.997780834374317	-5.11493060146965
sp|Q9NUQ9|FA49B_HUMAN	-0.00157964924009057	11.9005062547064	-0.0104243751502217	0.99182689602897	0.997780834374317	-5.1149325294021
[truncated: 12 more rows]
